# Supplementary material for: Influence of intergenerational support on the mental health of older people in China
Source: PLoS One. 2024 Apr 18;19(4):e0299986. doi: 10.1371/journal.pone.0299986 (PMC11025908; doi:10.1371/journal.pone.0299986)
Supplement: S2 Dataset — (ZIP) [file pone.0299986.s002.zip]

Archive with 3 entries (3 files):
- S1 dataset(2)/S1D-Cognition and Depression.xlsx
- S1 dataset(2)/S1E-Household_Income.xlsx
- S1 dataset(2)/S1F-Family_Transfer.xlsx
