# Supplementary material for: Influence of intergenerational support on the mental health of older people in China
Source: PLoS One. 2024 Apr 18;19(4):e0299986. doi: 10.1371/journal.pone.0299986 (PMC11025908; doi:10.1371/journal.pone.0299986)
Supplement: S2 Dataset — (ZIP) [file pone.0299986.s002.zip › S1 dataset(2)/S1D-Cognition and Depression.xlsx]

## Sheet: Sheet1
ID	householdID	communityID	dc001_w4	dc002_w4	dc003_w4	dc005_w4	dc006_w4	dc007_w4	dc008_w4	dc009_w4	dc010_w4	dc012_w4	dc004	dc013_w4_1_s1	dc013_w4_1_s2	dc013_w4_1_s3	dc013_w4_1_s4	dc013_w4_1_s97	dc013_w4_2_s1	dc013_w4_2_s2	dc013_w4_2_s3	dc013_w4_2_s4	dc013_w4_2_s97	dc013_w4_3_s1	dc013_w4_3_s2	dc013_w4_3_s3	dc013_w4_3_s4	dc013_w4_3_s97	dc013_w4_4_s1	dc013_w4_4_s2	dc013_w4_4_s3	dc013_w4_4_s4	dc013_w4_4_s97	dc013_w4_5_s1	dc013_w4_5_s2	dc013_w4_5_s3	dc013_w4_5_s4	dc013_w4_5_s97	dc014_w4_1	dc014_w4_1_1	dc014_w4_2	dc014_w4_2_1	dc014_w4_3	dc014_w4_3_1	dc014_w4_4	dc014_w4_4_1	dc014_w4_5	dc014_w4_5_1	dc024
094004113002	0940041130	0940041	1 Correct	1 Correct	5 Error	1 Correct	1 Correct	1 Correct	1 Correct	1 Correct	1 Correct	1 Correct	4 Fair	1 Ball	2 Flag	3 Tree	0 No	0 No																						93		85		78		61		54	1 Used
094004111002	0940041110	0940041	1 Correct	1 Correct	1 Correct	1 Correct	1 Correct	1 Correct	1 Correct	1 Correct	1 Correct	1 Correct	4 Fair	1 Ball	2 Flag	3 Tree	0 No	0 No																						93		86		79		72		65	2 Not Used
094004111001	0940041110	0940041	1 Correct	1 Correct	1 Correct	1 Correct	1 Correct	1 Correct	1 Correct	1 Correct	1 Correct	1 Correct	4 Fair	1 Ball	2 Flag	3 Tree	0 No	0 No																						93		86		72		65		58	2 Not Used
094004112001	0940041120	0940041	1 Correct	1 Correct	1 Correct	1 Correct	1 Correct	1 Correct	1 Correct	1 Correct	1 Correct	1 Correct	2 Very Good	1 Ball	2 Flag	3 Tree	0 No	0 No																						93		86		79		72		65	2 Not Used
094004118001	0940041180	0940041	1 Correct	1 Correct	5 Error	1 Correct	1 Correct	1 Correct	1 Correct	1 Correct	97 Not Assessed	1 Correct	4 Fair	1 Ball	2 Flag	3 Tree	0 No	0 No																						93		86		79		72		65	2 Not Used
094004118002	0940041180	0940041	1 Correct	1 Correct	1 Correct	1 Correct	1 Correct	1 Correct	1 Correct	1 Correct	1 Correct	1 Correct	4 Fair	1 Ball	2 Flag	3 Tree	0 No	0 No																						93		86		79		72		65	2 Not Used
094004121001	0940041210	0940041
094004119002	0940041190	0940041	1 Correct	1 Correct	1 Correct	1 Correct	1 Correct	1 Correct	1 Correct	1 Correct	1 Correct	1 Correct	4 Fair	1 Ball	2 Flag	3 Tree	0 No	0 No																						93		86		69		62		55	2 Not Used
094004122001	0940041220	0940041	1 Correct	1 Correct	1 Correct	1 Correct	1 Correct						5 Poor																											93		86		79		72		65	2 Not Used
094004122002	0940041220	0940041	1 Correct	1 Correct	1 Correct	1 Correct	1 Correct						2 Very Good																											93		86		79		72		65	2 Not Used
094004109001	0940041090	0940041	1 Correct	1 Correct	1 Correct	1 Correct	1 Correct	1 Correct	1 Correct	1 Correct	1 Correct	1 Correct	4 Fair	1 Ball	2 Flag	3 Tree	0 No	0 No																						93		86		79		72		65	2 Not Used
094004109002	0940041090	0940041	1 Correct	1 Correct	1 Correct	1 Correct	1 Correct	1 Correct	1 Correct	1 Correct	1 Correct	1 Correct	4 Fair	1 Ball	2 Flag	3 Tree	0 No	0 No																						93		86		79		72		65	2 Not Used
094004117002	0940041170	0940041	1 Correct	1 Correct	1 Correct	1 Correct	1 Correct	1 Correct	1 Correct	1 Correct	1 Correct	1 Correct	4 Fair	1 Ball	2 Flag	3 Tree	0 No	0 No																						93		86		79		72		65	2 Not Used
094004117001	0940041170	0940041	1 Correct	1 Correct	1 Correct	1 Correct	1 Correct	1 Correct	1 Correct	1 Correct	1 Correct	1 Correct	4 Fair	1 Ball	2 Flag	3 Tree	0 No	0 No																						93		86		79		72		65	2 Not Used
094004107001	0940041070	0940041	1 Correct	1 Correct	1 Correct	5 Error	1 Correct	1 Correct	1 Correct	1 Correct	1 Correct	1 Correct	2 Very Good	1 Ball	2 Flag	3 Tree	0 No	0 No																					98 Refused
094004313001	0940043130	0940043	1 Correct	1 Correct	1 Correct	1 Correct	1 Correct						4 Fair																											93		86		79		72		65	2 Not Used
094004317002	0940043170	0940043	1 Correct	1 Correct	1 Correct	1 Correct	1 Correct	1 Correct	1 Correct	1 Correct	1 Correct	1 Correct	4 Fair	1 Ball	2 Flag	3 Tree	0 No	0 No																						93		86		79		72		65	2 Not Used
094004317001	0940043170	0940043	1 Correct	1 Correct	1 Correct	1 Correct	1 Correct	1 Correct	1 Correct	1 Correct	1 Correct	1 Correct	4 Fair	0 No	2 Flag	3 Tree	0 No	0 No	1 Ball	2 Flag	3 Tree	0 No	0 No																	93		86		79		71	97 Don't Know		2 Not Used
094004302002	0940043020	0940043	1 Correct	1 Correct	1 Correct	1 Correct	1 Correct						4 Fair																											93		86		79		72		65	2 Not Used
094004316002	0940043160	0940043	1 Correct	1 Correct	1 Correct	1 Correct	1 Correct						4 Fair																											93		86		79		72		65	2 Not Used
094004316001	0940043160	0940043	1 Correct	1 Correct	1 Correct	1 Correct	1 Correct						4 Fair																											93		86		79		72		65	2 Not Used
094004308001	0940043080	0940043	1 Correct	1 Correct	5 Error	5 Error	1 Correct	5 Error	1 Correct	1 Correct	1 Correct	1 Correct	4 Fair	1 Ball	2 Flag	3 Tree	0 No	0 No																						93		86		79		62		55	2 Not Used
094004303001	0940043030	0940043	1 Correct	1 Correct	5 Error	1 Correct	1 Correct	1 Correct	1 Correct	1 Correct	1 Correct	1 Correct	4 Fair	1 Ball	2 Flag	3 Tree	0 No	0 No																						93		86		79		72		65	2 Not Used
094004303002	0940043030	0940043	1 Correct	1 Correct	1 Correct	1 Correct	1 Correct	1 Correct	1 Correct	1 Correct	1 Correct	1 Correct	4 Fair	1 Ball	2 Flag	3 Tree	0 No	0 No																						93		86		79		72		65	2 Not Used
094004307001	0940043070	0940043	1 Correct	1 Correct	1 Correct	1 Correct	1 Correct	1 Correct	1 Correct	1 Correct	1 Correct	1 Correct	4 Fair	1 Ball	2 Flag	3 Tree	0 No	0 No																						93		86		79		72		65	2 Not Used
094004307002	0940043070	0940043	1 Correct	1 Correct	1 Correct	1 Correct	1 Correct	1 Correct	1 Correct	1 Correct	1 Correct	1 Correct	4 Fair	1 Ball	2 Flag	3 Tree	0 No	0 No																						93		84		73		96		62	2 Not Used
094004319001	0940043190	0940043	1 Correct	1 Correct	1 Correct	1 Correct	1 Correct						4 Fair																											93		86		79		72		65	2 Not Used
094004319003	0940043190	0940043	1 Correct	1 Correct	1 Correct	1 Correct	1 Correct	1 Correct	1 Correct	1 Correct	1 Correct	1 Correct	1 Excellent	1 Ball	2 Flag	3 Tree	0 No	0 No																						93		86		79		72		65	2 Not Used
094004320001	0940043200	0940043	1 Correct	1 Correct	1 Correct	1 Correct	1 Correct	1 Correct	1 Correct	1 Correct	1 Correct	1 Correct	2 Very Good	1 Ball	2 Flag	3 Tree	0 No	0 No																						93		86		79		72		65	2 Not Used
094004320002	0940043200	0940043	1 Correct	1 Correct	1 Correct	1 Correct	1 Correct	1 Correct	1 Correct	1 Correct	1 Correct	1 Correct	5 Poor	1 Ball	2 Flag	3 Tree	0 No	0 No																						93		86		79		72		65	2 Not Used
094004322001	0940043220	0940043	1 Correct	1 Correct	1 Correct	1 Correct	1 Correct						5 Poor																											93		86		79		72		65	2 Not Used
094004318001	0940043180	0940043	1 Correct	1 Correct	1 Correct	1 Correct	1 Correct						4 Fair																											93		86		79		72		65	2 Not Used
094004318002	0940043180	0940043
094004311002	0940043110	0940043	1 Correct	1 Correct	1 Correct	1 Correct	1 Correct						3 Good																											93		86		79		72		65	2 Not Used
094004311001	0940043110	0940043	1 Correct	1 Correct	1 Correct	1 Correct	1 Correct						3 Good																											93		86		79		72		63	2 Not Used
094004309001	0940043090	0940043	1 Correct	1 Correct	1 Correct	1 Correct	1 Correct	1 Correct	1 Correct	1 Correct	1 Correct	1 Correct	4 Fair	1 Ball	2 Flag	3 Tree	0 No	0 No																						93		92		87		80		73	2 Not Used
094004219001	0940042190	0940042	1 Correct	1 Correct	1 Correct	1 Correct	1 Correct	1 Correct	1 Correct	1 Correct	1 Correct	1 Correct	4 Fair	1 Ball	2 Flag	3 Tree	0 No	0 No																						93		86		79		72		65	1 Used
094004219002	0940042190	0940042
094004220002	0940042200	0940042	1 Correct	1 Correct	1 Correct	1 Correct	1 Correct	1 Correct	1 Correct	1 Correct	1 Correct	1 Correct	4 Fair	1 Ball	2 Flag	3 Tree	0 No	0 No																						93		86		79		62		55	2 Not Used
094004220001	0940042200	0940042	1 Correct	1 Correct	1 Correct	1 Correct	1 Correct	1 Correct	1 Correct	1 Correct	1 Correct	1 Correct	4 Fair	1 Ball	2 Flag	3 Tree	0 No	0 No																						93		86		79		72		65	2 Not Used
094004210002	0940042100	0940042	1 Correct	1 Correct	5 Error	1 Correct	1 Correct	1 Correct	1 Correct	1 Correct	1 Correct	1 Correct	4 Fair	1 Ball	2 Flag	3 Tree	0 No	0 No																						93		86		79		72		65	2 Not Used
094004210001	0940042100	0940042	1 Correct	1 Correct	5 Error	1 Correct	1 Correct	1 Correct	1 Correct	1 Correct	1 Correct	1 Correct	5 Poor	1 Ball	2 Flag	3 Tree	0 No	0 No																						93		84		77		70		63	2 Not Used
094004208002	0940042080	0940042	1 Correct	1 Correct	5 Error	1 Correct	1 Correct	1 Correct	1 Correct	1 Correct	1 Correct	1 Correct	2 Very Good	1 Ball	2 Flag	3 Tree	0 No	0 No																						93		86		79		72		65	2 Not Used
094004208001	0940042080	0940042
094004223002	0940042230	0940042	1 Correct	1 Correct	1 Correct	1 Correct	1 Correct	1 Correct	1 Correct	1 Correct	1 Correct	1 Correct	5 Poor	1 Ball	2 Flag	3 Tree	0 No	0 No																						93		84		77		70		63	2 Not Used
094004223001	0940042230	0940042	1 Correct	1 Correct	1 Correct	1 Correct	1 Correct	1 Correct	1 Correct	1 Correct	1 Correct	1 Correct	4 Fair	1 Ball	2 Flag	3 Tree	0 No	0 No																						93		86		79		72		65	2 Not Used
094004226001	0940042260	0940042
094004214001	0940042140	0940042
094004216002	0940042160	0940042	5 Error	5 Error	5 Error	1 Correct	1 Correct	1 Correct	1 Correct	1 Correct	1 Correct	1 Correct	4 Fair	0 No	0 No	3 Tree	0 No	0 No	1 Ball	2 Flag	3 Tree	0 No	0 No																	93		86		79		72		65	2 Not Used
094004216001	0940042160	0940042	1 Correct	1 Correct	1 Correct	1 Correct	1 Correct	1 Correct	1 Correct	1 Correct	1 Correct	1 Correct	4 Fair	1 Ball	2 Flag	3 Tree	0 No	0 No																						93		86		79		72		65	2 Not Used
094004212002	0940042120	0940042	1 Correct	1 Correct	5 Error	1 Correct	5 Error	1 Correct	1 Correct	1 Correct	1 Correct	1 Correct	4 Fair	1 Ball	2 Flag	3 Tree	0 No	0 No																						93		86		79		72		65	2 Not Used
094004212001	0940042120	0940042
094004211001	0940042110	0940042	1 Correct	1 Correct	1 Correct	1 Correct	1 Correct						2 Very Good																											93		86		79		72		65	1 Used
194037217001	1940372170	1940372	1 Correct	1 Correct	1 Correct	1 Correct	1 Correct	5 Error	1 Correct	1 Correct	1 Correct	1 Correct	4 Fair	1 Ball	2 Flag	3 Tree	0 No	0 No																						93		86		71		64		57	2 Not Used
194037205001	1940372050	1940372	1 Correct	1 Correct	1 Correct	1 Correct	1 Correct	1 Correct	1 Correct	1 Correct	1 Correct	1 Correct	4 Fair	1 Ball	2 Flag	3 Tree	0 No	0 No																					98 Refused
194037205002	1940372050	1940372	1 Correct	1 Correct	5 Error	5 Error	1 Correct	1 Correct	5 Error	5 Error	1 Correct	5 Error	4 Fair	0 No	0 No	0 No	0 No	97 Not Assessed	0 No	0 No	0 No	0 No	97 Not Assessed	0 No	0 No	0 No	0 No	97 Not Assessed	0 No	0 No	0 No	0 No	97 Not Assessed	0 No	0 No	0 No	4 None	0 No	98 Refused
194037221002	1940372210	1940372	1 Correct	1 Correct	1 Correct	1 Correct	1 Correct	1 Correct	1 Correct	1 Correct	1 Correct	1 Correct	4 Fair	1 Ball	2 Flag	3 Tree	0 No	0 No																						93		86		79		72		65	2 Not Used
194037221001	1940372210	1940372	1 Correct	1 Correct	1 Correct	1 Correct	1 Correct	1 Correct	1 Correct	1 Correct	1 Correct	5 Error	4 Fair	1 Ball	2 Flag	3 Tree	0 No	0 No																						93		86		79		72		65	2 Not Used
194037219001	1940372190	1940372	1 Correct	1 Correct	1 Correct	1 Correct	1 Correct	1 Correct	1 Correct	1 Correct	1 Correct	1 Correct	3 Good	1 Ball	2 Flag	3 Tree	0 No	0 No																						93		87		80		73		67	2 Not Used
194037219002	1940372190	1940372	1 Correct	1 Correct	1 Correct	1 Correct	1 Correct	1 Correct	1 Correct	1 Correct	1 Correct	1 Correct	4 Fair	0 No	2 Flag	3 Tree	0 No	0 No	0 No	2 Flag	3 Tree	0 No	0 No	1 Ball	2 Flag	3 Tree	0 No	0 No												93		87		80		73		67	2 Not Used
194037214002	1940372140	1940372	1 Correct	1 Correct	1 Correct	1 Correct	1 Correct	1 Correct	1 Correct	1 Correct	1 Correct	1 Correct	3 Good	1 Ball	2 Flag	3 Tree	0 No	0 No																						93		86		79		72		65	2 Not Used
194037214001	1940372140	1940372	5 Error	5 Error	1 Correct	1 Correct	5 Error	1 Correct	1 Correct	1 Correct	1 Correct	1 Correct	4 Fair	1 Ball	0 No	3 Tree	0 No	0 No	1 Ball	2 Flag	3 Tree	0 No	0 No																	93		90		83		79		72	2 Not Used
194037206002	1940372060	1940372	1 Correct	1 Correct	5 Error	1 Correct	1 Correct	1 Correct	1 Correct	5 Error	1 Correct	1 Correct	4 Fair	1 Ball	2 Flag	3 Tree	0 No	0 No																						93		86		79		72		65	2 Not Used
194037206001	1940372060	1940372	1 Correct	1 Correct	1 Correct	1 Correct	1 Correct	1 Correct	1 Correct	5 Error	1 Correct	1 Correct	4 Fair	1 Ball	2 Flag	3 Tree	0 No	0 No																						93		86		79		72		65	2 Not Used
194037204001	1940372040	1940372	1 Correct	1 Correct	1 Correct	1 Correct	1 Correct	1 Correct	1 Correct	1 Correct	1 Correct	1 Correct	5 Poor	1 Ball	2 Flag	3 Tree	0 No	0 No																						93		86		79		72		65	2 Not Used
194037204002	1940372040	1940372
194037224001	1940372240	1940372	1 Correct	1 Correct	1 Correct	1 Correct	1 Correct						2 Very Good																										98 Refused
194037224002	1940372240	1940372	1 Correct	1 Correct	1 Correct	1 Correct	1 Correct						4 Fair																										98 Refused
194037227002	1940372270	1940372	1 Correct	1 Correct	1 Correct	1 Correct	1 Correct						3 Good																										98 Refused
194037227003	1940372270	1940372
194037333002	1940373330	1940373	5 Error	97 Not Assessed	97 Not Assessed	97 Not Assessed	97 Not Assessed	1 Correct	1 Correct	5 Error	1 Correct	1 Correct	4 Fair	1 Ball	2 Flag	0 No	0 No	0 No	1 Ball	2 Flag	3 Tree	0 No	0 No																98 Refused
194037333001	1940373330	1940373
194037342002	1940373420	1940373	1 Correct	1 Correct	1 Correct	1 Correct	1 Correct						4 Fair																										98 Refused
194037301002	1940373010	1940373	5 Error	1 Correct	1 Correct	1 Correct	5 Error	5 Error	5 Error	1 Correct	1 Correct	1 Correct	4 Fair	1 Ball	2 Flag	3 Tree	0 No	0 No																						93		86		79		72		65	2 Not Used
194037301001	1940373010	1940373	5 Error	5 Error	97 Not Assessed	1 Correct	1 Correct	1 Correct	5 Error	1 Correct	1 Correct	1 Correct	4 Fair	1 Ball	2 Flag	0 No	0 No	0 No	1 Ball	2 Flag	3 Tree	0 No	0 No																	93		86		69	97 Don't Know
194037320002	1940373200	1940373	1 Correct	1 Correct	5 Error	5 Error	1 Correct						4 Fair																											93		83	97 Don't Know
194037320001	1940373200	1940373	1 Correct	1 Correct	1 Correct	1 Correct	1 Correct						2 Very Good																											93		87		80		73		67	2 Not Used
194037315002	1940373150	1940373	1 Correct	97 Not Assessed	5 Error	1 Correct	1 Correct	5 Error	1 Correct	1 Correct	1 Correct	1 Correct	4 Fair	1 Ball	0 No	3 Tree	0 No	0 No	1 Ball	2 Flag	3 Tree	0 No	0 No																	93		86		79		72		65	2 Not Used
194037311002	1940373110	1940373	5 Error	1 Correct	1 Correct	1 Correct	1 Correct	1 Correct	1 Correct	1 Correct	1 Correct	1 Correct	4 Fair	1 Ball	2 Flag	3 Tree	0 No	0 No																						93		86		69		62		55	2 Not Used
194037310001	1940373100	1940373	1 Correct	1 Correct	1 Correct	1 Correct	1 Correct						2 Very Good																											93		86		79		72		65	2 Not Used
194037310002	1940373100	1940373	1 Correct	1 Correct	1 Correct	1 Correct	1 Correct						3 Good																											93		86		79		72		65	2 Not Used
194037329001	1940373290	1940373	5 Error	5 Error	1 Correct	5 Error	1 Correct	5 Error	1 Correct	1 Correct	1 Correct	1 Correct	3 Good	1 Ball	2 Flag	0 No	0 No	0 No	1 Ball	2 Flag	3 Tree	0 No	0 No																97 Don't Know
194037316001	1940373160	1940373	1 Correct	1 Correct	5 Error	5 Error	1 Correct	1 Correct	1 Correct	1 Correct	1 Correct	1 Correct	4 Fair	1 Ball	2 Flag	3 Tree	0 No	0 No																						93	98 Refused
194037316002	1940373160	1940373	97 Not Assessed	5 Error	1 Correct	5 Error	5 Error	1 Correct	5 Error	1 Correct	1 Correct	1 Correct	4 Fair	1 Ball	2 Flag	3 Tree	0 No	0 No																					98 Refused
194037314001	1940373140	1940373	97 Not Assessed	1 Correct	1 Correct	1 Correct	1 Correct						4 Fair																										98 Refused
194037314002	1940373140	1940373	1 Correct	1 Correct	1 Correct	1 Correct	1 Correct						4 Fair																											93		90		83		80		73	2 Not Used
194037321001	1940373210	1940373	1 Correct	1 Correct	1 Correct	1 Correct	1 Correct	1 Correct	5 Error	1 Correct	1 Correct	1 Correct	4 Fair	1 Ball	2 Flag	3 Tree	0 No	0 No																					98 Refused
194037319001	1940373190	1940373	1 Correct	1 Correct	1 Correct	1 Correct	1 Correct	1 Correct	1 Correct	1 Correct	1 Correct	1 Correct	5 Poor	1 Ball	2 Flag	3 Tree	0 No	0 No																						93		86		69		52		45	2 Not Used
194037319002	1940373190	1940373	5 Error	1 Correct	1 Correct	1 Correct	1 Correct	5 Error	1 Correct	1 Correct	1 Correct	1 Correct	5 Poor	1 Ball	0 No	3 Tree	0 No	0 No	1 Ball	2 Flag	3 Tree	0 No	0 No																98 Refused
194037306002	1940373060	1940373	1 Correct	1 Correct	5 Error	5 Error	5 Error	1 Correct	1 Correct	1 Correct	1 Correct	1 Correct	5 Poor	1 Ball	2 Flag	3 Tree	0 No	0 No																					97 Don't Know
194037325002	1940373250	1940373
194037325001	1940373250	1940373	1 Correct	1 Correct	1 Correct	1 Correct	1 Correct						5 Poor																											93		86		79		63		59	2 Not Used
194037345002	1940373450	1940373	1 Correct	1 Correct	1 Correct	1 Correct	1 Correct						4 Fair																											93		86		69		62		55	2 Not Used
194037345001	1940373450	1940373	1 Correct	1 Correct	1 Correct	1 Correct	1 Correct						4 Fair																											93		86		79		72		65	2 Not Used
194037351001	1940373510	1940373	1 Correct	1 Correct	1 Correct	1 Correct	1 Correct						4 Fair																											93		86		79		72		65	2 Not Used
194037308002	1940373080	1940373
194037308001	1940373080	1940373	1 Correct	1 Correct	1 Correct	1 Correct	1 Correct						4 Fair																											93		86		79		71		64	2 Not Used
194037307001	1940373070	1940373	1 Correct	1 Correct	1 Correct	1 Correct	1 Correct	1 Correct	1 Correct	1 Correct	1 Correct	1 Correct	4 Fair	1 Ball	2 Flag	0 No	0 No	0 No	1 Ball	2 Flag	3 Tree	0 No	0 No																	93		84		79		72		68	2 Not Used
194037307002	1940373070	1940373	1 Correct	1 Correct	5 Error	5 Error	1 Correct	1 Correct	1 Correct	1 Correct	1 Correct	1 Correct	4 Fair	1 Ball	2 Flag	3 Tree	0 No	0 No																						93		86		79		72		65	2 Not Used
194037340002	1940373400	1940373
194037340001	1940373400	1940373	1 Correct	1 Correct	1 Correct	5 Error	1 Correct						4 Fair																											93		83		93	97 Don't Know
194037326001	1940373260	1940373	1 Correct	1 Correct	1 Correct	5 Error	1 Correct	1 Correct	1 Correct	1 Correct	1 Correct	1 Correct	3 Good	1 Ball	2 Flag	3 Tree	0 No	0 No																						93		84		77		70		63	2 Not Used
194037326002	1940373260	1940373	5 Error	1 Correct	1 Correct	1 Correct	1 Correct	1 Correct	1 Correct	1 Correct	1 Correct	1 Correct	3 Good	1 Ball	0 No	3 Tree	0 No	0 No	1 Ball	2 Flag	3 Tree	0 No	0 No																98 Refused
194037348001	1940373480	1940373	1 Correct	1 Correct	5 Error	5 Error	1 Correct						2 Very Good																											93		86		79		71		64	2 Not Used
194037348002	1940373480	1940373	1 Correct	1 Correct	1 Correct	1 Correct	5 Error						4 Fair																											93		84		76		69		55	2 Not Used
194037328001	1940373280	1940373	5 Error	1 Correct	5 Error	1 Correct	1 Correct	5 Error	1 Correct	1 Correct	1 Correct	1 Correct	4 Fair	0 No	0 No	0 No	4 None	0 No	1 Ball	0 No	0 No	0 No	0 No	1 Ball	2 Flag	3 Tree	0 No	0 No												93		86	97 Don't Know
194037347002	1940373470	1940373	1 Correct	1 Correct	1 Correct	97 Not Assessed	5 Error						4 Fair																											93		86		79		72		63	1 Used
194037347001	1940373470	1940373	1 Correct	1 Correct	1 Correct	1 Correct	1 Correct						4 Fair																											73		84		77		70		63	2 Not Used
194037344001	1940373440	1940373	1 Correct	1 Correct	1 Correct	5 Error	1 Correct						4 Fair																											93		86		79		72		65	2 Not Used
194037344002	1940373440	1940373	97 Not Assessed	1 Correct	5 Error	1 Correct	97 Not Assessed						4 Fair																										98 Refused
194037341001	1940373410	1940373	5 Error	1 Correct	1 Correct	5 Error	1 Correct						4 Fair																											93		86		79		72		65	2 Not Used
194037341002	1940373410	1940373	1 Correct	1 Correct	1 Correct	1 Correct	1 Correct						5 Poor																											93		86		79		72		65	1 Used
194037350001	1940373500	1940373	1 Correct	1 Correct	1 Correct	1 Correct	1 Correct						5 Poor																										98 Refused
194037350002	1940373500	1940373	1 Correct	1 Correct	1 Correct	1 Correct	1 Correct						4 Fair																										97 Don't Know
194037324001	1940373240	1940373	1 Correct	5 Error	1 Correct	1 Correct	1 Correct	1 Correct	1 Correct	1 Correct	1 Correct	1 Correct	4 Fair	1 Ball	2 Flag	0 No	0 No	0 No	1 Ball	2 Flag	3 Tree	0 No	0 No																	93	97 Don't Know
194037324002	1940373240	1940373	1 Correct	1 Correct	1 Correct	1 Correct	1 Correct	1 Correct	1 Correct	1 Correct	1 Correct	1 Correct	4 Fair	1 Ball	2 Flag	3 Tree	0 No	0 No																						93		86		79		62	97 Don't Know		2 Not Used
194037302002	1940373020	1940373	1 Correct	1 Correct	1 Correct	1 Correct	1 Correct	1 Correct	1 Correct	1 Correct	1 Correct	1 Correct	4 Fair	1 Ball	0 No	3 Tree	0 No	0 No	1 Ball	2 Flag	3 Tree	0 No	0 No																97 Don't Know
194037302001	1940373020	1940373	1 Correct	1 Correct	1 Correct	1 Correct	1 Correct	1 Correct	1 Correct	5 Error	1 Correct	1 Correct	2 Very Good	1 Ball	2 Flag	3 Tree	0 No	0 No																						93		86	97 Don't Know
194037343001	1940373430	1940373	1 Correct	1 Correct	1 Correct	1 Correct	1 Correct						4 Fair																											93		86		79		72		65	2 Not Used
194037343003	1940373430	1940373
194037332001	1940373320	1940373	1 Correct	5 Error	5 Error	1 Correct	1 Correct	1 Correct	1 Correct	1 Correct	1 Correct	1 Correct	4 Fair	1 Ball	2 Flag	3 Tree	0 No	0 No																						93		86		71		64	98 Refused		2 Not Used
194037332002	1940373320	1940373	1 Correct	5 Error	1 Correct	1 Correct	1 Correct	1 Correct	1 Correct	1 Correct	1 Correct	1 Correct	4 Fair	0 No	2 Flag	3 Tree	0 No	0 No	0 No	2 Flag	3 Tree	0 No	0 No	1 Ball	0 No	3 Tree	0 No	0 No	1 Ball	2 Flag	3 Tree	0 No	0 No							93		86		79		72		65	2 Not Used
194037335002	1940373350	1940373	1 Correct	1 Correct	1 Correct	1 Correct	1 Correct						1 Excellent																											93		86		79		62		55	2 Not Used
194037335001	1940373350	1940373	1 Correct	1 Correct	1 Correct	1 Correct	1 Correct						4 Fair																											93		86		79		72		65	2 Not Used
194037346002	1940373460	1940373	5 Error	1 Correct	1 Correct	5 Error	1 Correct						4 Fair																											93		86		69		62		55	2 Not Used
194037346001	1940373460	1940373	1 Correct	1 Correct	1 Correct	5 Error	1 Correct						4 Fair																											93		86		69		62		58	2 Not Used
194037330002	1940373300	1940373	1 Correct	1 Correct	1 Correct	1 Correct	1 Correct	1 Correct	1 Correct	1 Correct	1 Correct	1 Correct	2 Very Good	1 Ball	0 No	0 No	0 No	0 No	1 Ball	2 Flag	3 Tree	0 No	0 No																98 Refused
194037330001	1940373300	1940373	1 Correct	1 Correct	1 Correct	5 Error	1 Correct						1 Excellent																											93		84		70		63		54	2 Not Used
194037336001	1940373360	1940373	1 Correct	1 Correct	1 Correct	1 Correct	1 Correct	1 Correct	1 Correct	1 Correct	1 Correct	1 Correct	5 Poor	0 No	2 Flag	3 Tree	0 No	0 No	1 Ball	2 Flag	3 Tree	0 No	0 No																	93		86		79		72	98 Refused		2 Not Used
194037336002	1940373360	1940373	5 Error	1 Correct	5 Error	5 Error	5 Error	1 Correct	1 Correct	5 Error	1 Correct	1 Correct	3 Good	1 Ball	0 No	0 No	0 No	0 No	1 Ball	0 No	3 Tree	0 No	0 No	1 Ball	2 Flag	3 Tree	0 No	0 No												93		83	97 Don't Know
194037338001	1940373380	1940373	5 Error	5 Error	5 Error	5 Error	5 Error	1 Correct	1 Correct	1 Correct	1 Correct	1 Correct	4 Fair	1 Ball	0 No	0 No	0 No	0 No	1 Ball	2 Flag	3 Tree	0 No	0 No																97 Don't Know
194037338002	1940373380	1940373
194037334001	1940373340	1940373	1 Correct	5 Error	1 Correct	97 Not Assessed	1 Correct	1 Correct	1 Correct	1 Correct	1 Correct	1 Correct	5 Poor	0 No	2 Flag	3 Tree	0 No	0 No	1 Ball	2 Flag	3 Tree	0 No	0 No																98 Refused
194037334002	1940373340	1940373	97 Not Assessed	1 Correct	5 Error	1 Correct	1 Correct	5 Error	1 Correct	1 Correct	1 Correct	1 Correct	4 Fair	1 Ball	2 Flag	3 Tree	0 No	0 No																					97 Don't Know
194037318002	1940373180	1940373	1 Correct	1 Correct	1 Correct	1 Correct	1 Correct	1 Correct	1 Correct	1 Correct	1 Correct	1 Correct	3 Good	1 Ball	2 Flag	3 Tree	0 No	0 No																						93		76		59		52		45	2 Not Used
194037318001	1940373180	1940373	1 Correct	1 Correct	1 Correct	1 Correct	1 Correct	1 Correct	1 Correct	1 Correct	1 Correct	1 Correct	4 Fair	1 Ball	2 Flag	3 Tree	0 No	0 No																						93		86		79		72		65	2 Not Used
194037303001	1940373030	1940373
194037349001	1940373490	1940373	1 Correct	1 Correct	1 Correct	1 Correct	1 Correct						4 Fair																											93		86		79		72		65	2 Not Used
194037349002	1940373490	1940373	1 Correct	5 Error	1 Correct	1 Correct	1 Correct						5 Poor																											93		87		80		73		66	2 Not Used
194037312001	1940373120	1940373	1 Correct	1 Correct	1 Correct	1 Correct	5 Error						4 Fair																											93		86		79		73		66	1 Used
064028313003	0640283130	0640283
064028313002	0640283130	0640283	1 Correct	1 Correct	1 Correct	1 Correct	1 Correct						5 Poor																											93		87		80		73		66	2 Not Used
064028316002	0640283160	0640283	1 Correct	1 Correct	1 Correct	1 Correct	1 Correct						5 Poor																											93		86		57		50		43	2 Not Used
064028316001	0640283160	0640283	1 Correct	5 Error	1 Correct	1 Correct	1 Correct						1 Excellent																											93		86		79		72		65	2 Not Used
064028307001	0640283070	0640283	1 Correct	1 Correct	1 Correct	1 Correct	1 Correct	1 Correct	1 Correct	1 Correct	1 Correct	1 Correct	4 Fair	1 Ball	2 Flag	3 Tree	0 No	0 No																						93		87		80		73		63	2 Not Used
064028317001	0640283170	0640283	1 Correct	1 Correct	1 Correct	1 Correct	1 Correct						4 Fair																											93		86		79		72		65	2 Not Used
064028317002	0640283170	0640283	1 Correct	1 Correct	1 Correct	1 Correct	1 Correct						4 Fair																											93		86		79		72		65	2 Not Used
064028315002	0640283150	0640283	1 Correct	1 Correct	1 Correct	1 Correct	1 Correct	1 Correct	1 Correct	1 Correct	1 Correct	1 Correct	4 Fair	1 Ball	2 Flag	3 Tree	0 No	0 No																						93		86		79		72		65	2 Not Used
064028315001	0640283150	0640283	1 Correct	1 Correct	5 Error	1 Correct	1 Correct	1 Correct	1 Correct	1 Correct	1 Correct	1 Correct	5 Poor	1 Ball	2 Flag	0 No	0 No	0 No	1 Ball	2 Flag	3 Tree	0 No	0 No																	93	97 Don't Know
064028314002	0640283140	0640283	1 Correct	1 Correct	5 Error	1 Correct	1 Correct	1 Correct	1 Correct	1 Correct	1 Correct	1 Correct	4 Fair	0 No	2 Flag	3 Tree	0 No	0 No	1 Ball	2 Flag	3 Tree	0 No	0 No																	93		84		67		60		53	2 Not Used
064028314001	0640283140	0640283	1 Correct	1 Correct	5 Error	1 Correct	1 Correct	1 Correct	1 Correct	1 Correct	1 Correct	1 Correct	3 Good	1 Ball	2 Flag	3 Tree	0 No	0 No																						93		86		69		62		55	2 Not Used
064028311001	0640283110	0640283	1 Correct	1 Correct	1 Correct	1 Correct	1 Correct						4 Fair																											93		86		79		72		65	2 Not Used
064028310001	0640283100	0640283	1 Correct	1 Correct	5 Error	5 Error	1 Correct	1 Correct	1 Correct	1 Correct	1 Correct	1 Correct	5 Poor	0 No	0 No	0 No	4 None	0 No	0 No	2 Flag	0 No	0 No	0 No	0 No	2 Flag	3 Tree	0 No	0 No	1 Ball	2 Flag	3 Tree	0 No	0 No							93		87		80		73		66	2 Not Used
064028308001	0640283080	0640283	1 Correct	1 Correct	5 Error	1 Correct	1 Correct	1 Correct	1 Correct	1 Correct	1 Correct	1 Correct	5 Poor	1 Ball	2 Flag	3 Tree	0 No	0 No																						93		86		79		72		65	2 Not Used
064028304001	0640283040	0640283	1 Correct	1 Correct	1 Correct	1 Correct	1 Correct						4 Fair																											93		84		77		70		63	2 Not Used
064028304002	0640283040	0640283	1 Correct	1 Correct	1 Correct	1 Correct	1 Correct						4 Fair																											93		86		79		72		65	2 Not Used
064028312001	0640283120	0640283	1 Correct	1 Correct	5 Error	1 Correct	1 Correct						2 Very Good																											93		86		79		72		65	2 Not Used
064028312002	0640283120	0640283
064028301001	0640283010	0640283	1 Correct	1 Correct	5 Error	1 Correct	1 Correct	1 Correct	1 Correct	1 Correct	1 Correct	1 Correct	4 Fair	1 Ball	2 Flag	3 Tree	0 No	0 No																					97 Don't Know
064028106001	0640281060	0640281	1 Correct	1 Correct	1 Correct	1 Correct	1 Correct	1 Correct	1 Correct	1 Correct	1 Correct	1 Correct	4 Fair	1 Ball	2 Flag	3 Tree	0 No	0 No																						93		84		77		70		63	2 Not Used
064028105002	0640281050	0640281
064028105003	0640281050	0640281
064028101002	0640281010	0640281	1 Correct	1 Correct	5 Error	1 Correct	1 Correct	1 Correct	1 Correct	1 Correct	1 Correct	1 Correct	4 Fair	1 Ball	2 Flag	3 Tree	0 No	0 No																						93		86		79		72		65	2 Not Used
064028101001	0640281010	0640281	1 Correct	1 Correct	5 Error	1 Correct	1 Correct	1 Correct	1 Correct	5 Error	1 Correct	1 Correct	4 Fair	1 Ball	0 No	3 Tree	0 No	0 No	1 Ball	2 Flag	3 Tree	0 No	0 No																	93	98 Refused
064028124001	0640281240	0640281	1 Correct	1 Correct	5 Error	1 Correct	1 Correct						5 Poor																											93		86		79		72		65	2 Not Used
064028124002	0640281240	0640281	1 Correct	1 Correct	5 Error	1 Correct	1 Correct						4 Fair																											93		86		79		72		65	2 Not Used
064028108002	0640281080	0640281	1 Correct	1 Correct	1 Correct	1 Correct	1 Correct						4 Fair																											93		86		79		71		64	2 Not Used
064028108003	0640281080	0640281	1 Correct	1 Correct	1 Correct	1 Correct	1 Correct						3 Good																										98 Refused
064028102001	0640281020	0640281	1 Correct	1 Correct	1 Correct	1 Correct	1 Correct	1 Correct	1 Correct	1 Correct	1 Correct	1 Correct	4 Fair	1 Ball	2 Flag	3 Tree	0 No	0 No																						93		86		79		72		65	2 Not Used
064028111002	0640281110	0640281
064028121002	0640281210	0640281	1 Correct	1 Correct	1 Correct	1 Correct	1 Correct						4 Fair																											93	98 Refused
064028121001	0640281210	0640281
064028110003	0640281100	0640281	1 Correct	1 Correct	97 Not Assessed	1 Correct	1 Correct	1 Correct	1 Correct	1 Correct	1 Correct	1 Correct	5 Poor	1 Ball	2 Flag	3 Tree	0 No	0 No																						93		86		79		72		65	2 Not Used
064028110002	0640281100	0640281	97 Not Assessed	5 Error	97 Not Assessed	97 Not Assessed	1 Correct	1 Correct	1 Correct	1 Correct	1 Correct	1 Correct	5 Poor	1 Ball	2 Flag	3 Tree	0 No	0 No																						93	97 Don't Know
064028117002	0640281170	0640281	1 Correct	1 Correct	1 Correct	1 Correct	1 Correct						4 Fair																											93		86		79		72		65	2 Not Used
064028117001	0640281170	0640281	1 Correct	1 Correct	1 Correct	5 Error	1 Correct						4 Fair																											93		86		79		62		55	2 Not Used
064028103002	0640281030	0640281	1 Correct	1 Correct	1 Correct	1 Correct	5 Error	1 Correct	1 Correct	1 Correct	1 Correct	1 Correct	4 Fair	1 Ball	2 Flag	3 Tree	0 No	0 No																						93		86		69		62		45	2 Not Used
064028103001	0640281030	0640281	1 Correct	1 Correct	1 Correct	1 Correct	1 Correct	1 Correct	1 Correct	1 Correct	1 Correct	1 Correct	4 Fair	1 Ball	2 Flag	3 Tree	0 No	0 No																						93		86		79		72		65	2 Not Used
064028115002	0640281150	0640281
064028115001	0640281150	0640281
064028126001	0640281260	0640281	1 Correct	1 Correct	1 Correct	1 Correct	1 Correct						4 Fair																											93		86		79		72		65	2 Not Used
064028126002	0640281260	0640281	1 Correct	1 Correct	1 Correct	1 Correct	1 Correct						4 Fair																											93		86		79		72		65	2 Not Used
064028125001	0640281250	0640281	1 Correct	1 Correct	1 Correct	1 Correct	1 Correct	1 Correct	1 Correct	5 Error	1 Correct	1 Correct	4 Fair	0 No	0 No	0 No	4 None	0 No	1 Ball	0 No	3 Tree	0 No	0 No	1 Ball	0 No	3 Tree	0 No	0 No	1 Ball	2 Flag	3 Tree	0 No	0 No							93	97 Don't Know
064028112001	0640281120	0640281
064028112002	0640281120	0640281	1 Correct	1 Correct	5 Error	5 Error	1 Correct	1 Correct	1 Correct	1 Correct	1 Correct	1 Correct	4 Fair	1 Ball	0 No	3 Tree	0 No	0 No	1 Ball	2 Flag	3 Tree	0 No	0 No																	93		86		69		62		55	2 Not Used
064028118002	0640281180	0640281
064028114002	0640281140	0640281	1 Correct	1 Correct	1 Correct	1 Correct	1 Correct	1 Correct	1 Correct	1 Correct	1 Correct	1 Correct	4 Fair	1 Ball	2 Flag	3 Tree	0 No	0 No																						93		86		79		72		62	2 Not Used
064028114001	0640281140	0640281	1 Correct	1 Correct	5 Error	1 Correct	1 Correct	1 Correct	1 Correct	1 Correct	1 Correct	1 Correct	5 Poor	1 Ball	2 Flag	3 Tree	0 No	0 No																						93		86		79		73		67	2 Not Used
064028122001	0640281220	0640281	1 Correct	1 Correct	1 Correct	1 Correct	1 Correct						4 Fair																											93		86		79		72		65	2 Not Used
064028122002	0640281220	0640281
064028104001	0640281040	0640281	1 Correct	1 Correct	1 Correct	1 Correct	1 Correct						4 Fair																											93		86		79		72		65	2 Not Used
064028104002	0640281040	0640281	1 Correct	1 Correct	1 Correct	1 Correct	1 Correct						4 Fair																											93		86		79		72		65	2 Not Used
064028119001	0640281190	0640281	1 Correct	1 Correct	5 Error	1 Correct	1 Correct	1 Correct	1 Correct	1 Correct	1 Correct	1 Correct	4 Fair	1 Ball	2 Flag	3 Tree	0 No	0 No																						93		86		79		72		68	2 Not Used
064028119002	0640281190	0640281	1 Correct	1 Correct	5 Error	5 Error	1 Correct	1 Correct	1 Correct	1 Correct	1 Correct	1 Correct	4 Fair	1 Ball	0 No	3 Tree	0 No	0 No	1 Ball	2 Flag	3 Tree	0 No	0 No																	93		86		79		72		65	2 Not Used
064028113002	0640281130	0640281	1 Correct	1 Correct	1 Correct	1 Correct	1 Correct						4 Fair																											93		84		71		64		51	1 Used
064028113001	0640281130	0640281	1 Correct	1 Correct	5 Error	1 Correct	1 Correct	1 Correct	1 Correct	1 Correct	1 Correct	1 Correct	4 Fair	1 Ball	2 Flag	3 Tree	0 No	0 No																						93		86		79		72		69	1 Used
064028208002	0640282080	0640282	1 Correct	1 Correct	1 Correct	5 Error	1 Correct	1 Correct	1 Correct	5 Error	1 Correct	1 Correct	4 Fair	1 Ball	2 Flag	3 Tree	0 No	0 No																						93		86		79		72		65	2 Not Used
064028208001	0640282080	0640282	1 Correct	1 Correct	1 Correct	1 Correct	1 Correct	1 Correct	1 Correct	1 Correct	1 Correct	1 Correct	4 Fair	1 Ball	2 Flag	3 Tree	0 No	0 No																					98 Refused
064028215001	0640282150	0640282	1 Correct	1 Correct	1 Correct	1 Correct	1 Correct						4 Fair																											93		86		79		72		65	2 Not Used
064028218002	0640282180	0640282	1 Correct	1 Correct	1 Correct	1 Correct	1 Correct						4 Fair																											93		86		79		72		65	2 Not Used
064028218001	0640282180	0640282	1 Correct	1 Correct	1 Correct	5 Error	1 Correct						4 Fair																											93		86		76	98 Refused
064028212001	0640282120	0640282
064028212002	0640282120	0640282	1 Correct	1 Correct	1 Correct	1 Correct	1 Correct	1 Correct	1 Correct	1 Correct	1 Correct	1 Correct	4 Fair	1 Ball	2 Flag	3 Tree	0 No	0 No																						93		86		79		72		65	1 Used
064028217001	0640282170	0640282	1 Correct	1 Correct	1 Correct	1 Correct	1 Correct	1 Correct	1 Correct	1 Correct	1 Correct	1 Correct	4 Fair	1 Ball	2 Flag	3 Tree	0 No	0 No																						93		86		79		72		65	1 Used
064028217002	0640282170	0640282	1 Correct	1 Correct	5 Error	1 Correct	1 Correct	1 Correct	1 Correct	1 Correct	1 Correct	1 Correct	4 Fair	1 Ball	2 Flag	3 Tree	0 No	0 No																						93		86		81		74		70	2 Not Used
064028223001	0640282230	0640282	1 Correct	1 Correct	1 Correct	1 Correct	1 Correct						2 Very Good																											93		86		79		72		65	2 Not Used
064028223002	0640282230	0640282
064028205001	0640282050	0640282	1 Correct	1 Correct	5 Error	1 Correct	1 Correct	1 Correct	1 Correct	1 Correct	1 Correct	1 Correct	5 Poor	1 Ball	2 Flag	3 Tree	0 No	0 No																						93		86		79		60		53	2 Not Used
064028203001	0640282030	0640282	1 Correct	1 Correct	1 Correct	1 Correct	1 Correct						5 Poor																											93		86		79		72		65	2 Not Used
064028203002	0640282030	0640282	1 Correct	1 Correct	1 Correct	1 Correct	1 Correct	1 Correct	1 Correct	1 Correct	1 Correct	1 Correct	5 Poor	1 Ball	2 Flag	3 Tree	0 No	0 No																						93		86		79		72		65	2 Not Used
064028221001	0640282210	0640282	1 Correct	1 Correct	1 Correct	1 Correct	1 Correct						4 Fair																											93		86		79		72		65	2 Not Used
064028221002	0640282210	0640282	1 Correct	1 Correct	1 Correct	5 Error	1 Correct						5 Poor																											93		86		79		77		70	2 Not Used
064028220001	0640282200	0640282	1 Correct	1 Correct	1 Correct	97 Not Assessed	1 Correct						4 Fair																											93	98 Refused
064028210001	0640282100	0640282	1 Correct	1 Correct	1 Correct	1 Correct	5 Error	1 Correct	1 Correct	1 Correct	1 Correct	1 Correct	1 Excellent	1 Ball	2 Flag	3 Tree	0 No	0 No																						93		86		79		72		65	2 Not Used
064028210102	0640282101	0640282	1 Correct	1 Correct	1 Correct	1 Correct	1 Correct						4 Fair																											93	97 Don't Know
064028206001	0640282060	0640282	1 Correct	1 Correct	5 Error	1 Correct	1 Correct	1 Correct	1 Correct	1 Correct	1 Correct	1 Correct	4 Fair	1 Ball	2 Flag	3 Tree	0 No	0 No																						93		86		79		72		65	2 Not Used
064028216001	0640282160	0640282	1 Correct	1 Correct	1 Correct	1 Correct	1 Correct	1 Correct	1 Correct	1 Correct	1 Correct	1 Correct	3 Good	1 Ball	2 Flag	3 Tree	0 No	0 No																						93		84		77		70		63	2 Not Used
064028209001	0640282090	0640282	1 Correct	1 Correct	5 Error	5 Error	1 Correct	1 Correct	1 Correct	1 Correct	1 Correct	1 Correct	5 Poor	1 Ball	2 Flag	3 Tree	0 No	0 No																					97 Don't Know
064028219002	0640282190	0640282	1 Correct	1 Correct	1 Correct	1 Correct	1 Correct	1 Correct	1 Correct	1 Correct	1 Correct	1 Correct	4 Fair	1 Ball	2 Flag	3 Tree	0 No	0 No																						93		86		79		62		55	2 Not Used
064028219001	0640282190	0640282	1 Correct	1 Correct	1 Correct	1 Correct	1 Correct	1 Correct	1 Correct	1 Correct	1 Correct	1 Correct	4 Fair	1 Ball	2 Flag	3 Tree	0 No	0 No																						93		86		79		72		65	2 Not Used
064028211001	0640282110	0640282	1 Correct	1 Correct	1 Correct	1 Correct	1 Correct	1 Correct	1 Correct	1 Correct	1 Correct	5 Error	5 Poor	1 Ball	2 Flag	3 Tree	0 No	0 No																						93		87		80		73		67	2 Not Used
064028228002	0640282280	0640282	1 Correct	1 Correct	1 Correct	1 Correct	1 Correct						5 Poor																											93		86		79		72		65	2 Not Used
064028224002	0640282240	0640282	1 Correct	1 Correct	1 Correct	1 Correct	1 Correct						1 Excellent																											93		86		79		72		65	2 Not Used
064028224001	0640282240	0640282	1 Correct	1 Correct	1 Correct	1 Correct	1 Correct						3 Good																											93		86		79		62		55	2 Not Used
064033321001	0640333210	0640333	1 Correct	1 Correct	1 Correct	1 Correct	1 Correct	1 Correct	1 Correct	1 Correct	1 Correct	1 Correct	4 Fair	1 Ball	0 No	3 Tree	0 No	0 No	1 Ball	2 Flag	3 Tree	0 No	0 No																	93		86		79		72		65	2 Not Used
064033321002	0640333210	0640333	1 Correct	1 Correct	5 Error	1 Correct	1 Correct	5 Error	1 Correct	1 Correct	1 Correct	1 Correct	4 Fair	1 Ball	0 No	0 No	0 No	0 No	1 Ball	2 Flag	3 Tree	0 No	0 No																98 Refused
064033327001	0640333270	0640333	1 Correct	1 Correct	5 Error	5 Error	1 Correct	1 Correct	1 Correct	1 Correct	1 Correct	1 Correct	4 Fair	1 Ball	2 Flag	3 Tree	0 No	0 No																						93		86		79		72		65	2 Not Used
064033327002	0640333270	0640333	1 Correct	1 Correct	97 Not Assessed	5 Error	1 Correct	1 Correct	1 Correct	1 Correct	1 Correct	1 Correct	4 Fair	1 Ball	2 Flag	3 Tree	0 No	0 No																						93		85		78		61		54	2 Not Used
064033325002	0640333250	0640333	5 Error	5 Error	5 Error	5 Error	5 Error	5 Error	1 Correct	1 Correct	1 Correct	5 Error	5 Poor	1 Ball	0 No	3 Tree	0 No	0 No	1 Ball	2 Flag	3 Tree	0 No	0 No																97 Don't Know
064033322001	0640333220	0640333	5 Error	1 Correct	5 Error	5 Error	1 Correct	1 Correct	1 Correct	1 Correct	1 Correct	1 Correct	5 Poor	1 Ball	0 No	3 Tree	0 No	0 No	1 Ball	2 Flag	3 Tree	0 No	0 No																98 Refused
064033322002	0640333220	0640333	5 Error	5 Error	5 Error	5 Error	1 Correct	5 Error	5 Error	1 Correct	1 Correct	1 Correct	5 Poor	0 No	0 No	3 Tree	0 No	0 No	1 Ball	0 No	3 Tree	0 No	0 No	0 No	2 Flag	0 No	0 No	0 No	1 Ball	2 Flag	3 Tree	0 No	0 No						98 Refused
064033330002	0640333300	0640333	1 Correct	1 Correct	1 Correct	1 Correct	1 Correct	1 Correct	1 Correct	1 Correct	1 Correct	1 Correct	4 Fair	1 Ball	2 Flag	3 Tree	0 No	0 No																						93	97 Don't Know
064033330001	0640333300	0640333	1 Correct	1 Correct	1 Correct	1 Correct	1 Correct	1 Correct	1 Correct	1 Correct	1 Correct	1 Correct	5 Poor	1 Ball	2 Flag	3 Tree	0 No	0 No																						93		86		79		72		65	1 Used
064033341001	0640333410	0640333	1 Correct	1 Correct	5 Error	1 Correct	1 Correct						4 Fair																											93		86		79		72		65	2 Not Used
064033341002	0640333410	0640333	1 Correct	1 Correct	1 Correct	1 Correct	1 Correct						5 Poor																										98 Refused
064033324001	0640333240	0640333	5 Error	5 Error	5 Error	5 Error	5 Error	1 Correct	1 Correct	1 Correct	1 Correct	1 Correct	5 Poor	1 Ball	0 No	0 No	0 No	0 No	1 Ball	0 No	0 No	0 No	0 No	1 Ball	2 Flag	0 No	0 No	0 No	1 Ball	2 Flag	3 Tree	0 No	0 No						97 Don't Know
064033333001	0640333330	0640333	1 Correct	1 Correct	1 Correct	1 Correct	1 Correct						3 Good																											93		84		77		70		63	2 Not Used
064033306002	0640333060	0640333	1 Correct	1 Correct	1 Correct	1 Correct	1 Correct	1 Correct	1 Correct	1 Correct	1 Correct	1 Correct	4 Fair	1 Ball	2 Flag	0 No	0 No	0 No	1 Ball	2 Flag	3 Tree	0 No	0 No																	93		84		77		70		63	2 Not Used
064033306001	0640333060	0640333	1 Correct	5 Error	1 Correct	5 Error	1 Correct	1 Correct	1 Correct	1 Correct	1 Correct	1 Correct	5 Poor	1 Ball	0 No	3 Tree	0 No	0 No	1 Ball	2 Flag	3 Tree	0 No	0 No																98 Refused
064033301002	0640333010	0640333	1 Correct	1 Correct	97 Not Assessed	97 Not Assessed	1 Correct	1 Correct	1 Correct	1 Correct	1 Correct	1 Correct	4 Fair	1 Ball	2 Flag	3 Tree	0 No	0 No																						93		86		79		72		65	2 Not Used
064033301001	0640333010	0640333	1 Correct	5 Error	1 Correct	97 Not Assessed	1 Correct	1 Correct	1 Correct	1 Correct	1 Correct	1 Correct	5 Poor	1 Ball	2 Flag	3 Tree	0 No	0 No																						86		71		64		56		49	2 Not Used
064033342002	0640333420	0640333	1 Correct	1 Correct	1 Correct	1 Correct	1 Correct	1 Correct	1 Correct	1 Correct	1 Correct	1 Correct	4 Fair	1 Ball	2 Flag	3 Tree	0 No	0 No																						93		86		77		70		63	2 Not Used
064033342001	0640333420	0640333	1 Correct	1 Correct	1 Correct	1 Correct	1 Correct	97 Not Assessed	97 Not Assessed	97 Not Assessed	5 Error	1 Correct	5 Poor	0 No	0 No	0 No	0 No	97 Not Assessed	1 Ball	2 Flag	3 Tree	0 No	0 No																	93	97 Don't Know
064033331002	0640333310	0640333	5 Error	5 Error	5 Error	5 Error	5 Error	1 Correct	1 Correct	1 Correct	1 Correct	1 Correct	5 Poor	1 Ball	0 No	3 Tree	0 No	0 No	1 Ball	2 Flag	3 Tree	0 No	0 No																	93		85		78		71		66	2 Not Used
064033331001	0640333310	0640333	1 Correct	1 Correct	1 Correct	1 Correct	1 Correct	1 Correct	1 Correct	1 Correct	1 Correct	1 Correct	5 Poor	1 Ball	2 Flag	3 Tree	0 No	0 No																						93		86		79		72		65	2 Not Used
064033303001	0640333030	0640333	97 Not Assessed	97 Not Assessed	97 Not Assessed	97 Not Assessed	97 Not Assessed	97 Not Assessed	97 Not Assessed	1 Correct	1 Correct	97 Not Assessed	5 Poor	0 No	0 No	0 No	0 No	97 Not Assessed	0 No	0 No	0 No	0 No	97 Not Assessed	0 No	0 No	0 No	0 No	97 Not Assessed	0 No	0 No	0 No	0 No	97 Not Assessed	0 No	0 No	0 No	0 No	97 Not Assessed	98 Refused
064033340001	0640333400	0640333	1 Correct	1 Correct	1 Correct	1 Correct	1 Correct						4 Fair																											93		86		79		72		65	2 Not Used
064033340002	0640333400	0640333	5 Error	1 Correct	97 Not Assessed	1 Correct	1 Correct						4 Fair																											93		86		81	97 Don't Know
064033336001	0640333360	0640333	1 Correct	5 Error	1 Correct	1 Correct	1 Correct	1 Correct	1 Correct	1 Correct	1 Correct	1 Correct	5 Poor	1 Ball	2 Flag	3 Tree	0 No	0 No																						93	98 Refused
064033304002	0640333040	0640333	1 Correct	1 Correct	1 Correct	1 Correct	1 Correct	1 Correct	1 Correct	1 Correct	1 Correct	1 Correct	4 Fair	1 Ball	2 Flag	3 Tree	0 No	0 No																						93		86		79		72		65	1 Used
064033304001	0640333040	0640333	1 Correct	1 Correct	1 Correct	1 Correct	5 Error	1 Correct	1 Correct	1 Correct	1 Correct	1 Correct	4 Fair	1 Ball	2 Flag	3 Tree	0 No	0 No																						93		83		73		63		53	1 Used
064033343001	0640333430	0640333	1 Correct	5 Error	1 Correct	5 Error	1 Correct	1 Correct	1 Correct	1 Correct	1 Correct	1 Correct	4 Fair	1 Ball	2 Flag	3 Tree	0 No	0 No																						93		85		78		71		64	2 Not Used
064033343002	0640333430	0640333	1 Correct	1 Correct	1 Correct	1 Correct	1 Correct	1 Correct	1 Correct	1 Correct	1 Correct	1 Correct	4 Fair	1 Ball	2 Flag	3 Tree	0 No	0 No																						93		86		79		71		66	2 Not Used
064033307001	0640333070	0640333	1 Correct	1 Correct	1 Correct	1 Correct	1 Correct						4 Fair																										97 Don't Know
064033326001	0640333260	0640333	1 Correct	1 Correct	5 Error	1 Correct	1 Correct	1 Correct	1 Correct	1 Correct	1 Correct	1 Correct	5 Poor	1 Ball	2 Flag	3 Tree	0 No	0 No																					98 Refused
064033326002	0640333260	0640333	1 Correct	1 Correct	5 Error	97 Not Assessed	1 Correct	1 Correct	1 Correct	1 Correct	1 Correct	1 Correct	5 Poor	1 Ball	2 Flag	3 Tree	0 No	0 No																						93		86		79		72		65	2 Not Used
064033320001	0640333200	0640333	97 Not Assessed	5 Error	97 Not Assessed	97 Not Assessed	5 Error	5 Error	97 Not Assessed	1 Correct	1 Correct	1 Correct	5 Poor	1 Ball	0 No	3 Tree	0 No	0 No	1 Ball	2 Flag	3 Tree	0 No	0 No																98 Refused
064033308001	0640333080	0640333	97 Not Assessed	5 Error	1 Correct	97 Not Assessed	1 Correct	97 Not Assessed	1 Correct	1 Correct	1 Correct	1 Correct	5 Poor	1 Ball	0 No	0 No	0 No	0 No	1 Ball	0 No	3 Tree	0 No	0 No	1 Ball	2 Flag	3 Tree	0 No	0 No											97 Don't Know
064033334001	0640333340	0640333	1 Correct	1 Correct	5 Error	5 Error	5 Error	1 Correct	5 Error	1 Correct	1 Correct	1 Correct	5 Poor	1 Ball	2 Flag	3 Tree	0 No	0 No																					97 Don't Know
064033319002	0640333190	0640333	1 Correct	1 Correct	1 Correct	1 Correct	1 Correct	1 Correct	1 Correct	1 Correct	1 Correct	1 Correct	3 Good	1 Ball	2 Flag	3 Tree	0 No	0 No																						93		86		79		72		55	2 Not Used
064033319001	0640333190	0640333	1 Correct	1 Correct	97 Not Assessed	1 Correct	1 Correct	1 Correct	1 Correct	1 Correct	1 Correct	1 Correct	5 Poor	0 No	0 No	3 Tree	0 No	0 No	1 Ball	2 Flag	3 Tree	0 No	0 No																98 Refused
064033313002	0640333130	0640333	5 Error	1 Correct	5 Error	5 Error	1 Correct						4 Fair																											93		86		79		72		65	2 Not Used
064033313001	0640333130	0640333	1 Correct	1 Correct	5 Error	5 Error	1 Correct						5 Poor																											93	98 Refused
064033316002	0640333160	0640333	97 Not Assessed	97 Not Assessed	1 Correct	97 Not Assessed	1 Correct	1 Correct	1 Correct	1 Correct	1 Correct	1 Correct	5 Poor	0 No	0 No	0 No	0 No	97 Not Assessed	1 Ball	0 No	0 No	0 No	0 No	1 Ball	0 No	0 No	0 No	0 No	1 Ball	0 No	3 Tree	0 No	0 No	1 Ball	0 No	3 Tree	0 No	0 No	97 Don't Know
064033335002	0640333350	0640333	1 Correct	5 Error	5 Error	5 Error	1 Correct						4 Fair																											93		86		79		72		65	2 Not Used
064033335001	0640333350	0640333	5 Error	5 Error	5 Error	5 Error	5 Error						3 Good																											93		83		76		70		63	2 Not Used
064033314002	0640333140	0640333	1 Correct	5 Error	97 Not Assessed	1 Correct	1 Correct	1 Correct	1 Correct	1 Correct	1 Correct	1 Correct	4 Fair	1 Ball	2 Flag	3 Tree	0 No	0 No																						93		86	97 Don't Know
064033314001	0640333140	0640333	97 Not Assessed	1 Correct	97 Not Assessed	97 Not Assessed	97 Not Assessed						2 Very Good																										97 Don't Know
064033318001	0640333180	0640333	5 Error	1 Correct	1 Correct	1 Correct	1 Correct						4 Fair																										98 Refused
064033318002	0640333180	0640333	1 Correct	1 Correct	5 Error	1 Correct	1 Correct						4 Fair																											93		86		79		72		65	1 Used
064033328001	0640333280	0640333	1 Correct	1 Correct	97 Not Assessed	5 Error	1 Correct						5 Poor																											93		86		79		72		65	2 Not Used
064033328002	0640333280	0640333	1 Correct	5 Error	1 Correct	97 Not Assessed	1 Correct						5 Poor																											93		86		79		72		65	1 Used
064033338002	0640333380	0640333	1 Correct	1 Correct	97 Not Assessed	97 Not Assessed	1 Correct						4 Fair																											93		86		83		80		77	2 Not Used
064033317001	0640333170	0640333	1 Correct	1 Correct	5 Error	1 Correct	1 Correct	1 Correct	1 Correct	1 Correct	1 Correct	1 Correct	5 Poor	1 Ball	2 Flag	3 Tree	0 No	0 No																						93		86		79		72	97 Don't Know		2 Not Used
064033339001	0640333390	0640333
064033302001	0640333020	0640333
064033302002	0640333020	0640333	5 Error	1 Correct	5 Error	5 Error	1 Correct	5 Error	1 Correct	1 Correct	97 Not Assessed	1 Correct	5 Poor	1 Ball	0 No	3 Tree	0 No	0 No	1 Ball	2 Flag	3 Tree	0 No	0 No																97 Don't Know
064033309001	0640333090	0640333	1 Correct	1 Correct	5 Error	1 Correct	1 Correct	1 Correct	1 Correct	1 Correct	1 Correct	1 Correct	4 Fair	1 Ball	2 Flag	3 Tree	0 No	0 No																						93		84		77		70		64	2 Not Used
064033309002	0640333090	0640333	1 Correct	1 Correct	1 Correct	1 Correct	1 Correct	1 Correct	1 Correct	1 Correct	1 Correct	1 Correct	4 Fair	1 Ball	2 Flag	3 Tree	0 No	0 No																						93		76		69		62		55	2 Not Used
064033329002	0640333290	0640333	1 Correct	1 Correct	5 Error	1 Correct	1 Correct	1 Correct	1 Correct	1 Correct	1 Correct	1 Correct	5 Poor	1 Ball	2 Flag	3 Tree	0 No	0 No																						93		86		79		72		65	2 Not Used
064033312001	0640333120	0640333	5 Error	1 Correct	5 Error	1 Correct	1 Correct	1 Correct	1 Correct	1 Correct	1 Correct	1 Correct	5 Poor	1 Ball	0 No	3 Tree	0 No	0 No	1 Ball	2 Flag	3 Tree	0 No	0 No																	93		86		79		72		65	2 Not Used
064033312002	0640333120	0640333	1 Correct	1 Correct	1 Correct	1 Correct	1 Correct	1 Correct	1 Correct	1 Correct	1 Correct	1 Correct	4 Fair	1 Ball	2 Flag	3 Tree	0 No	0 No																						97		90		83		76		68	2 Not Used
064033311002	0640333110	0640333	1 Correct	1 Correct	1 Correct	5 Error	1 Correct						5 Poor																										98 Refused
064033311001	0640333110	0640333	1 Correct	1 Correct	1 Correct	1 Correct	1 Correct	1 Correct	1 Correct	1 Correct	1 Correct	1 Correct	4 Fair	1 Ball	0 No	0 No	0 No	0 No	1 Ball	2 Flag	3 Tree	0 No	0 No																	93		86		77		63		56	2 Not Used
064033332002	0640333320	0640333	1 Correct	1 Correct	97 Not Assessed	97 Not Assessed	1 Correct						4 Fair																											93	97 Don't Know
064033332001	0640333320	0640333	1 Correct	1 Correct	1 Correct	1 Correct	1 Correct						4 Fair																											93		86		79		72		65	2 Not Used
064033310001	0640333100	0640333	1 Correct	1 Correct	1 Correct	1 Correct	1 Correct						5 Poor																											93	97 Don't Know
064033310002	0640333100	0640333	1 Correct	1 Correct	5 Error	5 Error	1 Correct						5 Poor																											97	97 Don't Know
064033221001	0640332210	0640332	1 Correct	5 Error	5 Error	1 Correct	1 Correct	1 Correct	1 Correct	1 Correct	1 Correct	1 Correct	5 Poor	0 No	0 No	0 No	4 None	0 No	1 Ball	0 No	0 No	0 No	0 No	1 Ball	0 No	0 No	0 No	0 No	1 Ball	2 Flag	3 Tree	0 No	0 No							93		86		79		72		65	2 Not Used
064033221002	0640332210	0640332	1 Correct	1 Correct	5 Error	1 Correct	1 Correct	1 Correct	1 Correct	1 Correct	1 Correct	1 Correct	4 Fair	1 Ball	2 Flag	3 Tree	0 No	0 No																						93		86		79		72		65	2 Not Used
064033234001	0640332340	0640332	5 Error	5 Error	5 Error	5 Error	1 Correct	5 Error	5 Error	1 Correct	1 Correct	5 Error	5 Poor	1 Ball	0 No	3 Tree	0 No	0 No	1 Ball	2 Flag	3 Tree	0 No	0 No																97 Don't Know
064033207001	0640332070	0640332	1 Correct	1 Correct	1 Correct	1 Correct	1 Correct						4 Fair																											93		76		69		62		55	1 Used
064033207002	0640332070	0640332	1 Correct	1 Correct	1 Correct	1 Correct	1 Correct						5 Poor																											93		76		69		62	97 Don't Know		2 Not Used
064033223002	0640332230	0640332	1 Correct	5 Error	1 Correct	5 Error	1 Correct	1 Correct	1 Correct	1 Correct	1 Correct	1 Correct	3 Good	1 Ball	2 Flag	3 Tree	0 No	0 No																						93		86		79		72		65	2 Not Used
064033223001	0640332230	0640332	1 Correct	1 Correct	1 Correct	5 Error	1 Correct	1 Correct	1 Correct	1 Correct	1 Correct	1 Correct	5 Poor	1 Ball	2 Flag	3 Tree	0 No	0 No																					98 Refused
064033212001	0640332120	0640332	1 Correct	1 Correct	1 Correct	1 Correct	1 Correct	1 Correct	1 Correct	1 Correct	1 Correct	1 Correct	3 Good	1 Ball	0 No	0 No	0 No	0 No	1 Ball	2 Flag	0 No	0 No	0 No	1 Ball	2 Flag	3 Tree	0 No	0 No												93		86		79		72		69	1 Used
064033212002	0640332120	0640332	5 Error	1 Correct	5 Error	1 Correct	1 Correct	1 Correct	1 Correct	1 Correct	1 Correct	1 Correct	4 Fair	1 Ball	2 Flag	3 Tree	0 No	0 No																						93		86		79		72		65	2 Not Used
064033219001	0640332190	0640332	1 Correct	5 Error	5 Error	1 Correct	1 Correct						4 Fair																											93		86		79		72		65	2 Not Used
064033219002	0640332190	0640332	1 Correct	1 Correct	1 Correct	1 Correct	1 Correct						5 Poor																											93		84		76		61		59	2 Not Used
064033215001	0640332150	0640332	1 Correct	1 Correct	5 Error	5 Error	1 Correct						5 Poor																											93		86		79		72		65	2 Not Used
064033225001	0640332250	0640332	1 Correct	1 Correct	1 Correct	5 Error	1 Correct						4 Fair																											93		86		79		72		65	2 Not Used
064033213002	0640332130	0640332	5 Error	1 Correct	1 Correct	1 Correct	1 Correct	1 Correct	1 Correct	1 Correct	1 Correct	1 Correct	2 Very Good	0 No	0 No	0 No	4 None	0 No	0 No	0 No	3 Tree	0 No	0 No	1 Ball	2 Flag	3 Tree	0 No	0 No												93		85		77		70		63	2 Not Used
064033213001	0640332130	0640332	5 Error	1 Correct	1 Correct	1 Correct	1 Correct						4 Fair																											93		85		78		67		60	2 Not Used
064033232001	0640332320	0640332	1 Correct	1 Correct	5 Error	5 Error	1 Correct						4 Fair																											93		86		69		62		65	2 Not Used
064033232002	0640332320	0640332	1 Correct	1 Correct	5 Error	5 Error	1 Correct						4 Fair																											93		86		79		72		65	2 Not Used
064033201002	0640332010	0640332	1 Correct	5 Error	97 Not Assessed	97 Not Assessed	1 Correct	1 Correct	1 Correct	1 Correct	1 Correct	1 Correct	4 Fair	1 Ball	0 No	3 Tree	0 No	0 No	1 Ball	2 Flag	3 Tree	0 No	0 No																	93		87		80		73		66	2 Not Used
064033201001	0640332010	0640332	1 Correct	5 Error	97 Not Assessed	97 Not Assessed	97 Not Assessed	97 Not Assessed	1 Correct	1 Correct	1 Correct	1 Correct	5 Poor	1 Ball	0 No	3 Tree	0 No	0 No	1 Ball	2 Flag	3 Tree	0 No	0 No																	93	97 Don't Know
064033233001	0640332330	0640332	1 Correct	1 Correct	5 Error	1 Correct	5 Error						2 Very Good																											93		86		71		69		62	2 Not Used
064033233003	0640332330	0640332	1 Correct	1 Correct	1 Correct	1 Correct	1 Correct						4 Fair																											93		86		79		72		65	2 Not Used
064033208002	0640332080	0640332	1 Correct	1 Correct	5 Error	1 Correct	1 Correct						4 Fair																											93		96		89		82		85	2 Not Used
064033208001	0640332080	0640332	1 Correct	1 Correct	97 Not Assessed	1 Correct	1 Correct						4 Fair																											93	97 Don't Know
064033230001	0640332300	0640332	5 Error	5 Error	1 Correct	5 Error	1 Correct						5 Poor																										97 Don't Know
064033203001	0640332030	0640332	1 Correct	1 Correct	1 Correct	5 Error	1 Correct	1 Correct	1 Correct	1 Correct	1 Correct	1 Correct	4 Fair	1 Ball	2 Flag	3 Tree	0 No	0 No																						93		86		79		72		65	2 Not Used
064033209002	0640332090	0640332	1 Correct	1 Correct	1 Correct	1 Correct	1 Correct						5 Poor																											93		86		79		62		55	1 Used
064033209001	0640332090	0640332	1 Correct	1 Correct	1 Correct	1 Correct	1 Correct						5 Poor																											93		86		79		72		65	1 Used
064033206001	0640332060	0640332	5 Error	5 Error	1 Correct	1 Correct	1 Correct	1 Correct	1 Correct	1 Correct	5 Error	1 Correct	2 Very Good	1 Ball	2 Flag	0 No	0 No	0 No	1 Ball	2 Flag	0 No	0 No	0 No	1 Ball	2 Flag	0 No	0 No	0 No	1 Ball	2 Flag	3 Tree	0 No	0 No							93		86		79		72		65	2 Not Used
064033226001	0640332260	0640332	1 Correct	1 Correct	1 Correct	5 Error	1 Correct	1 Correct	1 Correct	1 Correct	1 Correct	1 Correct	4 Fair	1 Ball	2 Flag	3 Tree	0 No	0 No																						93		86		79		72		65	2 Not Used
064033226002	0640332260	0640332	5 Error	5 Error	1 Correct	5 Error	1 Correct						1 Excellent																											93	97 Don't Know
064033220002	0640332200	0640332	1 Correct	1 Correct	5 Error	97 Not Assessed	1 Correct	1 Correct	1 Correct	1 Correct	1 Correct	1 Correct	4 Fair	1 Ball	0 No	3 Tree	0 No	0 No	1 Ball	2 Flag	3 Tree	0 No	0 No																	93		75	97 Don't Know
064033220001	0640332200	0640332	1 Correct	1 Correct	1 Correct	97 Not Assessed	1 Correct						5 Poor																											93		85		78		71		64	2 Not Used
064033210002	0640332100	0640332	1 Correct	1 Correct	5 Error	1 Correct	1 Correct	1 Correct	1 Correct	1 Correct	1 Correct	1 Correct	4 Fair	1 Ball	2 Flag	3 Tree	0 No	0 No																						93		86		89		81		76	2 Not Used
064033210001	0640332100	0640332	1 Correct	1 Correct	1 Correct	5 Error	1 Correct	1 Correct	1 Correct	1 Correct	1 Correct	1 Correct	4 Fair	1 Ball	2 Flag	0 No	0 No	0 No	1 Ball	2 Flag	3 Tree	0 No	0 No																	93		86		79		72		65	2 Not Used
064033228001	0640332280	0640332	1 Correct	1 Correct	5 Error	1 Correct	1 Correct	1 Correct	1 Correct	1 Correct	1 Correct	1 Correct	4 Fair	1 Ball	2 Flag	3 Tree	0 No	0 No																						93		86		79		72		65	2 Not Used
064033228002	0640332280	0640332	5 Error	5 Error	5 Error	1 Correct	1 Correct	1 Correct	1 Correct	1 Correct	1 Correct	1 Correct	4 Fair	1 Ball	0 No	0 No	0 No	0 No	1 Ball	2 Flag	3 Tree	0 No	0 No																98 Refused
064033217002	0640332170	0640332	1 Correct	1 Correct	1 Correct	1 Correct	1 Correct	1 Correct	1 Correct	1 Correct	1 Correct	1 Correct	4 Fair	1 Ball	2 Flag	3 Tree	0 No	0 No																						93		84		77		70		63	2 Not Used
064033217001	0640332170	0640332	1 Correct	1 Correct	1 Correct	1 Correct	1 Correct	1 Correct	1 Correct	1 Correct	1 Correct	1 Correct	4 Fair	1 Ball	2 Flag	3 Tree	0 No	0 No																					97 Don't Know
064033231001	0640332310	0640332	1 Correct	1 Correct	1 Correct	1 Correct	1 Correct						4 Fair																											93		86		79		72		65	2 Not Used
064033231002	0640332310	0640332	1 Correct	1 Correct	1 Correct	5 Error	1 Correct						4 Fair																											93		86		79		72		65	1 Used
064033211001	0640332110	0640332	1 Correct	1 Correct	97 Not Assessed	5 Error	1 Correct						4 Fair																											93		86		79		72		65	2 Not Used
064033211002	0640332110	0640332	1 Correct	1 Correct	1 Correct	1 Correct	1 Correct						4 Fair																											93	97 Don't Know
064033235002	0640332350	0640332	1 Correct	5 Error	1 Correct	1 Correct	5 Error	1 Correct	1 Correct	1 Correct	1 Correct	1 Correct	4 Fair	1 Ball	2 Flag	3 Tree	0 No	0 No																						93		86		79		72		68	2 Not Used
064033235001	0640332350	0640332
064033224001	0640332240	0640332	1 Correct	1 Correct	1 Correct	1 Correct	1 Correct	1 Correct	1 Correct	1 Correct	1 Correct	1 Correct	4 Fair	1 Ball	2 Flag	3 Tree	0 No	0 No																						93		86		79		62		55	2 Not Used
064033224002	0640332240	0640332	1 Correct	1 Correct	5 Error	1 Correct	1 Correct	1 Correct	1 Correct	1 Correct	1 Correct	1 Correct	4 Fair	1 Ball	0 No	3 Tree	0 No	0 No	1 Ball	2 Flag	3 Tree	0 No	0 No																	93		86		79		72		65	2 Not Used
064033216002	0640332160	0640332	1 Correct	1 Correct	97 Not Assessed	5 Error	1 Correct						4 Fair																											93	97 Don't Know
064033216001	0640332160	0640332	1 Correct	1 Correct	5 Error	1 Correct	1 Correct						5 Poor																											93		86		79		72		65	2 Not Used
064033229001	0640332290	0640332	1 Correct	97 Not Assessed	5 Error	5 Error	1 Correct	1 Correct	1 Correct	1 Correct	1 Correct	1 Correct	5 Poor	1 Ball	2 Flag	3 Tree	0 No	0 No																						93		96		89		82		75	2 Not Used
064033229002	0640332290	0640332
064033202001	0640332020	0640332
064033218001	0640332180	0640332	1 Correct	1 Correct	97 Not Assessed	5 Error	1 Correct	1 Correct	1 Correct	1 Correct	1 Correct	1 Correct	4 Fair	1 Ball	2 Flag	3 Tree	0 No	0 No																						93		88		81		74		67	1 Used
064033218002	0640332180	0640332	97 Not Assessed	1 Correct	97 Not Assessed	5 Error	1 Correct	5 Error	1 Correct	1 Correct	1 Correct	1 Correct	4 Fair	1 Ball	0 No	3 Tree	0 No	0 No	1 Ball	2 Flag	3 Tree	0 No	0 No																97 Don't Know
064033214001	0640332140	0640332	1 Correct	1 Correct	5 Error	1 Correct	1 Correct						4 Fair																										98 Refused
064033214002	0640332140	0640332	1 Correct	1 Correct	5 Error	1 Correct	1 Correct						5 Poor																											93		86		79		72		63	2 Not Used
064033222001	0640332220	0640332	1 Correct	5 Error	1 Correct	5 Error	1 Correct	1 Correct	1 Correct	1 Correct	1 Correct	1 Correct	4 Fair	1 Ball	2 Flag	0 No	0 No	0 No	1 Ball	2 Flag	3 Tree	0 No	0 No																	93	97 Don't Know
064033222002	0640332220	0640332	5 Error	5 Error	5 Error	5 Error	1 Correct	1 Correct	1 Correct	1 Correct	1 Correct	1 Correct	4 Fair	1 Ball	2 Flag	3 Tree	0 No	0 No																					97 Don't Know
064033204002	0640332040	0640332	1 Correct	1 Correct	1 Correct	1 Correct	1 Correct	1 Correct	1 Correct	1 Correct	1 Correct	1 Correct	4 Fair	1 Ball	2 Flag	3 Tree	0 No	0 No																						93		80		73		66		59	1 Used
064033204001	0640332040	0640332	5 Error	5 Error	5 Error	5 Error	1 Correct	5 Error	1 Correct	1 Correct	5 Error	1 Correct	3 Good	1 Ball	0 No	3 Tree	0 No	0 No	1 Ball	2 Flag	3 Tree	0 No	0 No																97 Don't Know
064033103001	0640331030	0640331	5 Error	1 Correct	5 Error	97 Not Assessed	1 Correct	1 Correct	1 Correct	1 Correct	1 Correct	1 Correct	4 Fair	0 No	0 No	0 No	0 No	97 Not Assessed	1 Ball	2 Flag	3 Tree	0 No	0 No																98 Refused
064033122002	0640331220	0640331
064033122003	0640331220	0640331	5 Error	1 Correct	1 Correct	5 Error	1 Correct						4 Fair																											93		84	97 Don't Know
064033110001	0640331100	0640331	5 Error	1 Correct	5 Error	5 Error	5 Error	5 Error	1 Correct	1 Correct	5 Error	5 Error	5 Poor	1 Ball	0 No	0 No	0 No	0 No	1 Ball	0 No	0 No	0 No	0 No	1 Ball	2 Flag	0 No	0 No	0 No	1 Ball	2 Flag	0 No	0 No	0 No	1 Ball	2 Flag	3 Tree	0 No	0 No	97 Don't Know
064033108001	0640331080	0640331	1 Correct	1 Correct	1 Correct	97 Not Assessed	1 Correct	1 Correct	1 Correct	1 Correct	1 Correct	1 Correct	5 Poor	1 Ball	0 No	3 Tree	0 No	0 No	1 Ball	2 Flag	3 Tree	0 No	0 No																	93		86		79		72		65	1 Used
064033127002	0640331270	0640331	1 Correct	1 Correct	1 Correct	1 Correct	1 Correct	1 Correct	1 Correct	1 Correct	1 Correct	1 Correct	5 Poor	1 Ball	2 Flag	3 Tree	0 No	0 No																						93		84	98 Refused
064033127001	0640331270	0640331	1 Correct	1 Correct	1 Correct	1 Correct	1 Correct	1 Correct	1 Correct	1 Correct	1 Correct	1 Correct	2 Very Good	1 Ball	2 Flag	3 Tree	0 No	0 No																						93		86		79		72		63	2 Not Used
064033120001	0640331200	0640331	1 Correct	1 Correct	1 Correct	1 Correct	1 Correct						5 Poor																											93		86		79		72		65	1 Used
064033120002	0640331200	0640331	1 Correct	1 Correct	1 Correct	1 Correct	1 Correct						4 Fair																											93		86		71		62		57	2 Not Used
064033123002	0640331230	0640331	1 Correct	1 Correct	1 Correct	1 Correct	1 Correct	1 Correct	1 Correct	1 Correct	1 Correct	1 Correct	4 Fair	1 Ball	2 Flag	3 Tree	0 No	0 No																						93		86		72	97 Don't Know
064033123001	0640331230	0640331	1 Correct	5 Error	5 Error	1 Correct	1 Correct	1 Correct	1 Correct	1 Correct	1 Correct	1 Correct	5 Poor	1 Ball	2 Flag	3 Tree	0 No	0 No																						93		84	97 Don't Know
064033130002	0640331300	0640331	1 Correct	97 Not Assessed	1 Correct	1 Correct	1 Correct						4 Fair																										97 Don't Know
064033130001	0640331300	0640331	1 Correct	1 Correct	97 Not Assessed	5 Error	1 Correct						4 Fair																											93		86		71	97 Don't Know
064033119002	0640331190	0640331	97 Not Assessed	97 Not Assessed	1 Correct	1 Correct	1 Correct	1 Correct	1 Correct	1 Correct	1 Correct	1 Correct	2 Very Good	1 Ball	2 Flag	0 No	0 No	0 No	1 Ball	2 Flag	3 Tree	0 No	0 No																98 Refused
064033119001	0640331190	0640331	1 Correct	1 Correct	1 Correct	1 Correct	1 Correct						5 Poor																											93	98 Refused
064033128001	0640331280	0640331	1 Correct	5 Error	1 Correct	5 Error	1 Correct						5 Poor																											93		86		79		72	97 Don't Know		2 Not Used
064033109002	0640331090	0640331	1 Correct	1 Correct	97 Not Assessed	97 Not Assessed	1 Correct						5 Poor																											93		86		79		72		65	2 Not Used
064033109001	0640331090	0640331	1 Correct	1 Correct	1 Correct	1 Correct	1 Correct						2 Very Good																											93		86		79		72		65	2 Not Used
064033117002	0640331170	0640331	5 Error	1 Correct	5 Error	5 Error	5 Error	1 Correct	5 Error	1 Correct	1 Correct	1 Correct	5 Poor	1 Ball	2 Flag	3 Tree	0 No	0 No																						93		86		71		62		65	2 Not Used
064033117001	0640331170	0640331	1 Correct	1 Correct	1 Correct	5 Error	1 Correct	1 Correct	1 Correct	5 Error	1 Correct	1 Correct	4 Fair	1 Ball	2 Flag	3 Tree	0 No	0 No																						93		86		71		53		46	2 Not Used
064033106001	0640331060	0640331	1 Correct	1 Correct	97 Not Assessed	1 Correct	1 Correct						5 Poor																											93	98 Refused
064033106002	0640331060	0640331	5 Error	97 Not Assessed	1 Correct	5 Error	1 Correct						3 Good																											93		86		79		72		65	2 Not Used
064033116001	0640331160	0640331	5 Error	1 Correct	97 Not Assessed	97 Not Assessed	97 Not Assessed	1 Correct	1 Correct	1 Correct	1 Correct	1 Correct	5 Poor	1 Ball	0 No	3 Tree	0 No	0 No	1 Ball	2 Flag	3 Tree	0 No	0 No																98 Refused
064033116002	0640331160	0640331
064033101001	0640331010	0640331	1 Correct	1 Correct	1 Correct	5 Error	5 Error	1 Correct	1 Correct	5 Error	1 Correct	1 Correct	5 Poor	0 No	0 No	0 No	4 None	0 No	0 No	0 No	3 Tree	0 No	0 No	1 Ball	2 Flag	3 Tree	0 No	0 No											97 Don't Know
064033124001	0640331240	0640331	1 Correct	1 Correct	1 Correct	97 Not Assessed	1 Correct	1 Correct	1 Correct	1 Correct	1 Correct	1 Correct	3 Good	1 Ball	2 Flag	3 Tree	0 No	0 No																						93		86		77		70		63	2 Not Used
064033124002	0640331240	0640331	1 Correct	1 Correct	1 Correct	1 Correct	1 Correct	1 Correct	1 Correct	1 Correct	1 Correct	1 Correct	4 Fair	1 Ball	2 Flag	3 Tree	0 No	0 No																						93		86		79		72		65	2 Not Used
064033129001	0640331290	0640331	1 Correct	1 Correct	1 Correct	1 Correct	1 Correct						3 Good																											93		86		79		72		65	2 Not Used
064033102002	0640331020	0640331	1 Correct	1 Correct	1 Correct	97 Not Assessed	1 Correct						3 Good																											93		87		80		73		66	2 Not Used
064033102001	0640331020	0640331	1 Correct	1 Correct	5 Error	1 Correct	1 Correct						4 Fair																											93	97 Don't Know
064033111002	0640331110	0640331	1 Correct	1 Correct	1 Correct	97 Not Assessed	1 Correct	1 Correct	1 Correct	1 Correct	1 Correct	1 Correct	5 Poor	1 Ball	2 Flag	3 Tree	0 No	0 No																						93	97 Don't Know
064033111001	0640331110	0640331	1 Correct	1 Correct	97 Not Assessed	1 Correct	1 Correct						4 Fair																											93		96		89		82		75	2 Not Used
064033125001	0640331250	0640331	1 Correct	1 Correct	97 Not Assessed	97 Not Assessed	5 Error						5 Poor																											93	97 Don't Know
064033125002	0640331250	0640331	1 Correct	1 Correct	5 Error	1 Correct	1 Correct						4 Fair																											93		86		79		82		79	2 Not Used
064033126002	0640331260	0640331	1 Correct	1 Correct	5 Error	1 Correct	1 Correct	1 Correct	1 Correct	1 Correct	1 Correct	1 Correct	4 Fair	1 Ball	2 Flag	3 Tree	0 No	0 No																						93		86		79		77		70	2 Not Used
064033126001	0640331260	0640331	5 Error	1 Correct	5 Error	1 Correct	1 Correct	1 Correct	1 Correct	1 Correct	1 Correct	1 Correct	3 Good	1 Ball	0 No	0 No	0 No	0 No	1 Ball	0 No	0 No	0 No	0 No	1 Ball	0 No	0 No	0 No	0 No	1 Ball	0 No	0 No	0 No	0 No	1 Ball	2 Flag	3 Tree	0 No	0 No	97 Don't Know
064033114002	0640331140	0640331	1 Correct	5 Error	97 Not Assessed	97 Not Assessed	1 Correct	1 Correct	1 Correct	1 Correct	1 Correct	1 Correct	5 Poor	1 Ball	2 Flag	3 Tree	0 No	0 No																					97 Don't Know
064033114001	0640331140	0640331	1 Correct	1 Correct	1 Correct	97 Not Assessed	1 Correct	1 Correct	1 Correct	1 Correct	1 Correct	1 Correct	4 Fair	1 Ball	0 No	3 Tree	0 No	0 No	1 Ball	2 Flag	3 Tree	0 No	0 No																	93		80		83		70		60	1 Used
064033113002	0640331130	0640331	1 Correct	5 Error	5 Error	5 Error	1 Correct	5 Error	1 Correct	1 Correct	1 Correct	1 Correct	4 Fair	0 No	2 Flag	0 No	0 No	0 No	1 Ball	2 Flag	0 No	0 No	0 No	1 Ball	2 Flag	3 Tree	0 No	0 No											98 Refused
064033118001	0640331180	0640331	97 Not Assessed	1 Correct	5 Error	5 Error	1 Correct	5 Error	5 Error	1 Correct	97 Not Assessed	1 Correct	2 Very Good	1 Ball	0 No	0 No	0 No	0 No	1 Ball	0 No	3 Tree	0 No	0 No	1 Ball	2 Flag	3 Tree	0 No	0 No											98 Refused
064033112002	0640331120	0640331	1 Correct	1 Correct	97 Not Assessed	97 Not Assessed	1 Correct	1 Correct	1 Correct	1 Correct	1 Correct	1 Correct	5 Poor	1 Ball	2 Flag	3 Tree	0 No	0 No																						93	97 Don't Know
064033112001	0640331120	0640331	1 Correct	1 Correct	1 Correct	97 Not Assessed	1 Correct	1 Correct	1 Correct	1 Correct	1 Correct	1 Correct	4 Fair	1 Ball	2 Flag	3 Tree	0 No	0 No																						93	97 Don't Know
064033132001	0640331320	0640331	1 Correct	1 Correct	1 Correct	1 Correct	1 Correct						5 Poor																											93		86		79		72		65	2 Not Used
064033131001	0640331310	0640331	1 Correct	1 Correct	5 Error	1 Correct	1 Correct						4 Fair																										98 Refused
064033131002	0640331310	0640331	1 Correct	1 Correct	1 Correct	1 Correct	1 Correct						2 Very Good																											93		85		78		71		64	2 Not Used
064033115002	0640331150	0640331	5 Error	97 Not Assessed	1 Correct	1 Correct	1 Correct	1 Correct	1 Correct	1 Correct	1 Correct	1 Correct	4 Fair	1 Ball	2 Flag	3 Tree	0 No	0 No																						93		86		79		72		65	2 Not Used
064033115001	0640331150	0640331	5 Error	1 Correct	1 Correct	5 Error	1 Correct	5 Error	5 Error	1 Correct	1 Correct	1 Correct	5 Poor	1 Ball	0 No	0 No	0 No	0 No	1 Ball	2 Flag	3 Tree	0 No	0 No																98 Refused
064033104001	0640331040	0640331	1 Correct	1 Correct	5 Error	5 Error	1 Correct	1 Correct	1 Correct	1 Correct	1 Correct	1 Correct	4 Fair	1 Ball	2 Flag	3 Tree	0 No	0 No																						93		86		79		72		65	1 Used
064033104002	0640331040	0640331	1 Correct	97 Not Assessed	1 Correct	97 Not Assessed	1 Correct	1 Correct	1 Correct	1 Correct	1 Correct	1 Correct	5 Poor	0 No	0 No	0 No	4 None	0 No	1 Ball	2 Flag	0 No	0 No	0 No	1 Ball	2 Flag	3 Tree	0 No	0 No												93		86		79		72		65	2 Not Used
064033105001	0640331050	0640331
064033105002	0640331050	0640331	1 Correct	1 Correct	97 Not Assessed	97 Not Assessed	1 Correct	1 Correct	1 Correct	1 Correct	1 Correct	1 Correct	4 Fair	1 Ball	2 Flag	3 Tree	0 No	0 No																						93		86		79		72		65	2 Not Used
064033107002	0640331070	0640331	1 Correct	1 Correct	97 Not Assessed	1 Correct	1 Correct	1 Correct	1 Correct	1 Correct	1 Correct	1 Correct	4 Fair	1 Ball	2 Flag	3 Tree	0 No	0 No																						93		86		79		72		65	2 Not Used
064033107001	0640331070	0640331	1 Correct	1 Correct	1 Correct	1 Correct	5 Error	1 Correct	1 Correct	1 Correct	1 Correct	1 Correct	5 Poor	1 Ball	2 Flag	3 Tree	0 No	0 No																					97 Don't Know
060481308001	0604813080	0604813	1 Correct	1 Correct	1 Correct	1 Correct	1 Correct						5 Poor																											93		86		79		62	97 Don't Know		2 Not Used
060481308002	0604813080	0604813	1 Correct	1 Correct	5 Error	97 Not Assessed	1 Correct						4 Fair																											93		86		56		52		45	2 Not Used
060481310001	0604813100	0604813	5 Error	1 Correct	5 Error	1 Correct	1 Correct	1 Correct	1 Correct	1 Correct	1 Correct	1 Correct	4 Fair	1 Ball	2 Flag	3 Tree	0 No	0 No																						93		87		80		71		64	2 Not Used
060481301002	0604813010	0604813	1 Correct	1 Correct	5 Error	5 Error	1 Correct	1 Correct	1 Correct	1 Correct	1 Correct	1 Correct	4 Fair	1 Ball	0 No	3 Tree	0 No	0 No	1 Ball	2 Flag	3 Tree	0 No	0 No																	93		86		69		62		55	2 Not Used
060481301001	0604813010	0604813	1 Correct	5 Error	5 Error	5 Error	5 Error	1 Correct	1 Correct	1 Correct	1 Correct	1 Correct	5 Poor	1 Ball	2 Flag	3 Tree	0 No	0 No																						93		86		79		72		65	2 Not Used
060481312001	0604813120	0604813	1 Correct	1 Correct	97 Not Assessed	97 Not Assessed	1 Correct						5 Poor																											93		86		79		72		6	2 Not Used
060481312002	0604813120	0604813	1 Correct	1 Correct	5 Error	1 Correct	1 Correct						4 Fair																											93		86		79		72		67	2 Not Used
060481322002	0604813220	0604813	1 Correct	1 Correct	1 Correct	1 Correct	1 Correct	1 Correct	1 Correct	1 Correct	1 Correct	1 Correct	5 Poor	1 Ball	2 Flag	0 No	0 No	0 No	1 Ball	2 Flag	3 Tree	0 No	0 No																	93		86		79		62		55	2 Not Used
060481322001	0604813220	0604813	1 Correct	1 Correct	5 Error	5 Error	1 Correct	1 Correct	1 Correct	1 Correct	1 Correct	1 Correct	5 Poor	1 Ball	2 Flag	3 Tree	0 No	0 No																						93		76		69		62		55	2 Not Used
060481303002	0604813030	0604813	5 Error	1 Correct	1 Correct	5 Error	5 Error						4 Fair																											93		86		79		72		65	2 Not Used
060481303001	0604813030	0604813	1 Correct	1 Correct	5 Error	5 Error	1 Correct						3 Good																											93		86		79		72		65	2 Not Used
060481325001	0604813250	0604813	5 Error	5 Error	1 Correct	5 Error	5 Error						5 Poor																										98 Refused
060481309003	0604813090	0604813	1 Correct	1 Correct	1 Correct	97 Not Assessed	1 Correct	1 Correct	1 Correct	1 Correct	1 Correct	1 Correct	4 Fair	1 Ball	2 Flag	3 Tree	0 No	0 No																						93		86		79		72		65	2 Not Used
060481309002	0604813090	0604813	1 Correct	1 Correct	97 Not Assessed	97 Not Assessed	1 Correct	1 Correct	1 Correct	1 Correct	1 Correct	1 Correct	5 Poor	1 Ball	2 Flag	3 Tree	0 No	0 No																						93		86		79		72		65	2 Not Used
060481307002	0604813070	0604813	1 Correct	5 Error	1 Correct	1 Correct	1 Correct	1 Correct	1 Correct	1 Correct	1 Correct	1 Correct	4 Fair	1 Ball	2 Flag	3 Tree	0 No	0 No																						93		84		76		59		52	2 Not Used
060481307001	0604813070	0604813	1 Correct	1 Correct	5 Error	1 Correct	1 Correct	1 Correct	5 Error	1 Correct	1 Correct	1 Correct	5 Poor	1 Ball	2 Flag	3 Tree	0 No	0 No																						93	97 Don't Know
060481320001	0604813200	0604813	1 Correct	1 Correct	1 Correct	5 Error	1 Correct						5 Poor																											93		86		81		74		63	2 Not Used
060481320002	0604813200	0604813	1 Correct	1 Correct	1 Correct	5 Error	1 Correct						4 Fair																											93	97 Don't Know
060481302001	0604813020	0604813	1 Correct	97 Not Assessed	97 Not Assessed	97 Not Assessed	97 Not Assessed						2 Very Good																											93		87	98 Refused
060481313001	0604813130	0604813	1 Correct	1 Correct	1 Correct	5 Error	1 Correct						4 Fair																											93		84		77		70		63	2 Not Used
060481313002	0604813130	0604813	1 Correct	1 Correct	5 Error	5 Error	1 Correct						5 Poor																											93		86		79		72		65	2 Not Used
060481331001	0604813310	0604813	5 Error	1 Correct	5 Error	1 Correct	1 Correct						4 Fair																											93		86		79		62		55	2 Not Used
060481331002	0604813310	0604813	1 Correct	1 Correct	1 Correct	5 Error	1 Correct						5 Poor																											93		86		59		52		45	2 Not Used
060481316002	0604813160	0604813	1 Correct	1 Correct	5 Error	5 Error	1 Correct	1 Correct	1 Correct	1 Correct	97 Not Assessed	1 Correct	4 Fair	1 Ball	0 No	3 Tree	0 No	0 No	1 Ball	2 Flag	3 Tree	0 No	0 No																	93		86		79		62		55	2 Not Used
060481316001	0604813160	0604813	1 Correct	1 Correct	1 Correct	1 Correct	1 Correct	1 Correct	1 Correct	1 Correct	97 Not Assessed	1 Correct	4 Fair	1 Ball	2 Flag	3 Tree	0 No	0 No																						93		84		77		70		63	2 Not Used
060481326002	0604813260	0604813	1 Correct	97 Not Assessed	1 Correct	97 Not Assessed	1 Correct						4 Fair																											93		81	97 Don't Know
060481326001	0604813260	0604813	1 Correct	1 Correct	5 Error	5 Error	1 Correct						5 Poor																											93		86		79		72		65	2 Not Used
060481328001	0604813280	0604813
060481323001	0604813230	0604813
060481327001	0604813270	0604813	1 Correct	1 Correct	1 Correct	1 Correct	1 Correct						5 Poor																											93		86		79		72		65	2 Not Used
060481327002	0604813270	0604813	1 Correct	1 Correct	1 Correct	1 Correct	1 Correct						4 Fair																											93		86		79		72		65	2 Not Used
060481329001	0604813290	0604813	1 Correct	1 Correct	1 Correct	5 Error	1 Correct						4 Fair																											93		86		79		72		65	2 Not Used
060481329002	0604813290	0604813	1 Correct	1 Correct	1 Correct	5 Error	1 Correct						4 Fair																											93		85	98 Refused
060481321001	0604813210	0604813	5 Error	5 Error	1 Correct	1 Correct	1 Correct	1 Correct	1 Correct	1 Correct	1 Correct	97 Not Assessed	2 Very Good	1 Ball	0 No	3 Tree	0 No	0 No	1 Ball	2 Flag	3 Tree	0 No	0 No																	93	97 Don't Know
060481321002	0604813210	0604813	5 Error	5 Error	5 Error	5 Error	5 Error	1 Correct	1 Correct	1 Correct	1 Correct	97 Not Assessed	4 Fair	1 Ball	0 No	3 Tree	0 No	0 No	1 Ball	2 Flag	3 Tree	0 No	0 No																97 Don't Know
060481305001	0604813050	0604813
060481332002	0604813320	0604813	1 Correct	1 Correct	5 Error	5 Error	1 Correct						2 Very Good																											93		86		73	97 Don't Know
060481332001	0604813320	0604813	1 Correct	1 Correct	1 Correct	1 Correct	1 Correct						2 Very Good																											93		86		79		72		65	2 Not Used
060481304001	0604813040	0604813	1 Correct	1 Correct	1 Correct	5 Error	1 Correct						4 Fair																											93		86		79		72		65	2 Not Used
060481304002	0604813040	0604813	1 Correct	1 Correct	1 Correct	5 Error	1 Correct						4 Fair																											93	97 Don't Know
060481330001	0604813300	0604813	1 Correct	1 Correct	1 Correct	5 Error	1 Correct						4 Fair																											93		86		79		73		67	2 Not Used
060481330002	0604813300	0604813	5 Error	5 Error	5 Error	5 Error	1 Correct						5 Poor																										98 Refused
060481319001	0604813190	0604813
060481311001	0604813110	0604813	1 Correct	1 Correct	1 Correct	1 Correct	1 Correct						4 Fair																											93		84		77		70		63	2 Not Used
060481311002	0604813110	0604813	1 Correct	1 Correct	5 Error	1 Correct	1 Correct						4 Fair																											93		86		79		72		65	2 Not Used
060481324002	0604813240	0604813	1 Correct	1 Correct	1 Correct	5 Error	1 Correct	1 Correct	1 Correct	1 Correct	1 Correct	1 Correct	4 Fair	1 Ball	2 Flag	3 Tree	0 No	0 No																						93		86		69		62		53	2 Not Used
060481324001	0604813240	0604813	5 Error	97 Not Assessed	1 Correct	5 Error	1 Correct	1 Correct	1 Correct	1 Correct	1 Correct	5 Error	4 Fair	1 Ball	0 No	3 Tree	0 No	0 No	1 Ball	2 Flag	3 Tree	0 No	0 No																98 Refused
060481132002	0604811320	0604811	1 Correct	1 Correct	5 Error	1 Correct	1 Correct						4 Fair																											93		86		79		72		65	2 Not Used
060481132001	0604811320	0604811	5 Error	1 Correct	5 Error	1 Correct	1 Correct						5 Poor																											93		86		77		70		63	2 Not Used
060481102001	0604811020	0604811	1 Correct	1 Correct	5 Error	5 Error	1 Correct	1 Correct	1 Correct	1 Correct	1 Correct	97 Not Assessed	4 Fair	1 Ball	2 Flag	3 Tree	0 No	0 No																						93		76		49		72		65	2 Not Used
060481102002	0604811020	0604811	1 Correct	5 Error	1 Correct	5 Error	1 Correct						4 Fair																										98 Refused
060481136001	0604811360	0604811
060481118001	0604811180	0604811	1 Correct	1 Correct	1 Correct	1 Correct	1 Correct	1 Correct	1 Correct	1 Correct	1 Correct	97 Not Assessed	4 Fair	1 Ball	2 Flag	3 Tree	0 No	0 No																						93		86		79		72		67	2 Not Used
060481109002	0604811090	0604811	1 Correct	1 Correct	5 Error	5 Error	5 Error						5 Poor																											93		86		79		72		65	2 Not Used
060481109001	0604811090	0604811	1 Correct	1 Correct	1 Correct	1 Correct	1 Correct	1 Correct	1 Correct	1 Correct	1 Correct	1 Correct	4 Fair	1 Ball	2 Flag	3 Tree	0 No	0 No																						93		86		81		77		70	2 Not Used
060481111002	0604811110	0604811	1 Correct	1 Correct	1 Correct	1 Correct	1 Correct						5 Poor																											93		86		79		72		65	2 Not Used
060481111001	0604811110	0604811	1 Correct	1 Correct	97 Not Assessed	97 Not Assessed	1 Correct						5 Poor																										97 Don't Know
060481101002	0604811010	0604811	1 Correct	1 Correct	1 Correct	1 Correct	1 Correct	1 Correct	1 Correct	1 Correct	1 Correct	1 Correct	4 Fair	1 Ball	2 Flag	3 Tree	0 No	0 No																						93		86		69		62		55	2 Not Used
060481101001	0604811010	0604811	1 Correct	1 Correct	1 Correct	1 Correct	1 Correct	1 Correct	1 Correct	1 Correct	1 Correct	1 Correct	4 Fair	1 Ball	2 Flag	3 Tree	0 No	0 No																						93		86		79		72		65	2 Not Used
060481125002	0604811250	0604811	1 Correct	1 Correct	1 Correct	5 Error	1 Correct	1 Correct	1 Correct	5 Error	1 Correct	1 Correct	4 Fair	1 Ball	2 Flag	3 Tree	0 No	0 No																						93		86		79		72		65	2 Not Used
060481125001	0604811250	0604811	1 Correct	1 Correct	1 Correct	1 Correct	1 Correct	1 Correct	1 Correct	1 Correct	1 Correct	1 Correct	5 Poor	1 Ball	2 Flag	3 Tree	0 No	0 No																						93		86		69		62		55	2 Not Used
060481107002	0604811070	0604811	1 Correct	1 Correct	1 Correct	1 Correct	1 Correct	1 Correct	1 Correct	1 Correct	1 Correct	1 Correct	5 Poor	1 Ball	2 Flag	3 Tree	0 No	0 No																						93		83		79		72		65	2 Not Used
060481107003	0604811070	0604811
060481114002	0604811140	0604811	1 Correct	1 Correct	1 Correct	1 Correct	1 Correct	1 Correct	1 Correct	1 Correct	1 Correct	97 Not Assessed	4 Fair	1 Ball	2 Flag	3 Tree	0 No	0 No																						93		87		80		73		66	2 Not Used
060481114001	0604811140	0604811	1 Correct	1 Correct	1 Correct	97 Not Assessed	1 Correct	1 Correct	1 Correct	1 Correct	1 Correct	1 Correct	4 Fair	1 Ball	2 Flag	3 Tree	0 No	0 No																						93		86		79		72		65	2 Not Used
060481128002	0604811280	0604811	1 Correct	1 Correct	1 Correct	1 Correct	1 Correct						4 Fair																											93		84		77		70		63	2 Not Used
060481128001	0604811280	0604811	1 Correct	1 Correct	97 Not Assessed	1 Correct	1 Correct						3 Good																											93		86		79		72		65	2 Not Used
060481104002	0604811040	0604811	1 Correct	1 Correct	1 Correct	97 Not Assessed	1 Correct	1 Correct	1 Correct	1 Correct	1 Correct	1 Correct	4 Fair	1 Ball	2 Flag	3 Tree	0 No	0 No																						93		86		79		72		65	2 Not Used
060481104001	0604811040	0604811	1 Correct	1 Correct	1 Correct	5 Error	1 Correct	1 Correct	1 Correct	1 Correct	1 Correct	1 Correct	4 Fair	1 Ball	2 Flag	3 Tree	0 No	0 No																						93		86	98 Refused
060481108002	0604811080	0604811	1 Correct	5 Error	1 Correct	1 Correct	1 Correct	1 Correct	1 Correct	1 Correct	97 Not Assessed	1 Correct	4 Fair	1 Ball	2 Flag	3 Tree	0 No	0 No																						93		86		79		72		65	2 Not Used
060481108001	0604811080	0604811	5 Error	1 Correct	5 Error	5 Error	1 Correct	1 Correct	1 Correct	1 Correct	1 Correct	1 Correct	5 Poor	1 Ball	2 Flag	0 No	0 No	0 No	1 Ball	2 Flag	0 No	0 No	0 No	1 Ball	2 Flag	3 Tree	0 No	0 No												93		86		79		72		65	2 Not Used
060481123001	0604811230	0604811	1 Correct	1 Correct	1 Correct	1 Correct	5 Error	1 Correct	1 Correct	1 Correct	1 Correct	97 Not Assessed	5 Poor	1 Ball	2 Flag	0 No	0 No	0 No	1 Ball	2 Flag	3 Tree	0 No	0 No																97 Don't Know
060481124001	0604811240	0604811	1 Correct	1 Correct	1 Correct	1 Correct	1 Correct						5 Poor																											93		86		79		72		65	2 Not Used
060481124002	0604811240	0604811	5 Error	1 Correct	1 Correct	5 Error	1 Correct						5 Poor																											93		86		79		72		65	2 Not Used
060481120001	0604811200	0604811	1 Correct	1 Correct	1 Correct	5 Error	1 Correct						4 Fair																											93		86		81		74		67	2 Not Used
060481112001	0604811120	0604811	1 Correct	1 Correct	1 Correct	1 Correct	1 Correct	1 Correct	1 Correct	1 Correct	1 Correct	1 Correct	4 Fair	0 No	2 Flag	3 Tree	0 No	0 No	1 Ball	2 Flag	3 Tree	0 No	0 No																98 Refused
060481112002	0604811120	0604811	1 Correct	1 Correct	97 Not Assessed	1 Correct	1 Correct	1 Correct	1 Correct	1 Correct	1 Correct	1 Correct	5 Poor	1 Ball	2 Flag	3 Tree	0 No	0 No																						93		86		71		64		54	2 Not Used
060481133002	0604811330	0604811	1 Correct	1 Correct	1 Correct	97 Not Assessed	1 Correct	1 Correct	1 Correct	1 Correct	1 Correct	1 Correct	5 Poor	1 Ball	2 Flag	3 Tree	0 No	0 No																						93		86		79		72		65	2 Not Used
060481133001	0604811330	0604811	1 Correct	1 Correct	97 Not Assessed	97 Not Assessed	1 Correct	1 Correct	1 Correct	1 Correct	1 Correct	97 Not Assessed	4 Fair	1 Ball	2 Flag	3 Tree	0 No	0 No																						93		86		69		62		58	2 Not Used
060481110001	0604811100	0604811	1 Correct	1 Correct	1 Correct	1 Correct	1 Correct						2 Very Good																											93		86		79		72		65	2 Not Used
060481110002	0604811100	0604811	1 Correct	1 Correct	1 Correct	1 Correct	1 Correct						4 Fair																											93		86		79		72		65	2 Not Used
060481122002	0604811220	0604811	1 Correct	1 Correct	1 Correct	1 Correct	1 Correct						4 Fair																											93		86		79		72		65	2 Not Used
060481122001	0604811220	0604811	1 Correct	5 Error	1 Correct	1 Correct	1 Correct	1 Correct	1 Correct	5 Error	1 Correct	1 Correct	4 Fair	1 Ball	0 No	3 Tree	0 No	0 No	1 Ball	2 Flag	3 Tree	0 No	0 No																	93		86		79		62		55	2 Not Used
060481119001	0604811190	0604811	1 Correct	1 Correct	1 Correct	97 Not Assessed	1 Correct	1 Correct	1 Correct	1 Correct	1 Correct	1 Correct	4 Fair	1 Ball	2 Flag	3 Tree	0 No	0 No																						93		86		79		72		65	2 Not Used
060481119002	0604811190	0604811	5 Error	1 Correct	1 Correct	97 Not Assessed	1 Correct	1 Correct	1 Correct	1 Correct	1 Correct	1 Correct	2 Very Good	1 Ball	2 Flag	3 Tree	0 No	0 No																					97 Don't Know
060481130001	0604811300	0604811	1 Correct	5 Error	1 Correct	5 Error	5 Error	1 Correct	1 Correct	1 Correct	1 Correct	1 Correct	5 Poor	1 Ball	2 Flag	3 Tree	0 No	0 No																					97 Don't Know
060481106001	0604811060	0604811	1 Correct	1 Correct	1 Correct	1 Correct	1 Correct	1 Correct	1 Correct	1 Correct	1 Correct	1 Correct	4 Fair	1 Ball	2 Flag	3 Tree	0 No	0 No																						93		86		79		72		65	2 Not Used
060481106002	0604811060	0604811	97 Not Assessed	1 Correct	5 Error	5 Error	1 Correct	1 Correct	5 Error	1 Correct	1 Correct	1 Correct	5 Poor	1 Ball	2 Flag	3 Tree	0 No	0 No																						93	97 Don't Know
060481127001	0604811270	0604811	1 Correct	1 Correct	1 Correct	1 Correct	1 Correct						4 Fair																											93		86		79		72		65	2 Not Used
060481127002	0604811270	0604811	1 Correct	1 Correct	97 Not Assessed	1 Correct	1 Correct						5 Poor																											93		86		79		72		65	2 Not Used
060481117001	0604811170	0604811	1 Correct	5 Error	5 Error	5 Error	1 Correct	1 Correct	1 Correct	1 Correct	1 Correct	1 Correct	5 Poor	1 Ball	2 Flag	0 No	0 No	0 No	1 Ball	2 Flag	3 Tree	0 No	0 No																	93		86		77		70		63	2 Not Used
060481117002	0604811170	0604811	5 Error	5 Error	1 Correct	5 Error	1 Correct	1 Correct	1 Correct	1 Correct	1 Correct	1 Correct	4 Fair	1 Ball	2 Flag	0 No	0 No	0 No	1 Ball	2 Flag	3 Tree	0 No	0 No																97 Don't Know
060481129001	0604811290	0604811	1 Correct	1 Correct	97 Not Assessed	1 Correct	1 Correct	1 Correct	1 Correct	1 Correct	1 Correct	1 Correct	5 Poor	1 Ball	0 No	3 Tree	0 No	0 No	1 Ball	2 Flag	3 Tree	0 No	0 No																98 Refused
060481121001	0604811210	0604811	1 Correct	1 Correct	1 Correct	5 Error	1 Correct	1 Correct	1 Correct	1 Correct	1 Correct	1 Correct	4 Fair	1 Ball	2 Flag	3 Tree	0 No	0 No																						93		86		79		72		65	2 Not Used
060481140001	0604811400	0604811	1 Correct	1 Correct	1 Correct	5 Error	1 Correct						4 Fair																											93		86		79		72		65	2 Not Used
060481140002	0604811400	0604811	1 Correct	1 Correct	1 Correct	1 Correct	1 Correct						4 Fair																											93		86		79		72		65	2 Not Used
060481126002	0604811260	0604811	1 Correct	1 Correct	5 Error	5 Error	1 Correct	1 Correct	1 Correct	1 Correct	1 Correct	1 Correct	4 Fair	1 Ball	2 Flag	3 Tree	0 No	0 No																						93		86		79		72		65	2 Not Used
060481126001	0604811260	0604811	5 Error	1 Correct	1 Correct	1 Correct	1 Correct	1 Correct	1 Correct	1 Correct	1 Correct	1 Correct	4 Fair	1 Ball	2 Flag	3 Tree	0 No	0 No																						93		86		79		72		65	2 Not Used
060481135002	0604811350	0604811	1 Correct	1 Correct	97 Not Assessed	97 Not Assessed	1 Correct						5 Poor																											93		86		79		72		64	2 Not Used
060481135003	0604811350	0604811	1 Correct	1 Correct	1 Correct	5 Error	1 Correct						4 Fair																										98 Refused
060481105001	0604811050	0604811	5 Error	1 Correct	97 Not Assessed	5 Error	5 Error	1 Correct	1 Correct	1 Correct	1 Correct	1 Correct	3 Good	1 Ball	2 Flag	3 Tree	0 No	0 No																						93	97 Don't Know
060481134001	0604811340	0604811
060481134002	0604811340	0604811	1 Correct	1 Correct	1 Correct	1 Correct	1 Correct						5 Poor																											93		86		79		72		65	2 Not Used
060481131002	0604811310	0604811	1 Correct	1 Correct	5 Error	1 Correct	1 Correct	1 Correct	1 Correct	1 Correct	1 Correct	1 Correct	4 Fair	1 Ball	2 Flag	3 Tree	0 No	0 No																						93		86		79		72		65	2 Not Used
060481131001	0604811310	0604811	1 Correct	1 Correct	97 Not Assessed	97 Not Assessed	1 Correct	5 Error	1 Correct	1 Correct	1 Correct	1 Correct	4 Fair	1 Ball	2 Flag	3 Tree	0 No	0 No																						93		86		71		61		58	2 Not Used
060481115001	0604811150	0604811	1 Correct	1 Correct	1 Correct	1 Correct	1 Correct	1 Correct	1 Correct	1 Correct	1 Correct	1 Correct	4 Fair	1 Ball	2 Flag	3 Tree	0 No	0 No																						93		87		80		73		66	2 Not Used
060481113002	0604811130	0604811	1 Correct	1 Correct	1 Correct	1 Correct	1 Correct						4 Fair																											93		86		79		72		65	2 Not Used
060481113001	0604811130	0604811	5 Error	5 Error	5 Error	5 Error	5 Error						5 Poor																											93	97 Don't Know
060481116001	0604811160	0604811	5 Error	1 Correct	1 Correct	1 Correct	1 Correct						5 Poor																											93		90		83		76		59	2 Not Used
060481116002	0604811160	0604811	5 Error	1 Correct	5 Error	5 Error	1 Correct						4 Fair																											93		86		79		72		65	1 Used
060481208001	0604812080	0604812	1 Correct	1 Correct	97 Not Assessed	1 Correct	1 Correct	1 Correct	1 Correct	1 Correct	1 Correct	97 Not Assessed	4 Fair	1 Ball	2 Flag	3 Tree	0 No	0 No																						93	98 Refused
060481208002	0604812080	0604812	5 Error	5 Error	1 Correct	1 Correct	1 Correct	1 Correct	1 Correct	1 Correct	1 Correct	1 Correct	5 Poor	1 Ball	2 Flag	3 Tree	0 No	0 No																					98 Refused
060481230001	0604812300	0604812	1 Correct	1 Correct	5 Error	1 Correct	1 Correct	1 Correct	1 Correct	1 Correct	1 Correct	1 Correct	4 Fair	1 Ball	2 Flag	3 Tree	0 No	0 No																						93		86		79		62		58	2 Not Used
060481230002	0604812300	0604812	5 Error	1 Correct	1 Correct	97 Not Assessed	1 Correct	1 Correct	1 Correct	1 Correct	1 Correct	1 Correct	5 Poor	1 Ball	2 Flag	3 Tree	0 No	0 No																						93		86		79		62		55	2 Not Used
060481219001	0604812190	0604812
060481219002	0604812190	0604812	1 Correct	5 Error	1 Correct	1 Correct	1 Correct	1 Correct	1 Correct	1 Correct	1 Correct	1 Correct	5 Poor	1 Ball	0 No	0 No	0 No	0 No	1 Ball	2 Flag	3 Tree	0 No	0 No																98 Refused
060481238001	0604812380	0604812	1 Correct	1 Correct	1 Correct	1 Correct	1 Correct	1 Correct	1 Correct	1 Correct	5 Error	1 Correct	5 Poor	1 Ball	0 No	3 Tree	0 No	0 No	1 Ball	2 Flag	0 No	0 No	0 No	1 Ball	2 Flag	0 No	0 No	0 No	1 Ball	2 Flag	3 Tree	0 No	0 No							93	97 Don't Know
060481238002	0604812380	0604812	5 Error	5 Error	97 Not Assessed	1 Correct	1 Correct	5 Error	5 Error	1 Correct	5 Error	1 Correct	3 Good	1 Ball	0 No	3 Tree	0 No	0 No	1 Ball	2 Flag	3 Tree	0 No	0 No																	93	97 Don't Know
060481223002	0604812230	0604812	1 Correct	1 Correct	1 Correct	1 Correct	1 Correct	1 Correct	1 Correct	1 Correct	1 Correct	1 Correct	5 Poor	1 Ball	2 Flag	3 Tree	0 No	0 No																						93		86		79		72		65	2 Not Used
060481223001	0604812230	0604812	1 Correct	1 Correct	1 Correct	1 Correct	1 Correct	1 Correct	1 Correct	1 Correct	1 Correct	1 Correct	5 Poor	1 Ball	2 Flag	3 Tree	0 No	0 No																						93		76		69		62		55	2 Not Used
060481241001	0604812410	0604812	1 Correct	1 Correct	5 Error	97 Not Assessed	1 Correct						4 Fair																											93		86		79		72		65	2 Not Used
060481241002	0604812410	0604812	1 Correct	1 Correct	1 Correct	1 Correct	1 Correct						5 Poor																											93		86		79		72		65	2 Not Used
060481220001	0604812200	0604812
060481217002	0604812170	0604812	1 Correct	1 Correct	1 Correct	1 Correct	1 Correct	1 Correct	1 Correct	1 Correct	1 Correct	5 Error	5 Poor	1 Ball	2 Flag	3 Tree	0 No	0 No																						93		86		79		72		66	2 Not Used
060481217001	0604812170	0604812	5 Error	1 Correct	5 Error	5 Error	1 Correct	1 Correct	1 Correct	1 Correct	1 Correct	5 Error	5 Poor	1 Ball	2 Flag	3 Tree	0 No	0 No																						93		86	97 Don't Know
060481212002	0604812120	0604812	1 Correct	1 Correct	1 Correct	1 Correct	5 Error	1 Correct	1 Correct	1 Correct	1 Correct	1 Correct	4 Fair	1 Ball	2 Flag	3 Tree	0 No	0 No																						93		86		69		62		55	2 Not Used
060481212001	0604812120	0604812	1 Correct	1 Correct	1 Correct	1 Correct	1 Correct	1 Correct	1 Correct	1 Correct	1 Correct	1 Correct	4 Fair	1 Ball	2 Flag	3 Tree	0 No	0 No																						93		86		79		72		65	2 Not Used
060481218002	0604812180	0604812
060481234001	0604812340	0604812	1 Correct	1 Correct	1 Correct	97 Not Assessed	1 Correct	1 Correct	1 Correct	1 Correct	1 Correct	1 Correct	5 Poor	1 Ball	2 Flag	3 Tree	0 No	0 No																						93		86		79		72		65	2 Not Used
060481234002	0604812340	0604812
060481205002	0604812050	0604812	1 Correct	1 Correct	5 Error	1 Correct	1 Correct	1 Correct	1 Correct	1 Correct	1 Correct	5 Error	5 Poor	1 Ball	0 No	3 Tree	0 No	0 No	1 Ball	2 Flag	3 Tree	0 No	0 No																	93		86		79		72		75	2 Not Used
060481205001	0604812050	0604812	1 Correct	1 Correct	1 Correct	1 Correct	1 Correct						5 Poor																											93		86		79		72		65	2 Not Used
060481224001	0604812240	0604812	1 Correct	1 Correct	1 Correct	1 Correct	1 Correct	1 Correct	1 Correct	1 Correct	1 Correct	1 Correct	4 Fair	1 Ball	2 Flag	3 Tree	0 No	0 No																						93		86		71		72		65	2 Not Used
060481224002	0604812240	0604812	1 Correct	1 Correct	1 Correct	1 Correct	1 Correct	1 Correct	1 Correct	1 Correct	1 Correct	1 Correct	4 Fair	1 Ball	2 Flag	3 Tree	0 No	0 No																						93		86		79		72		65	2 Not Used
060481242001	0604812420	0604812	1 Correct	1 Correct	1 Correct	1 Correct	1 Correct						4 Fair																											93		86		79		72		65	2 Not Used
060481242002	0604812420	0604812	1 Correct	1 Correct	1 Correct	1 Correct	1 Correct						4 Fair																											93		86		79		72		65	2 Not Used
060481207001	0604812070	0604812	1 Correct	1 Correct	1 Correct	97 Not Assessed	1 Correct						5 Poor																											93		86		71		65	97 Don't Know		2 Not Used
060481207002	0604812070	0604812	97 Not Assessed	1 Correct	1 Correct	1 Correct	1 Correct	1 Correct	1 Correct	1 Correct	1 Correct	1 Correct	4 Fair	1 Ball	2 Flag	3 Tree	0 No	0 No																						93		86		79		62		55	2 Not Used
060481239002	0604812390	0604812	1 Correct	1 Correct	1 Correct	1 Correct	5 Error						4 Fair																											93		86		69		62	97 Don't Know		2 Not Used
060481239001	0604812390	0604812
060481222002	0604812220	0604812	1 Correct	1 Correct	1 Correct	1 Correct	1 Correct	1 Correct	1 Correct	1 Correct	97 Not Assessed	1 Correct	4 Fair	1 Ball	2 Flag	3 Tree	0 No	0 No																						93		86		79		72		65	2 Not Used
060481222001	0604812220	0604812	1 Correct	1 Correct	5 Error	1 Correct	1 Correct	1 Correct	1 Correct	1 Correct	97 Not Assessed	1 Correct	5 Poor	1 Ball	0 No	3 Tree	0 No	0 No	1 Ball	2 Flag	3 Tree	0 No	0 No																	93	97 Don't Know
060481231001	0604812310	0604812	1 Correct	1 Correct	1 Correct	1 Correct	1 Correct						4 Fair																											93		86		73	98 Refused
060481231002	0604812310	0604812	1 Correct	1 Correct	1 Correct	1 Correct	1 Correct	1 Correct	1 Correct	1 Correct	1 Correct	1 Correct	4 Fair	1 Ball	0 No	3 Tree	0 No	0 No	1 Ball	2 Flag	3 Tree	0 No	0 No																	93		86		79		72		55	2 Not Used
060481226001	0604812260	0604812	1 Correct	5 Error	5 Error	5 Error	5 Error						5 Poor																											93		86		79		72		65	2 Not Used
060481226002	0604812260	0604812	1 Correct	1 Correct	1 Correct	1 Correct	1 Correct						5 Poor																										98 Refused
060481211002	0604812110	0604812	1 Correct	1 Correct	5 Error	1 Correct	1 Correct	1 Correct	1 Correct	1 Correct	1 Correct	1 Correct	5 Poor	1 Ball	2 Flag	3 Tree	0 No	0 No																						93		86		79		62		65	2 Not Used
060481211001	0604812110	0604812	1 Correct	5 Error	5 Error	1 Correct	1 Correct	1 Correct	1 Correct	1 Correct	1 Correct	1 Correct	5 Poor	1 Ball	0 No	3 Tree	0 No	0 No	1 Ball	2 Flag	3 Tree	0 No	0 No																	93		86		79		72		65	2 Not Used
060481240001	0604812400	0604812	1 Correct	1 Correct	1 Correct	1 Correct	1 Correct						4 Fair																											93		86		79		72		65	2 Not Used
060481240002	0604812400	0604812	1 Correct	1 Correct	5 Error	1 Correct	1 Correct						4 Fair																											93		86		71		64		57	2 Not Used
060481213001	0604812130	0604812	1 Correct	1 Correct	5 Error	1 Correct	1 Correct	1 Correct	1 Correct	1 Correct	97 Not Assessed	97 Not Assessed	4 Fair	1 Ball	0 No	3 Tree	0 No	0 No	1 Ball	2 Flag	3 Tree	0 No	0 No																98 Refused
060481203001	0604812030	0604812	1 Correct	1 Correct	5 Error	1 Correct	1 Correct	1 Correct	1 Correct	1 Correct	1 Correct	1 Correct	4 Fair	1 Ball	2 Flag	3 Tree	0 No	0 No																						93		86		79		72		65	2 Not Used
060481203002	0604812030	0604812	1 Correct	1 Correct	1 Correct	1 Correct	1 Correct	1 Correct	1 Correct	1 Correct	1 Correct	1 Correct	5 Poor	1 Ball	2 Flag	3 Tree	0 No	0 No																						93		86		79		72		65	2 Not Used
060481201001	0604812010	0604812	1 Correct	1 Correct	97 Not Assessed	97 Not Assessed	1 Correct	1 Correct	1 Correct	1 Correct	97 Not Assessed	1 Correct	5 Poor	0 No	0 No	0 No	4 None	0 No	0 No	2 Flag	0 No	0 No	0 No	1 Ball	2 Flag	0 No	0 No	0 No	1 Ball	2 Flag	3 Tree	0 No	0 No							93		86		79		72		65	2 Not Used
060481201002	0604812010	0604812	1 Correct	1 Correct	5 Error	1 Correct	1 Correct	1 Correct	1 Correct	1 Correct	97 Not Assessed	1 Correct	2 Very Good	1 Ball	2 Flag	3 Tree	0 No	0 No																						93		86		75		62	98 Refused		2 Not Used
060481232001	0604812320	0604812	1 Correct	1 Correct	97 Not Assessed	97 Not Assessed	1 Correct	1 Correct	1 Correct	1 Correct	1 Correct	1 Correct	4 Fair	1 Ball	2 Flag	3 Tree	0 No	0 No																					97 Don't Know
060481232002	0604812320	0604812	1 Correct	1 Correct	1 Correct	1 Correct	1 Correct	1 Correct	1 Correct	1 Correct	1 Correct	1 Correct	4 Fair	1 Ball	2 Flag	3 Tree	0 No	0 No																						93		86		79	98 Refused
060481209001	0604812090	0604812	5 Error	5 Error	5 Error	5 Error	1 Correct	1 Correct	1 Correct	5 Error	5 Error	1 Correct	5 Poor	1 Ball	0 No	3 Tree	0 No	0 No	0 No	0 No	0 No	0 No	97 Not Assessed	1 Ball	0 No	3 Tree	0 No	0 No	1 Ball	0 No	0 No	0 No	0 No	1 Ball	0 No	0 No	0 No	0 No	97 Don't Know
060481233002	0604812330	0604812	1 Correct	1 Correct	1 Correct	1 Correct	1 Correct	1 Correct	1 Correct	1 Correct	1 Correct	1 Correct	4 Fair	1 Ball	2 Flag	3 Tree	0 No	0 No																						93		86		79		72		65	2 Not Used
060481233001	0604812330	0604812	1 Correct	1 Correct	1 Correct	5 Error	1 Correct	1 Correct	1 Correct	1 Correct	1 Correct	1 Correct	4 Fair	1 Ball	2 Flag	3 Tree	0 No	0 No																						93		86		79		72		65	2 Not Used
060481216001	0604812160	0604812	1 Correct	1 Correct	5 Error	1 Correct	1 Correct	1 Correct	1 Correct	1 Correct	1 Correct	1 Correct	4 Fair	1 Ball	2 Flag	3 Tree	0 No	0 No																						93		86		79		72		65	2 Not Used
060481216002	0604812160	0604812	1 Correct	5 Error	5 Error	1 Correct	1 Correct	1 Correct	1 Correct	1 Correct	1 Correct	1 Correct	4 Fair	1 Ball	0 No	0 No	0 No	0 No	1 Ball	0 No	3 Tree	0 No	0 No	1 Ball	0 No	3 Tree	0 No	0 No	1 Ball	2 Flag	3 Tree	0 No	0 No						98 Refused
060481221001	0604812210	0604812	1 Correct	1 Correct	1 Correct	1 Correct	1 Correct						4 Fair																											93		86		79		72		65	2 Not Used
060481221002	0604812210	0604812	97 Not Assessed	1 Correct	1 Correct	1 Correct	1 Correct						4 Fair																										97 Don't Know
060481227001	0604812270	0604812	97 Not Assessed	1 Correct	1 Correct	1 Correct	1 Correct	1 Correct	1 Correct	1 Correct	1 Correct	1 Correct	3 Good	1 Ball	0 No	0 No	0 No	0 No	1 Ball	0 No	3 Tree	0 No	0 No	1 Ball	0 No	3 Tree	0 No	0 No	1 Ball	2 Flag	3 Tree	0 No	0 No						98 Refused
060481237001	0604812370	0604812	1 Correct	1 Correct	5 Error	1 Correct	1 Correct	1 Correct	1 Correct	1 Correct	1 Correct	1 Correct	5 Poor	1 Ball	2 Flag	3 Tree	0 No	0 No																						93		86		79		72		65	2 Not Used
060481237002	0604812370	0604812	1 Correct	1 Correct	5 Error	1 Correct	1 Correct	1 Correct	1 Correct	1 Correct	1 Correct	1 Correct	5 Poor	1 Ball	2 Flag	0 No	0 No	0 No	1 Ball	2 Flag	3 Tree	0 No	0 No																	93		86		59		42		35	2 Not Used
060481235002	0604812350	0604812	1 Correct	5 Error	1 Correct	1 Correct	1 Correct	1 Correct	1 Correct	1 Correct	1 Correct	1 Correct	2 Very Good	1 Ball	2 Flag	3 Tree	0 No	0 No																					98 Refused
060481235001	0604812350	0604812	1 Correct	1 Correct	1 Correct	1 Correct	1 Correct	1 Correct	1 Correct	1 Correct	1 Correct	1 Correct	4 Fair	1 Ball	2 Flag	3 Tree	0 No	0 No																						93		86		71		78		65	2 Not Used
060481210001	0604812100	0604812
060481202001	0604812020	0604812	1 Correct	1 Correct	5 Error	1 Correct	1 Correct	1 Correct	1 Correct	1 Correct	1 Correct	1 Correct	4 Fair	1 Ball	2 Flag	3 Tree	0 No	0 No																						93		86		78		72		74	2 Not Used
060481202002	0604812020	0604812	5 Error	1 Correct	1 Correct	1 Correct	5 Error	1 Correct	1 Correct	1 Correct	1 Correct	1 Correct	4 Fair	1 Ball	2 Flag	3 Tree	0 No	0 No																					97 Don't Know
060481214001	0604812140	0604812	5 Error	1 Correct	1 Correct	5 Error	1 Correct	1 Correct	1 Correct	1 Correct	97 Not Assessed	1 Correct	5 Poor	1 Ball	2 Flag	3 Tree	0 No	0 No																						93		84		71		62		55	2 Not Used
060481206002	0604812060	0604812	1 Correct	1 Correct	5 Error	5 Error	1 Correct	1 Correct	1 Correct	1 Correct	97 Not Assessed	1 Correct	4 Fair	0 No	0 No	0 No	4 None	0 No	1 Ball	2 Flag	3 Tree	0 No	0 No																	93		86		79		72		65	2 Not Used
060481206001	0604812060	0604812	1 Correct	5 Error	1 Correct	1 Correct	1 Correct	1 Correct	1 Correct	1 Correct	97 Not Assessed	1 Correct	5 Poor	1 Ball	0 No	3 Tree	0 No	0 No	1 Ball	2 Flag	3 Tree	0 No	0 No																97 Don't Know
060481225001	0604812250	0604812	1 Correct	1 Correct	1 Correct	1 Correct	1 Correct	1 Correct	1 Correct	1 Correct	1 Correct	1 Correct	4 Fair	1 Ball	0 No	3 Tree	0 No	0 No	1 Ball	2 Flag	3 Tree	0 No	0 No																	93	97 Don't Know
060481225002	0604812250	0604812	1 Correct	1 Correct	1 Correct	1 Correct	5 Error	1 Correct	1 Correct	1 Correct	1 Correct	5 Error	4 Fair	1 Ball	2 Flag	3 Tree	0 No	0 No																						93		86		79		62		56	2 Not Used
060481229002	0604812290	0604812	1 Correct	1 Correct	1 Correct	1 Correct	1 Correct	1 Correct	1 Correct	1 Correct	1 Correct	1 Correct	4 Fair	1 Ball	2 Flag	3 Tree	0 No	0 No																						93		86		79		72		65	2 Not Used
060481229001	0604812290	0604812	1 Correct	1 Correct	1 Correct	1 Correct	5 Error	1 Correct	1 Correct	1 Correct	1 Correct	1 Correct	1 Excellent	1 Ball	2 Flag	3 Tree	0 No	0 No																						93		86		79		72		65	2 Not Used
060481215001	0604812150	0604812	1 Correct	1 Correct	1 Correct	1 Correct	1 Correct	1 Correct	1 Correct	1 Correct	1 Correct	5 Error	4 Fair	1 Ball	2 Flag	3 Tree	0 No	0 No																						93		86		71		54		47	2 Not Used
060481215002	0604812150	0604812	1 Correct	1 Correct	5 Error	1 Correct	1 Correct						4 Fair																											93		86		79		72		65	2 Not Used
060481204002	0604812040	0604812	1 Correct	1 Correct	1 Correct	1 Correct	1 Correct	1 Correct	1 Correct	1 Correct	1 Correct	1 Correct	4 Fair	0 No	2 Flag	0 No	0 No	0 No	0 No	2 Flag	3 Tree	0 No	0 No	1 Ball	2 Flag	3 Tree	0 No	0 No												93		87		80		77		70	2 Not Used
060481204001	0604812040	0604812	5 Error	1 Correct	5 Error	1 Correct	1 Correct	1 Correct	1 Correct	1 Correct	1 Correct	1 Correct	4 Fair	1 Ball	2 Flag	3 Tree	0 No	0 No																						93		86		79		72		65	2 Not Used
060440116001	0604401160	0604401	5 Error	1 Correct	5 Error	5 Error	1 Correct	1 Correct	1 Correct	1 Correct	1 Correct	1 Correct	3 Good	1 Ball	2 Flag	3 Tree	0 No	0 No																					98 Refused
060440124001	0604401240	0604401	1 Correct	1 Correct	1 Correct	1 Correct	1 Correct						4 Fair																											93		86		79		63		56	2 Not Used
060440131001	0604401310	0604401	1 Correct	1 Correct	5 Error	5 Error	1 Correct	1 Correct	1 Correct	1 Correct	1 Correct	1 Correct	3 Good	1 Ball	0 No	3 Tree	0 No	0 No	1 Ball	2 Flag	3 Tree	0 No	0 No																	93		86		79		70		63	2 Not Used
060440131002	0604401310	0604401	5 Error	1 Correct	5 Error	5 Error	5 Error	1 Correct	1 Correct	1 Correct	1 Correct	1 Correct	5 Poor	1 Ball	0 No	3 Tree	0 No	0 No	0 No	0 No	3 Tree	0 No	0 No	1 Ball	2 Flag	3 Tree	0 No	0 No												93		86		79		72		63	2 Not Used
060440109001	0604401090	0604401	5 Error	1 Correct	5 Error	5 Error	5 Error	1 Correct	1 Correct	1 Correct	1 Correct	1 Correct	4 Fair	1 Ball	2 Flag	3 Tree	0 No	0 No																						93	98 Refused
060440109002	0604401090	0604401	5 Error	1 Correct	1 Correct	5 Error	1 Correct	1 Correct	1 Correct	1 Correct	1 Correct	1 Correct	4 Fair	1 Ball	0 No	3 Tree	0 No	0 No	1 Ball	0 No	3 Tree	0 No	0 No	1 Ball	2 Flag	3 Tree	0 No	0 No												93	97 Don't Know
060440120002	0604401200	0604401	1 Correct	97 Not Assessed	1 Correct	1 Correct	1 Correct	1 Correct	5 Error	1 Correct	1 Correct	1 Correct	4 Fair	1 Ball	2 Flag	3 Tree	0 No	0 No																						93		86		79		72		66	2 Not Used
060440106002	0604401060	0604401	1 Correct	1 Correct	1 Correct	1 Correct	1 Correct	1 Correct	1 Correct	1 Correct	1 Correct	1 Correct	4 Fair	0 No	0 No	0 No	0 No	97 Not Assessed	1 Ball	2 Flag	3 Tree	0 No	0 No																	93		86		69		62		55	2 Not Used
060440106001	0604401060	0604401	1 Correct	1 Correct	5 Error	5 Error	1 Correct	1 Correct	5 Error	1 Correct	1 Correct	1 Correct	5 Poor	1 Ball	2 Flag	3 Tree	0 No	0 No																						93		86		79		72	97 Don't Know		2 Not Used
060440102001	0604401020	0604401	1 Correct	1 Correct	1 Correct	5 Error	1 Correct	1 Correct	1 Correct	1 Correct	1 Correct	1 Correct	5 Poor	0 No	0 No	3 Tree	0 No	0 No	1 Ball	0 No	3 Tree	0 No	0 No	1 Ball	2 Flag	3 Tree	0 No	0 No											98 Refused
060440102002	0604401020	0604401	5 Error	5 Error	1 Correct	5 Error	1 Correct	5 Error	1 Correct	1 Correct	1 Correct	1 Correct	5 Poor	1 Ball	2 Flag	3 Tree	0 No	0 No																					98 Refused
060440117001	0604401170	0604401	1 Correct	1 Correct	1 Correct	5 Error	1 Correct	1 Correct	1 Correct	1 Correct	1 Correct	1 Correct	4 Fair	1 Ball	0 No	3 Tree	0 No	0 No	1 Ball	2 Flag	3 Tree	0 No	0 No																	93		86		79		72		65	2 Not Used
060440107002	0604401070	0604401
060440107001	0604401070	0604401	1 Correct	1 Correct	1 Correct	5 Error	1 Correct						5 Poor																											93		86		79		72		65	2 Not Used
060440110001	0604401100	0604401	1 Correct	1 Correct	5 Error	5 Error	1 Correct	1 Correct	1 Correct	1 Correct	1 Correct	1 Correct	5 Poor	1 Ball	0 No	0 No	0 No	0 No	1 Ball	0 No	0 No	0 No	0 No	1 Ball	2 Flag	0 No	0 No	0 No	1 Ball	2 Flag	3 Tree	0 No	0 No							93		89		82		75		68	2 Not Used
060440110002	0604401100	0604401	5 Error	5 Error	5 Error	5 Error	5 Error	1 Correct	1 Correct	1 Correct	5 Error	1 Correct	3 Good	0 No	0 No	0 No	4 None	0 No	0 No	0 No	0 No	4 None	0 No	1 Ball	2 Flag	0 No	0 No	0 No	1 Ball	0 No	3 Tree	0 No	0 No	1 Ball	0 No	0 No	0 No	0 No	97 Don't Know
060440105002	0604401050	0604401	1 Correct	1 Correct	5 Error	1 Correct	1 Correct	1 Correct	1 Correct	97 Not Assessed	1 Correct	1 Correct	4 Fair	1 Ball	0 No	3 Tree	0 No	0 No	1 Ball	2 Flag	3 Tree	0 No	0 No																	93		86		79		72		65	2 Not Used
060440105003	0604401050	0604401	5 Error	97 Not Assessed	97 Not Assessed	1 Correct	1 Correct	1 Correct	1 Correct	1 Correct	1 Correct	1 Correct	4 Fair	1 Ball	2 Flag	3 Tree	0 No	0 No																					97 Don't Know
060440137002	0604401370	0604401	1 Correct	1 Correct	1 Correct	1 Correct	1 Correct						4 Fair																										98 Refused
060440137001	0604401370	0604401
060440139002	0604401390	0604401	1 Correct	1 Correct	1 Correct	1 Correct	1 Correct						5 Poor																											93		84		74		60	97 Don't Know		2 Not Used
060440139003	0604401390	0604401	1 Correct	1 Correct	1 Correct	1 Correct	1 Correct						4 Fair																											93		86		79		72		65	2 Not Used
060440133001	0604401330	0604401	1 Correct	1 Correct	5 Error	5 Error	1 Correct	1 Correct	1 Correct	1 Correct	1 Correct	1 Correct	5 Poor	1 Ball	0 No	3 Tree	0 No	0 No	1 Ball	2 Flag	3 Tree	0 No	0 No																	93		86		79		62		55	2 Not Used
060440108001	0604401080	0604401	1 Correct	97 Not Assessed	1 Correct	1 Correct	1 Correct	97 Not Assessed	1 Correct	1 Correct	1 Correct	1 Correct	5 Poor	1 Ball	2 Flag	0 No	0 No	0 No	1 Ball	2 Flag	3 Tree	0 No	0 No																98 Refused
060440108002	0604401080	0604401	1 Correct	1 Correct	5 Error	1 Correct	1 Correct	1 Correct	1 Correct	1 Correct	1 Correct	1 Correct	3 Good	0 No	2 Flag	3 Tree	0 No	0 No	1 Ball	2 Flag	3 Tree	0 No	0 No																	93		86		79		72		57	2 Not Used
060440127001	0604401270	0604401	1 Correct	97 Not Assessed	5 Error	5 Error	1 Correct						4 Fair																											93		81		88		75		43	2 Not Used
060440104001	0604401040	0604401	1 Correct	5 Error	1 Correct	5 Error	1 Correct						4 Fair																											93	98 Refused
060440104002	0604401040	0604401	1 Correct	5 Error	1 Correct	5 Error	1 Correct						5 Poor																											93		86		69		62		55	2 Not Used
060440130001	0604401300	0604401	1 Correct	1 Correct	1 Correct	1 Correct	1 Correct						5 Poor																										98 Refused
060440130002	0604401300	0604401	1 Correct	1 Correct	5 Error	1 Correct	1 Correct						4 Fair																											93	97 Don't Know
060440134002	0604401340	0604401	5 Error	5 Error	5 Error	5 Error	5 Error	1 Correct	1 Correct	1 Correct	5 Error	5 Error	3 Good	0 No	0 No	0 No	4 None	0 No	0 No	0 No	0 No	0 No	97 Not Assessed	0 No	0 No	0 No	0 No	97 Not Assessed	0 No	0 No	0 No	0 No	97 Not Assessed	0 No	0 No	0 No	0 No	97 Not Assessed	98 Refused
060440134001	0604401340	0604401	5 Error	5 Error	5 Error	5 Error	5 Error	1 Correct	1 Correct	1 Correct	1 Correct	1 Correct	4 Fair	1 Ball	0 No	3 Tree	0 No	0 No	1 Ball	0 No	3 Tree	0 No	0 No	1 Ball	2 Flag	3 Tree	0 No	0 No											97 Don't Know
060440136001	0604401360	0604401	1 Correct	1 Correct	97 Not Assessed	5 Error	1 Correct						4 Fair																											93		86		79		72		65	2 Not Used
060440136002	0604401360	0604401	97 Not Assessed	1 Correct	1 Correct	5 Error	1 Correct						4 Fair																											93		86		79		72		61	2 Not Used
060440115001	0604401150	0604401	1 Correct	5 Error	1 Correct	5 Error	1 Correct						4 Fair																											93		89		72		69		62	2 Not Used
060440115002	0604401150	0604401	1 Correct	1 Correct	1 Correct	5 Error	1 Correct						4 Fair																											93	97 Don't Know
060440129001	0604401290	0604401	1 Correct	1 Correct	1 Correct	1 Correct	1 Correct						5 Poor																										98 Refused
060440129002	0604401290	0604401	5 Error	1 Correct	1 Correct	1 Correct	1 Correct						5 Poor																											93		87		80		73		66	2 Not Used
060440126001	0604401260	0604401	5 Error	5 Error	1 Correct	5 Error	1 Correct						5 Poor																										97 Don't Know
060440126002	0604401260	0604401	1 Correct	1 Correct	1 Correct	5 Error	1 Correct						4 Fair																											93		86		79		72		65	2 Not Used
060440132001	0604401320	0604401	1 Correct	1 Correct	5 Error	5 Error	1 Correct						5 Poor																											93		86		79		72		65	2 Not Used
060440132002	0604401320	0604401	1 Correct	1 Correct	5 Error	5 Error	1 Correct						4 Fair																										97 Don't Know
060440113001	0604401130	0604401	1 Correct	1 Correct	1 Correct	1 Correct	1 Correct						4 Fair																											93		66		59		52		45	2 Not Used
060440113002	0604401130	0604401	1 Correct	1 Correct	5 Error	5 Error	5 Error						5 Poor																											93		86		79		62		55	1 Used
060440138001	0604401380	0604401	1 Correct	5 Error	1 Correct	5 Error	1 Correct	1 Correct	1 Correct	1 Correct	1 Correct	1 Correct	4 Fair	1 Ball	0 No	0 No	0 No	0 No	1 Ball	2 Flag	3 Tree	0 No	0 No																98 Refused
060440121001	0604401210	0604401	1 Correct	1 Correct	1 Correct	1 Correct	1 Correct						4 Fair																										98 Refused
060440121002	0604401210	0604401	1 Correct	1 Correct	1 Correct	5 Error	1 Correct						4 Fair																											93		84		77		70		63	2 Not Used
060440135002	0604401350	0604401	1 Correct	1 Correct	1 Correct	1 Correct	1 Correct						4 Fair																											93		84		73		64		53	2 Not Used
060440135001	0604401350	0604401	1 Correct	1 Correct	1 Correct	1 Correct	1 Correct						2 Very Good																										98 Refused
060440118001	0604401180	0604401	5 Error	1 Correct	1 Correct	5 Error	1 Correct	1 Correct	1 Correct	5 Error	1 Correct	1 Correct	5 Poor	1 Ball	2 Flag	3 Tree	0 No	0 No																						93		86		79		72		65	2 Not Used
060440122001	0604401220	0604401	1 Correct	1 Correct	1 Correct	1 Correct	1 Correct	1 Correct	1 Correct	1 Correct	1 Correct	1 Correct	4 Fair	1 Ball	2 Flag	3 Tree	0 No	0 No																						93		86		79		72		65	2 Not Used
060440122002	0604401220	0604401	5 Error	5 Error	5 Error	5 Error	1 Correct	1 Correct	1 Correct	1 Correct	1 Correct	5 Error	5 Poor	1 Ball	2 Flag	0 No	0 No	0 No	1 Ball	2 Flag	3 Tree	0 No	0 No																97 Don't Know
060440114002	0604401140	0604401	1 Correct	1 Correct	1 Correct	1 Correct	1 Correct	1 Correct	1 Correct	1 Correct	1 Correct	1 Correct	5 Poor	1 Ball	2 Flag	3 Tree	0 No	0 No																						93		86		72		65		58	2 Not Used
060440128001	0604401280	0604401	1 Correct	1 Correct	1 Correct	1 Correct	1 Correct	1 Correct	1 Correct	1 Correct	1 Correct	1 Correct	4 Fair	1 Ball	2 Flag	3 Tree	0 No	0 No																						93		86		81		74		67	2 Not Used
060440128002	0604401280	0604401	1 Correct	1 Correct	1 Correct	1 Correct	1 Correct	1 Correct	1 Correct	1 Correct	1 Correct	1 Correct	4 Fair	1 Ball	2 Flag	3 Tree	0 No	0 No																						93		86		79		72		65	2 Not Used
060440111001	0604401110	0604401	1 Correct	5 Error	5 Error	5 Error	1 Correct	1 Correct	1 Correct	1 Correct	1 Correct	1 Correct	4 Fair	1 Ball	2 Flag	3 Tree	0 No	0 No																						93		86		69		62		65	2 Not Used
060440111002	0604401110	0604401	1 Correct	1 Correct	5 Error	5 Error	1 Correct	1 Correct	1 Correct	1 Correct	1 Correct	1 Correct	5 Poor	1 Ball	0 No	0 No	0 No	0 No	0 No	2 Flag	3 Tree	0 No	0 No	1 Ball	2 Flag	3 Tree	0 No	0 No												93		86		79		72	97 Don't Know		2 Not Used
060440125002	0604401250	0604401	1 Correct	1 Correct	5 Error	5 Error	1 Correct	1 Correct	1 Correct	1 Correct	1 Correct	1 Correct	5 Poor	1 Ball	2 Flag	3 Tree	0 No	0 No																					97 Don't Know
060440125001	0604401250	0604401	5 Error	1 Correct	5 Error	5 Error	1 Correct	1 Correct	1 Correct	1 Correct	1 Correct	1 Correct	5 Poor	0 No	2 Flag	3 Tree	0 No	0 No	1 Ball	2 Flag	3 Tree	0 No	0 No																	93	97 Don't Know
060440119002	0604401190	0604401	5 Error	1 Correct	5 Error	1 Correct	1 Correct	1 Correct	1 Correct	1 Correct	1 Correct	1 Correct	4 Fair	1 Ball	2 Flag	3 Tree	0 No	0 No																						93	97 Don't Know
060440119001	0604401190	0604401	1 Correct	1 Correct	1 Correct	1 Correct	1 Correct						3 Good																											93		87		80		73		66	2 Not Used
060440103002	0604401030	0604401	1 Correct	1 Correct	1 Correct	5 Error	1 Correct	1 Correct	1 Correct	1 Correct	1 Correct	1 Correct	5 Poor	1 Ball	2 Flag	3 Tree	0 No	0 No																						93		86		79		72		65	2 Not Used
060440103001	0604401030	0604401	1 Correct	5 Error	5 Error	5 Error	1 Correct	1 Correct	1 Correct	1 Correct	1 Correct	1 Correct	5 Poor	1 Ball	0 No	0 No	0 No	0 No	1 Ball	2 Flag	3 Tree	0 No	0 No																	93		86		79		72		65	2 Not Used
060440101001	0604401010	0604401	1 Correct	1 Correct	1 Correct	1 Correct	1 Correct	1 Correct	1 Correct	1 Correct	1 Correct	1 Correct	2 Very Good	1 Ball	0 No	0 No	0 No	0 No	1 Ball	2 Flag	3 Tree	0 No	0 No																	93		87		80		73		64	2 Not Used
060440212001	0604402120	0604402	1 Correct	1 Correct	1 Correct	1 Correct	1 Correct						4 Fair																											93		86		79		72		65	1 Used
060440212002	0604402120	0604402	1 Correct	1 Correct	1 Correct	1 Correct	1 Correct						5 Poor																										98 Refused
060440219001	0604402190	0604402	1 Correct	1 Correct	1 Correct	1 Correct	1 Correct	1 Correct	1 Correct	1 Correct	1 Correct	1 Correct	4 Fair	1 Ball	2 Flag	3 Tree	0 No	0 No																						97		85	98 Refused
060440219002	0604402190	0604402	1 Correct	5 Error	5 Error	5 Error	5 Error	1 Correct	1 Correct	1 Correct	1 Correct	1 Correct	4 Fair	1 Ball	2 Flag	3 Tree	0 No	0 No																					97 Don't Know
060440224002	0604402240	0604402	1 Correct	1 Correct	5 Error	1 Correct	5 Error						4 Fair																										98 Refused
060440224001	0604402240	0604402	1 Correct	1 Correct	1 Correct	1 Correct	1 Correct						3 Good																											93		86		79		72		65	2 Not Used
060440216001	0604402160	0604402	1 Correct	1 Correct	1 Correct	1 Correct	1 Correct						4 Fair																											93		86		79		72		65	2 Not Used
060440216002	0604402160	0604402	1 Correct	1 Correct	5 Error	1 Correct	1 Correct						4 Fair																											93		86		79		72		65	2 Not Used
060440228002	0604402280	0604402	1 Correct	1 Correct	5 Error	1 Correct	1 Correct						4 Fair																											93		86		79		72		65	2 Not Used
060440228001	0604402280	0604402	1 Correct	1 Correct	1 Correct	1 Correct	1 Correct						4 Fair																											93		87		80		73		67	2 Not Used
060440209002	0604402090	0604402	1 Correct	1 Correct	1 Correct	1 Correct	1 Correct	1 Correct	1 Correct	1 Correct	1 Correct	1 Correct	4 Fair	1 Ball	2 Flag	3 Tree	0 No	0 No																						93		86		77		70		63	2 Not Used
060440209001	0604402090	0604402	1 Correct	1 Correct	1 Correct	1 Correct	1 Correct	1 Correct	1 Correct	1 Correct	1 Correct	1 Correct	4 Fair	1 Ball	2 Flag	3 Tree	0 No	0 No																					98 Refused
060440204001	0604402040	0604402	1 Correct	1 Correct	1 Correct	1 Correct	1 Correct						5 Poor																											93		86		71		64		57	2 Not Used
060440221002	0604402210	0604402	1 Correct	1 Correct	97 Not Assessed	97 Not Assessed	1 Correct						5 Poor																											93		86		79		72		66	2 Not Used
060440221001	0604402210	0604402	1 Correct	1 Correct	5 Error	97 Not Assessed	1 Correct	1 Correct	1 Correct	1 Correct	1 Correct	1 Correct	4 Fair	1 Ball	0 No	3 Tree	0 No	0 No	1 Ball	2 Flag	3 Tree	0 No	0 No																	93		80		73		66		59	2 Not Used
060440201001	0604402010	0604402	1 Correct	1 Correct	1 Correct	1 Correct	1 Correct	1 Correct	1 Correct	1 Correct	1 Correct	1 Correct	4 Fair	1 Ball	2 Flag	3 Tree	0 No	0 No																						93		86		69		62		55	2 Not Used
060440201002	0604402010	0604402	1 Correct	1 Correct	1 Correct	1 Correct	1 Correct	1 Correct	1 Correct	1 Correct	1 Correct	1 Correct	5 Poor	1 Ball	2 Flag	3 Tree	0 No	0 No																						93		86		71	97 Don't Know
060440227001	0604402270	0604402	97 Not Assessed	97 Not Assessed	1 Correct	1 Correct	1 Correct	97 Not Assessed	1 Correct	1 Correct	1 Correct	1 Correct	4 Fair	1 Ball	0 No	3 Tree	0 No	0 No	1 Ball	2 Flag	3 Tree	0 No	0 No																	93	97 Don't Know
060440205002	0604402050	0604402	1 Correct	1 Correct	1 Correct	1 Correct	1 Correct	1 Correct	1 Correct	1 Correct	1 Correct	1 Correct	3 Good	1 Ball	2 Flag	3 Tree	0 No	0 No																						93		86		69		62		55	2 Not Used
060440205001	0604402050	0604402	1 Correct	1 Correct	5 Error	5 Error	1 Correct	1 Correct	1 Correct	1 Correct	1 Correct	1 Correct	5 Poor	1 Ball	2 Flag	3 Tree	0 No	0 No																						93		86		69		62		55	2 Not Used
060440222001	0604402220	0604402	1 Correct	1 Correct	1 Correct	1 Correct	1 Correct	1 Correct	1 Correct	1 Correct	1 Correct	1 Correct	2 Very Good	1 Ball	2 Flag	3 Tree	0 No	0 No																						93		87		80		73		66	2 Not Used
060440214001	0604402140	0604402	1 Correct	1 Correct	5 Error	5 Error	1 Correct						5 Poor																											93		86		79		72		65	2 Not Used
060440214002	0604402140	0604402	1 Correct	1 Correct	5 Error	1 Correct	1 Correct						4 Fair																											93		86		77		70		63	2 Not Used
060440215001	0604402150	0604402	1 Correct	1 Correct	1 Correct	1 Correct	1 Correct	1 Correct	1 Correct	1 Correct	1 Correct	1 Correct	5 Poor	1 Ball	2 Flag	3 Tree	0 No	0 No																						93		84		77		70		63	2 Not Used
060440215002	0604402150	0604402	5 Error	1 Correct	1 Correct	5 Error	1 Correct	1 Correct	1 Correct	1 Correct	5 Error	1 Correct	4 Fair	1 Ball	2 Flag	3 Tree	0 No	0 No																					97 Don't Know
060440226001	0604402260	0604402	1 Correct	1 Correct	5 Error	5 Error	1 Correct						4 Fair																										97 Don't Know
060440220001	0604402200	0604402	5 Error	5 Error	5 Error	5 Error	1 Correct	1 Correct	1 Correct	1 Correct	1 Correct	1 Correct	5 Poor	1 Ball	0 No	3 Tree	0 No	0 No	1 Ball	0 No	0 No	0 No	0 No	1 Ball	0 No	0 No	0 No	0 No	1 Ball	0 No	0 No	0 No	0 No	1 Ball	0 No	3 Tree	0 No	0 No		93	97 Don't Know
060440220002	0604402200	0604402	1 Correct	1 Correct	1 Correct	5 Error	1 Correct	1 Correct	1 Correct	1 Correct	1 Correct	1 Correct	4 Fair	1 Ball	0 No	3 Tree	0 No	0 No	1 Ball	2 Flag	3 Tree	0 No	0 No																	97		90		83		76		59	2 Not Used
060440211001	0604402110	0604402	5 Error	1 Correct	5 Error	5 Error	1 Correct	1 Correct	1 Correct	1 Correct	97 Not Assessed	1 Correct	4 Fair	1 Ball	0 No	0 No	0 No	0 No	1 Ball	0 No	0 No	0 No	0 No	1 Ball	0 No	0 No	0 No	0 No	1 Ball	0 No	3 Tree	0 No	0 No	0 No	2 Flag	3 Tree	0 No	0 No	97 Don't Know
060440207002	0604402070	0604402	1 Correct	1 Correct	1 Correct	1 Correct	1 Correct	1 Correct	1 Correct	1 Correct	1 Correct	1 Correct	4 Fair	1 Ball	2 Flag	3 Tree	0 No	0 No																					98 Refused
060440207001	0604402070	0604402	1 Correct	1 Correct	5 Error	1 Correct	1 Correct	1 Correct	1 Correct	1 Correct	1 Correct	1 Correct	5 Poor	1 Ball	2 Flag	3 Tree	0 No	0 No																						93		86		79		72		63	2 Not Used
060440217001	0604402170	0604402	1 Correct	1 Correct	1 Correct	1 Correct	1 Correct						4 Fair																											93		86		76		69		62	2 Not Used
060440217002	0604402170	0604402	1 Correct	1 Correct	1 Correct	5 Error	5 Error						5 Poor																											93		85		77	98 Refused
060440218002	0604402180	0604402	97 Not Assessed	97 Not Assessed	97 Not Assessed	97 Not Assessed	5 Error	1 Correct	1 Correct	1 Correct	1 Correct	1 Correct	5 Poor	1 Ball	0 No	3 Tree	0 No	0 No	1 Ball	2 Flag	3 Tree	0 No	0 No																	93	97 Don't Know
060440210001	0604402100	0604402	1 Correct	1 Correct	1 Correct	1 Correct	1 Correct						4 Fair																											93		86		79		72		55	2 Not Used
060440223002	0604402230	0604402	1 Correct	1 Correct	5 Error	5 Error	1 Correct	1 Correct	1 Correct	1 Correct	1 Correct	1 Correct	4 Fair	1 Ball	0 No	0 No	0 No	0 No	1 Ball	2 Flag	3 Tree	0 No	0 No																	93		86		79	98 Refused
060440223001	0604402230	0604402	1 Correct	5 Error	5 Error	5 Error	5 Error	1 Correct	1 Correct	1 Correct	1 Correct	1 Correct	5 Poor	0 No	2 Flag	3 Tree	0 No	0 No	0 No	2 Flag	3 Tree	0 No	0 No	0 No	2 Flag	3 Tree	0 No	0 No	0 No	0 No	0 No	4 None	0 No	0 No	2 Flag	0 No	0 No	0 No	98 Refused
060440202001	0604402020	0604402	1 Correct	1 Correct	1 Correct	1 Correct	1 Correct						4 Fair																											93	98 Refused
060440202002	0604402020	0604402	5 Error	1 Correct	97 Not Assessed	5 Error	5 Error	1 Correct	1 Correct	1 Correct	97 Not Assessed	1 Correct	4 Fair	1 Ball	0 No	0 No	0 No	0 No	1 Ball	2 Flag	0 No	0 No	0 No	1 Ball	2 Flag	3 Tree	0 No	0 No												93		86	97 Don't Know
060440206001	0604402060	0604402	1 Correct	1 Correct	1 Correct	1 Correct	1 Correct						4 Fair																										98 Refused
060440206002	0604402060	0604402	1 Correct	5 Error	5 Error	5 Error	5 Error						4 Fair																										97 Don't Know
060440213001	0604402130	0604402	1 Correct	1 Correct	1 Correct	1 Correct	1 Correct						4 Fair																											93		84		76		69		62	2 Not Used
060440213002	0604402130	0604402	1 Correct	1 Correct	1 Correct	1 Correct	1 Correct						4 Fair																											93		86		69		62		55	2 Not Used
060440203002	0604402030	0604402	1 Correct	1 Correct	1 Correct	1 Correct	1 Correct	1 Correct	1 Correct	1 Correct	1 Correct	1 Correct	4 Fair	1 Ball	2 Flag	3 Tree	0 No	0 No																					98 Refused
060440203001	0604402030	0604402	1 Correct	1 Correct	5 Error	5 Error	1 Correct	1 Correct	1 Correct	1 Correct	1 Correct	1 Correct	5 Poor	1 Ball	0 No	3 Tree	0 No	0 No	1 Ball	0 No	3 Tree	0 No	0 No	1 Ball	0 No	3 Tree	0 No	0 No	1 Ball	2 Flag	3 Tree	0 No	0 No							93		85	97 Don't Know
060440225002	0604402250	0604402	1 Correct	5 Error	1 Correct	5 Error	1 Correct						4 Fair																											93	98 Refused
060440225001	0604402250	0604402	5 Error	1 Correct	1 Correct	5 Error	1 Correct						4 Fair																											93		86		69		62		54	2 Not Used
060440317001	0604403170	0604403	1 Correct	1 Correct	1 Correct	1 Correct	1 Correct	1 Correct	1 Correct	1 Correct	1 Correct	1 Correct	3 Good	1 Ball	0 No	3 Tree	0 No	0 No	1 Ball	0 No	0 No	0 No	0 No	0 No	0 No	3 Tree	0 No	0 No	1 Ball	2 Flag	3 Tree	0 No	0 No							93		86		79		72	97 Don't Know		2 Not Used
060440306003	0604403060	0604403	1 Correct	1 Correct	5 Error	1 Correct	1 Correct	1 Correct	1 Correct	1 Correct	1 Correct	1 Correct	4 Fair	1 Ball	2 Flag	3 Tree	0 No	0 No																						93		86		79		62		55	2 Not Used
060440306002	0604403060	0604403	1 Correct	1 Correct	5 Error	1 Correct	1 Correct	1 Correct	1 Correct	1 Correct	1 Correct	1 Correct	4 Fair	1 Ball	2 Flag	3 Tree	0 No	0 No																						93		87		80		73	97 Don't Know		2 Not Used
060440302002	0604403020	0604403	1 Correct	5 Error	97 Not Assessed	1 Correct	1 Correct	1 Correct	1 Correct	1 Correct	1 Correct	1 Correct	5 Poor	0 No	2 Flag	3 Tree	0 No	0 No	1 Ball	2 Flag	3 Tree	0 No	0 No																98 Refused
060440302001	0604403020	0604403	1 Correct	1 Correct	97 Not Assessed	97 Not Assessed	1 Correct						5 Poor																											93		86		79		92		65	2 Not Used
060440316001	0604403160	0604403	97 Not Assessed	97 Not Assessed	97 Not Assessed	97 Not Assessed	5 Error	1 Correct	1 Correct	1 Correct	1 Correct	1 Correct	5 Poor	1 Ball	0 No	0 No	0 No	0 No	1 Ball	2 Flag	3 Tree	0 No	0 No																98 Refused
060440316002	0604403160	0604403	1 Correct	1 Correct	97 Not Assessed	97 Not Assessed	1 Correct	1 Correct	97 Not Assessed	5 Error	97 Not Assessed	1 Correct	5 Poor	1 Ball	2 Flag	3 Tree	0 No	0 No																						93		87	97 Don't Know
060440301002	0604403010	0604403
060440309002	0604403090	0604403	1 Correct	1 Correct	5 Error	5 Error	5 Error	1 Correct	1 Correct	5 Error	1 Correct	1 Correct	4 Fair	1 Ball	2 Flag	3 Tree	0 No	0 No																						93		86		79		72		65	2 Not Used
060440309001	0604403090	0604403	5 Error	1 Correct	1 Correct	1 Correct	1 Correct	1 Correct	1 Correct	1 Correct	1 Correct	1 Correct	4 Fair	1 Ball	2 Flag	3 Tree	0 No	0 No																						93		86		79		72		65	2 Not Used
060440305001	0604403050	0604403	1 Correct	5 Error	1 Correct	1 Correct	1 Correct	1 Correct	1 Correct	1 Correct	1 Correct	1 Correct	4 Fair	1 Ball	2 Flag	3 Tree	0 No	0 No																						93		84		73		60		53	2 Not Used
060440310001	0604403100	0604403	5 Error	5 Error	5 Error	1 Correct	97 Not Assessed	1 Correct	1 Correct	1 Correct	1 Correct	5 Error	3 Good	0 No	0 No	0 No	4 None	0 No	1 Ball	2 Flag	3 Tree	0 No	0 No																	70		30		60		40		1	2 Not Used
060440328001	0604403280	0604403	5 Error	1 Correct	5 Error	5 Error	1 Correct	1 Correct	1 Correct	1 Correct	1 Correct	1 Correct	5 Poor	1 Ball	2 Flag	3 Tree	0 No	0 No																						93		86		69		52		45	2 Not Used
060440331001	0604403310	0604403	1 Correct	1 Correct	1 Correct	1 Correct	1 Correct						5 Poor																											93		86		69		62		55	1 Used
060440331002	0604403310	0604403	1 Correct	1 Correct	5 Error	1 Correct	1 Correct						5 Poor																											93		86		76		69		62	2 Not Used
060440320001	0604403200	0604403	1 Correct	1 Correct	1 Correct	1 Correct	1 Correct	1 Correct	1 Correct	1 Correct	1 Correct	1 Correct	5 Poor	1 Ball	2 Flag	3 Tree	0 No	0 No																						93		86		79		72		65	2 Not Used
060440303001	0604403030	0604403	1 Correct	1 Correct	5 Error	1 Correct	1 Correct	1 Correct	1 Correct	1 Correct	1 Correct	1 Correct	5 Poor	1 Ball	0 No	3 Tree	0 No	0 No	1 Ball	2 Flag	3 Tree	0 No	0 No																	93		86		79		72		65	2 Not Used
060440311001	0604403110	0604403
060440318002	0604403180	0604403	1 Correct	1 Correct	1 Correct	1 Correct	1 Correct	1 Correct	1 Correct	1 Correct	1 Correct	1 Correct	5 Poor	1 Ball	2 Flag	3 Tree	0 No	0 No																						93		86		79		77		70	2 Not Used
060440318001	0604403180	0604403	1 Correct	1 Correct	5 Error	1 Correct	1 Correct	1 Correct	1 Correct	1 Correct	1 Correct	1 Correct	5 Poor	1 Ball	2 Flag	3 Tree	0 No	0 No																						93		86		79		72		65	2 Not Used
060440314001	0604403140	0604403	1 Correct	1 Correct	1 Correct	1 Correct	1 Correct	1 Correct	1 Correct	1 Correct	1 Correct	1 Correct	3 Good	1 Ball	2 Flag	3 Tree	0 No	0 No																						93		87		81		78		77	2 Not Used
060440314002	0604403140	0604403
060440325001	0604403250	0604403	1 Correct	1 Correct	5 Error	1 Correct	1 Correct	1 Correct	1 Correct	1 Correct	1 Correct	1 Correct	4 Fair	1 Ball	0 No	0 No	0 No	0 No	1 Ball	2 Flag	3 Tree	0 No	0 No																	93		86		79		72		65	2 Not Used
060440325002	0604403250	0604403	1 Correct	1 Correct	1 Correct	1 Correct	1 Correct	1 Correct	1 Correct	1 Correct	1 Correct	1 Correct	5 Poor	1 Ball	2 Flag	3 Tree	0 No	0 No																						93		86		79		72		65	2 Not Used
060440332002	0604403320	0604403	5 Error	1 Correct	5 Error	5 Error	5 Error						5 Poor																										98 Refused
060440332001	0604403320	0604403
060440327001	0604403270	0604403	5 Error	1 Correct	5 Error	1 Correct	1 Correct	1 Correct	1 Correct	1 Correct	1 Correct	1 Correct	5 Poor	1 Ball	0 No	0 No	0 No	0 No	1 Ball	2 Flag	3 Tree	0 No	0 No																	93		86		79		72		65	2 Not Used
060440327002	0604403270	0604403	1 Correct	1 Correct	5 Error	1 Correct	1 Correct	1 Correct	1 Correct	1 Correct	1 Correct	1 Correct	4 Fair	1 Ball	2 Flag	0 No	0 No	0 No	1 Ball	0 No	3 Tree	0 No	0 No	1 Ball	2 Flag	3 Tree	0 No	0 No												93		84		73		64		57	2 Not Used
060440307002	0604403070	0604403	1 Correct	1 Correct	1 Correct	1 Correct	1 Correct						4 Fair																										98 Refused
060440307001	0604403070	0604403	1 Correct	1 Correct	1 Correct	1 Correct	1 Correct						5 Poor																											93		86		79		72		65	2 Not Used
060440326001	0604403260	0604403	1 Correct	1 Correct	97 Not Assessed	97 Not Assessed	5 Error	1 Correct	5 Error	1 Correct	1 Correct	1 Correct	5 Poor	1 Ball	2 Flag	0 No	0 No	0 No	0 No	2 Flag	3 Tree	0 No	0 No	1 Ball	2 Flag	3 Tree	0 No	0 No												93		86		85		77	97 Don't Know		2 Not Used
060440323002	0604403230	0604403	1 Correct	1 Correct	5 Error	5 Error	5 Error						5 Poor																											93		81		74		58		77	2 Not Used
060440323001	0604403230	0604403	5 Error	1 Correct	5 Error	5 Error	1 Correct						5 Poor																											93		84		77		70		63	2 Not Used
060440329002	0604403290	0604403	1 Correct	1 Correct	5 Error	1 Correct	1 Correct						4 Fair																											93		86		79	97 Don't Know
060440329001	0604403290	0604403	1 Correct	1 Correct	5 Error	1 Correct	1 Correct						3 Good																											93		86		77		70		63	2 Not Used
060440330002	0604403300	0604403	1 Correct	1 Correct	5 Error	1 Correct	1 Correct	1 Correct	1 Correct	1 Correct	1 Correct	1 Correct	4 Fair	1 Ball	2 Flag	3 Tree	0 No	0 No																						93		86		69	97 Don't Know
060440330001	0604403300	0604403	5 Error	5 Error	5 Error	1 Correct	5 Error	1 Correct	1 Correct	1 Correct	1 Correct	1 Correct	5 Poor	1 Ball	2 Flag	3 Tree	0 No	0 No																					98 Refused
060440308002	0604403080	0604403
060440308001	0604403080	0604403	1 Correct	1 Correct	5 Error	1 Correct	1 Correct	1 Correct	1 Correct	1 Correct	1 Correct	1 Correct	4 Fair	1 Ball	0 No	3 Tree	0 No	0 No	1 Ball	2 Flag	3 Tree	0 No	0 No																	93		87		80		73	97 Don't Know		2 Not Used
060440319002	0604403190	0604403	1 Correct	1 Correct	1 Correct	1 Correct	1 Correct	1 Correct	1 Correct	1 Correct	1 Correct	1 Correct	4 Fair	1 Ball	2 Flag	3 Tree	0 No	0 No																						93		86		79		72		65	2 Not Used
060440313002	0604403130	0604403	1 Correct	1 Correct	5 Error	1 Correct	1 Correct						5 Poor																											93		84	97 Don't Know
060440313001	0604403130	0604403	1 Correct	1 Correct	1 Correct	1 Correct	1 Correct						4 Fair																											93		86		79		72		65	2 Not Used
060440321001	0604403210	0604403	1 Correct	1 Correct	5 Error	5 Error	5 Error	1 Correct	1 Correct	1 Correct	1 Correct	1 Correct	5 Poor	1 Ball	2 Flag	3 Tree	0 No	0 No																						93	98 Refused
060440321002	0604403210	0604403	5 Error	1 Correct	5 Error	1 Correct	5 Error	1 Correct	1 Correct	1 Correct	1 Correct	1 Correct	5 Poor	0 No	0 No	0 No	4 None	0 No	1 Ball	2 Flag	3 Tree	0 No	0 No																	93	97 Don't Know
065546332001	0655463320	0655463	1 Correct	5 Error	1 Correct	1 Correct	1 Correct						4 Fair																											93		86		71		60		53	2 Not Used
065546320002	0655463200	0655463	1 Correct	1 Correct	1 Correct	1 Correct	1 Correct	1 Correct	1 Correct	1 Correct	1 Correct	1 Correct	5 Poor	1 Ball	2 Flag	3 Tree	0 No	0 No																					98 Refused
065546320001	0655463200	0655463	1 Correct	1 Correct	1 Correct	1 Correct	1 Correct	1 Correct	1 Correct	1 Correct	1 Correct	1 Correct	4 Fair	1 Ball	2 Flag	3 Tree	0 No	0 No																						93		86		76		56		49	2 Not Used
065546317002	0655463170	0655463	1 Correct	1 Correct	5 Error	1 Correct	1 Correct	5 Error	5 Error	5 Error	1 Correct	1 Correct	5 Poor	1 Ball	0 No	0 No	0 No	0 No	1 Ball	0 No	0 No	0 No	0 No	1 Ball	2 Flag	3 Tree	0 No	0 No											98 Refused
065546314001	0655463140	0655463	5 Error	5 Error	5 Error	5 Error	1 Correct	5 Error	1 Correct	1 Correct	1 Correct	1 Correct	5 Poor	0 No	0 No	0 No	4 None	0 No	0 No	2 Flag	3 Tree	0 No	0 No	0 No	2 Flag	3 Tree	0 No	0 No	0 No	2 Flag	3 Tree	0 No	0 No	0 No	2 Flag	3 Tree	0 No	0 No	97 Don't Know
065546311001	0655463110	0655463	5 Error	5 Error	1 Correct	1 Correct	1 Correct	1 Correct	1 Correct	1 Correct	1 Correct	1 Correct	4 Fair	1 Ball	2 Flag	3 Tree	0 No	0 No																						93	97 Don't Know
065546309002	0655463090	0655463	5 Error	5 Error	5 Error	5 Error	1 Correct						4 Fair																											93		83		86		61		62	2 Not Used
065546309001	0655463090	0655463	97 Not Assessed	97 Not Assessed	97 Not Assessed	5 Error	5 Error						5 Poor																										97 Don't Know
065546303002	0655463030	0655463	1 Correct	1 Correct	1 Correct	1 Correct	1 Correct						4 Fair																											93		86		79		73		66	2 Not Used
065546303001	0655463030	0655463	1 Correct	1 Correct	1 Correct	1 Correct	1 Correct						5 Poor																											93		86		79		72		65	2 Not Used
065546331002	0655463310	0655463	5 Error	1 Correct	1 Correct	1 Correct	1 Correct						4 Fair																											93		86		79		62		55	2 Not Used
065546331001	0655463310	0655463	1 Correct	1 Correct	1 Correct	1 Correct	1 Correct						5 Poor																											93		86		79		62		55	2 Not Used
065546338002	0655463380	0655463	1 Correct	1 Correct	1 Correct	5 Error	1 Correct						4 Fair																										98 Refused
065546338001	0655463380	0655463	1 Correct	1 Correct	1 Correct	97 Not Assessed	1 Correct						4 Fair																											93		87		60		73		57	2 Not Used
065546336002	0655463360	0655463	1 Correct	1 Correct	5 Error	1 Correct	1 Correct						4 Fair																											93		86		79		73		67	2 Not Used
065546336001	0655463360	0655463	1 Correct	1 Correct	97 Not Assessed	1 Correct	1 Correct						5 Poor																											93		86		79		72		65	2 Not Used
065546321002	0655463210	0655463	1 Correct	1 Correct	5 Error	1 Correct	1 Correct	1 Correct	1 Correct	1 Correct	1 Correct	1 Correct	4 Fair	1 Ball	2 Flag	3 Tree	0 No	0 No																						93		86		71		68		61	2 Not Used
065546321001	0655463210	0655463	5 Error	5 Error	97 Not Assessed	5 Error	1 Correct	1 Correct	5 Error	1 Correct	1 Correct	1 Correct	5 Poor	1 Ball	0 No	0 No	0 No	0 No	1 Ball	0 No	0 No	0 No	0 No	1 Ball	2 Flag	3 Tree	0 No	0 No											98 Refused
065546319001	0655463190	0655463	1 Correct	5 Error	5 Error	5 Error	1 Correct	1 Correct	1 Correct	1 Correct	1 Correct	1 Correct	2 Very Good	1 Ball	0 No	3 Tree	0 No	0 No	1 Ball	0 No	3 Tree	0 No	0 No	1 Ball	2 Flag	3 Tree	0 No	0 No												93		86	97 Don't Know
065546319002	0655463190	0655463	5 Error	1 Correct	5 Error	5 Error	1 Correct	1 Correct	1 Correct	1 Correct	5 Error	1 Correct	4 Fair	1 Ball	0 No	3 Tree	0 No	0 No	1 Ball	2 Flag	3 Tree	0 No	0 No																98 Refused
065546312001	0655463120	0655463	5 Error	1 Correct	1 Correct	1 Correct	1 Correct						5 Poor																											93		90		83		66		59	2 Not Used
065546312002	0655463120	0655463	5 Error	5 Error	1 Correct	1 Correct	1 Correct						5 Poor																											93		86		74		66		59	2 Not Used
065546323002	0655463230	0655463	1 Correct	5 Error	1 Correct	1 Correct	1 Correct	1 Correct	1 Correct	1 Correct	1 Correct	1 Correct	5 Poor	1 Ball	2 Flag	3 Tree	0 No	0 No																						93		86		79		72		67	2 Not Used
065546323001	0655463230	0655463	5 Error	5 Error	1 Correct	5 Error	5 Error	5 Error	5 Error	1 Correct	1 Correct	1 Correct	3 Good	1 Ball	2 Flag	3 Tree	0 No	0 No																					97 Don't Know
065546315002	0655463150	0655463	1 Correct	1 Correct	1 Correct	5 Error	1 Correct						5 Poor																											93		86		79		72		65	2 Not Used
065546315001	0655463150	0655463	1 Correct	1 Correct	1 Correct	1 Correct	1 Correct						4 Fair																											93		86		79		72		65	2 Not Used
065546325002	0655463250	0655463	1 Correct	1 Correct	1 Correct	1 Correct	1 Correct						4 Fair																											93		86		79		72		65	2 Not Used
065546325001	0655463250	0655463	5 Error	5 Error	5 Error	5 Error	5 Error						5 Poor																											93		94		91		88		85	2 Not Used
065546333002	0655463330	0655463	1 Correct	1 Correct	1 Correct	1 Correct	1 Correct						5 Poor																										98 Refused
065546333001	0655463330	0655463	1 Correct	1 Correct	1 Correct	1 Correct	1 Correct						4 Fair																											93		86		79		72		65	2 Not Used
065546326001	0655463260	0655463	1 Correct	1 Correct	1 Correct	1 Correct	1 Correct	1 Correct	1 Correct	1 Correct	1 Correct	1 Correct	4 Fair	0 No	0 No	0 No	0 No	97 Not Assessed	1 Ball	2 Flag	3 Tree	0 No	0 No																	93		86	97 Don't Know
065546326002	0655463260	0655463	5 Error	1 Correct	1 Correct	1 Correct	1 Correct	1 Correct	1 Correct	1 Correct	1 Correct	1 Correct	4 Fair	1 Ball	2 Flag	3 Tree	0 No	0 No																						93		86	97 Don't Know
065546329002	0655463290	0655463	1 Correct	1 Correct	1 Correct	5 Error	1 Correct						4 Fair																										98 Refused
065546329001	0655463290	0655463	1 Correct	1 Correct	97 Not Assessed	5 Error	97 Not Assessed						4 Fair																											93		86		79		62		55	2 Not Used
065546330002	0655463300	0655463	97 Not Assessed	1 Correct	1 Correct	1 Correct	1 Correct	1 Correct	1 Correct	1 Correct	97 Not Assessed	1 Correct	3 Good	0 No	0 No	0 No	0 No	97 Not Assessed	0 No	0 No	0 No	0 No	97 Not Assessed	0 No	0 No	3 Tree	0 No	0 No	1 Ball	0 No	3 Tree	0 No	0 No	0 No	2 Flag	3 Tree	0 No	0 No	98 Refused
065546307002	0655463070	0655463	97 Not Assessed	1 Correct	97 Not Assessed	1 Correct	1 Correct	1 Correct	1 Correct	1 Correct	1 Correct	1 Correct	3 Good	0 No	0 No	0 No	4 None	0 No	1 Ball	2 Flag	3 Tree	0 No	0 No																98 Refused
065546307001	0655463070	0655463	1 Correct	1 Correct	5 Error	1 Correct	1 Correct	1 Correct	1 Correct	1 Correct	1 Correct	1 Correct	5 Poor	1 Ball	0 No	3 Tree	0 No	0 No	1 Ball	2 Flag	3 Tree	0 No	0 No																	93		86		79		72		65	2 Not Used
065546308002	0655463080	0655463	1 Correct	1 Correct	5 Error	5 Error	1 Correct	1 Correct	1 Correct	1 Correct	1 Correct	1 Correct	5 Poor	1 Ball	2 Flag	0 No	0 No	0 No	1 Ball	2 Flag	0 No	0 No	0 No	0 No	2 Flag	3 Tree	0 No	0 No	1 Ball	2 Flag	3 Tree	0 No	0 No						97 Don't Know
065546308001	0655463080	0655463	97 Not Assessed	97 Not Assessed	97 Not Assessed	97 Not Assessed	97 Not Assessed						5 Poor																										97 Don't Know
065546337001	0655463370	0655463	1 Correct	1 Correct	1 Correct	5 Error	1 Correct						5 Poor																											93		86		79		72		65	2 Not Used
065546327001	0655463270	0655463	5 Error	5 Error	5 Error	5 Error	1 Correct	1 Correct	1 Correct	1 Correct	5 Error	5 Error	5 Poor	1 Ball	0 No	3 Tree	0 No	0 No	1 Ball	2 Flag	0 No	0 No	0 No	0 No	0 No	3 Tree	0 No	0 No	0 No	2 Flag	3 Tree	0 No	0 No	0 No	2 Flag	3 Tree	0 No	0 No	98 Refused
065546318002	0655463180	0655463	1 Correct	5 Error	1 Correct	1 Correct	1 Correct	1 Correct	1 Correct	1 Correct	1 Correct	1 Correct	4 Fair	1 Ball	0 No	0 No	0 No	0 No	1 Ball	2 Flag	3 Tree	0 No	0 No																	93	97 Don't Know
065546318001	0655463180	0655463	1 Correct	5 Error	1 Correct	1 Correct	1 Correct	1 Correct	1 Correct	1 Correct	1 Correct	1 Correct	5 Poor	1 Ball	2 Flag	3 Tree	0 No	0 No																						93		86		79		72		65	2 Not Used
065546310002	0655463100	0655463	1 Correct	1 Correct	1 Correct	1 Correct	1 Correct	1 Correct	1 Correct	1 Correct	1 Correct	1 Correct	3 Good	1 Ball	2 Flag	3 Tree	0 No	0 No																						93		86		79		62		55	2 Not Used
065546310001	0655463100	0655463	1 Correct	1 Correct	1 Correct	1 Correct	1 Correct	1 Correct	1 Correct	1 Correct	1 Correct	1 Correct	4 Fair	1 Ball	2 Flag	3 Tree	0 No	0 No																						93		86		67		50		43	2 Not Used
065546316001	0655463160	0655463	1 Correct	1 Correct	1 Correct	97 Not Assessed	1 Correct	1 Correct	1 Correct	1 Correct	1 Correct	1 Correct	4 Fair	1 Ball	2 Flag	0 No	0 No	0 No	1 Ball	2 Flag	3 Tree	0 No	0 No																	93		86		79		62		55	2 Not Used
065546302002	0655463020	0655463	1 Correct	1 Correct	1 Correct	1 Correct	1 Correct	1 Correct	1 Correct	1 Correct	1 Correct	1 Correct	4 Fair	1 Ball	2 Flag	0 No	0 No	0 No	1 Ball	2 Flag	3 Tree	0 No	0 No																97 Don't Know
065546302001	0655463020	0655463	5 Error	5 Error	5 Error	1 Correct	1 Correct						5 Poor																										98 Refused
065546306002	0655463060	0655463	97 Not Assessed	97 Not Assessed	97 Not Assessed	97 Not Assessed	5 Error	1 Correct	1 Correct	1 Correct	1 Correct	1 Correct	5 Poor	1 Ball	2 Flag	3 Tree	0 No	0 No																					97 Don't Know
065546306001	0655463060	0655463	5 Error	5 Error	5 Error	5 Error	1 Correct	1 Correct	1 Correct	1 Correct	1 Correct	1 Correct	5 Poor	1 Ball	0 No	0 No	0 No	0 No	1 Ball	0 No	3 Tree	0 No	0 No	1 Ball	2 Flag	3 Tree	0 No	0 No												93	97 Don't Know
065546328002	0655463280	0655463	1 Correct	1 Correct	1 Correct	1 Correct	1 Correct	1 Correct	1 Correct	1 Correct	97 Not Assessed	1 Correct	5 Poor	1 Ball	2 Flag	3 Tree	0 No	0 No																						93		86		59		52		45	2 Not Used
065546328001	0655463280	0655463	1 Correct	1 Correct	1 Correct	1 Correct	1 Correct	1 Correct	1 Correct	1 Correct	1 Correct	1 Correct	5 Poor	1 Ball	2 Flag	3 Tree	0 No	0 No																					98 Refused
065546322001	0655463220	0655463
065546335001	0655463350	0655463
065546313001	0655463130	0655463	1 Correct	1 Correct	1 Correct	1 Correct	1 Correct						4 Fair																											93		86		79		72		65	2 Not Used
065546313002	0655463130	0655463	1 Correct	1 Correct	1 Correct	1 Correct	1 Correct						5 Poor																											93		86		79		72		65	2 Not Used
065546131001	0655461310	0655461	1 Correct	5 Error	1 Correct	1 Correct	1 Correct						4 Fair																											93		87		80		73		64	2 Not Used
065546131002	0655461310	0655461	1 Correct	1 Correct	1 Correct	1 Correct	1 Correct						5 Poor																											93		86		79		72		95	2 Not Used
065546122002	0655461220	0655461	1 Correct	1 Correct	1 Correct	1 Correct	1 Correct	1 Correct	5 Error	1 Correct	1 Correct	1 Correct	4 Fair	1 Ball	2 Flag	3 Tree	0 No	0 No																						93		86		79		72		65	2 Not Used
065546122001	0655461220	0655461	5 Error	1 Correct	1 Correct	5 Error	1 Correct	1 Correct	1 Correct	1 Correct	1 Correct	1 Correct	5 Poor	1 Ball	0 No	3 Tree	0 No	0 No	1 Ball	2 Flag	3 Tree	0 No	0 No																97 Don't Know
065546107001	0655461070	0655461	1 Correct	1 Correct	1 Correct	5 Error	1 Correct						4 Fair																											93		84		73		62		58	2 Not Used
065546107002	0655461070	0655461	1 Correct	5 Error	1 Correct	5 Error	1 Correct						4 Fair																											93	97 Don't Know
065546106001	0655461060	0655461	1 Correct	1 Correct	1 Correct	5 Error	1 Correct	1 Correct	1 Correct	1 Correct	1 Correct	1 Correct	5 Poor	1 Ball	2 Flag	3 Tree	0 No	0 No																						93	97 Don't Know
065546106002	0655461060	0655461	1 Correct	1 Correct	1 Correct	1 Correct	1 Correct						5 Poor																											93		86		79		72		65	2 Not Used
065546121001	0655461210	0655461	1 Correct	1 Correct	97 Not Assessed	1 Correct	1 Correct	1 Correct	1 Correct	1 Correct	1 Correct	1 Correct	5 Poor	1 Ball	2 Flag	3 Tree	0 No	0 No																						93		86		79	97 Don't Know
065546128001	0655461280	0655461	5 Error	1 Correct	5 Error	1 Correct	1 Correct	1 Correct	1 Correct	1 Correct	1 Correct	1 Correct	3 Good	1 Ball	2 Flag	3 Tree	0 No	0 No																					98 Refused
065546128002	0655461280	0655461
065546115001	0655461150	0655461	1 Correct	1 Correct	1 Correct	1 Correct	1 Correct	1 Correct	1 Correct	1 Correct	1 Correct	1 Correct	5 Poor	1 Ball	2 Flag	3 Tree	0 No	0 No																						93		86		79		76		69	2 Not Used
065546115002	0655461150	0655461	1 Correct	1 Correct	5 Error	1 Correct	1 Correct	1 Correct	1 Correct	1 Correct	1 Correct	1 Correct	5 Poor	1 Ball	2 Flag	3 Tree	0 No	0 No																						93	97 Don't Know
065546114001	0655461140	0655461	1 Correct	1 Correct	1 Correct	5 Error	1 Correct	1 Correct	1 Correct	1 Correct	1 Correct	1 Correct	5 Poor	1 Ball	2 Flag	3 Tree	0 No	0 No																						93		86		79		62		55	2 Not Used
065546114002	0655461140	0655461	1 Correct	1 Correct	5 Error	97 Not Assessed	1 Correct	1 Correct	1 Correct	1 Correct	1 Correct	1 Correct	5 Poor	1 Ball	0 No	3 Tree	0 No	0 No	1 Ball	2 Flag	3 Tree	0 No	0 No																	93		86		77	98 Refused
065546109002	0655461090	0655461	1 Correct	1 Correct	1 Correct	97 Not Assessed	1 Correct						4 Fair																											93		86		71		64		57	2 Not Used
065546109001	0655461090	0655461	1 Correct	1 Correct	1 Correct	5 Error	1 Correct						4 Fair																											93		86		79		72		65	2 Not Used
065546130002	0655461300	0655461	1 Correct	1 Correct	1 Correct	97 Not Assessed	1 Correct						4 Fair																											93		86		79		72		65	2 Not Used
065546130001	0655461300	0655461	97 Not Assessed	1 Correct	1 Correct	1 Correct	1 Correct						4 Fair																											93		86		79		62		55	2 Not Used
065546111002	0655461110	0655461	1 Correct	1 Correct	1 Correct	1 Correct	1 Correct	1 Correct	1 Correct	1 Correct	1 Correct	1 Correct	4 Fair	1 Ball	2 Flag	3 Tree	0 No	0 No																						93		86		69		52		45	2 Not Used
065546111001	0655461110	0655461	1 Correct	1 Correct	1 Correct	1 Correct	1 Correct						4 Fair																											93		86		69		62		53	2 Not Used
065546132001	0655461320	0655461	1 Correct	1 Correct	1 Correct	1 Correct	5 Error						4 Fair																											93		86		79		72		65	2 Not Used
065546132002	0655461320	0655461	1 Correct	1 Correct	1 Correct	1 Correct	1 Correct						4 Fair																											93		86		79		72		66	2 Not Used
065546119002	0655461190	0655461	5 Error	5 Error	1 Correct	1 Correct	1 Correct						4 Fair																											93		86		79		72		65	2 Not Used
065546119001	0655461190	0655461	1 Correct	1 Correct	1 Correct	5 Error	1 Correct						5 Poor																											93		86		79		71	97 Don't Know		2 Not Used
065546124001	0655461240	0655461	97 Not Assessed	1 Correct	97 Not Assessed	1 Correct	1 Correct						5 Poor																										98 Refused
065546124002	0655461240	0655461	97 Not Assessed	1 Correct	1 Correct	1 Correct	1 Correct						4 Fair																											93	97 Don't Know
065546112001	0655461120	0655461	1 Correct	1 Correct	1 Correct	1 Correct	1 Correct	1 Correct	1 Correct	1 Correct	1 Correct	1 Correct	4 Fair	1 Ball	2 Flag	3 Tree	0 No	0 No																						93		86		79		72		65	1 Used
065546112002	0655461120	0655461	97 Not Assessed	97 Not Assessed	97 Not Assessed	1 Correct	1 Correct	1 Correct	1 Correct	1 Correct	1 Correct	1 Correct	4 Fair	1 Ball	0 No	3 Tree	0 No	0 No	1 Ball	2 Flag	3 Tree	0 No	0 No																	93		86		89		82		84	2 Not Used
065546125001	0655461250	0655461	1 Correct	1 Correct	1 Correct	1 Correct	1 Correct						4 Fair																											93		86		69		52		45	1 Used
065546105001	0655461050	0655461	1 Correct	1 Correct	97 Not Assessed	1 Correct	1 Correct	1 Correct	1 Correct	1 Correct	1 Correct	1 Correct	4 Fair	1 Ball	0 No	3 Tree	0 No	0 No	1 Ball	2 Flag	3 Tree	0 No	0 No																	93		86		79		72		65	2 Not Used
065546105002	0655461050	0655461	97 Not Assessed	97 Not Assessed	1 Correct	1 Correct	1 Correct	1 Correct	1 Correct	1 Correct	5 Error	1 Correct	4 Fair	1 Ball	2 Flag	3 Tree	0 No	0 No																						93	97 Don't Know
065546123001	0655461230	0655461	1 Correct	1 Correct	1 Correct	1 Correct	1 Correct	1 Correct	1 Correct	5 Error	1 Correct	1 Correct	4 Fair	1 Ball	2 Flag	3 Tree	0 No	0 No																						93		86		79		72		65	2 Not Used
065546123002	0655461230	0655461	1 Correct	1 Correct	5 Error	1 Correct	1 Correct	1 Correct	1 Correct	1 Correct	1 Correct	1 Correct	5 Poor	1 Ball	2 Flag	3 Tree	0 No	0 No																						93	97 Don't Know
065546129002	0655461290	0655461	1 Correct	1 Correct	5 Error	5 Error	1 Correct						4 Fair																											93		86	97 Don't Know
065546129001	0655461290	0655461	1 Correct	1 Correct	5 Error	1 Correct	1 Correct						5 Poor																											93		87		80		77		70	2 Not Used
065546118001	0655461180	0655461	1 Correct	1 Correct	1 Correct	1 Correct	1 Correct	1 Correct	1 Correct	1 Correct	5 Error	1 Correct	4 Fair	1 Ball	2 Flag	3 Tree	0 No	0 No																						93		86	97 Don't Know
065546118003	0655461180	0655461	5 Error	5 Error	5 Error	1 Correct	1 Correct	5 Error	1 Correct	1 Correct	1 Correct	1 Correct	5 Poor	1 Ball	2 Flag	3 Tree	0 No	0 No																					98 Refused
065546113001	0655461130	0655461	1 Correct	1 Correct	5 Error	5 Error	1 Correct						5 Poor																											93		86		79		72		65	2 Not Used
065546113002	0655461130	0655461	1 Correct	1 Correct	5 Error	5 Error	1 Correct						4 Fair																											93		86		79		72		66	2 Not Used
065546110002	0655461100	0655461	1 Correct	1 Correct	5 Error	1 Correct	1 Correct						2 Very Good																											93		86		79		72		65	2 Not Used
065546110001	0655461100	0655461	1 Correct	1 Correct	1 Correct	1 Correct	1 Correct						4 Fair																											93		86		79		72		65	2 Not Used
065546108001	0655461080	0655461	1 Correct	1 Correct	1 Correct	1 Correct	1 Correct	1 Correct	1 Correct	1 Correct	1 Correct	1 Correct	5 Poor	1 Ball	2 Flag	3 Tree	0 No	0 No																						93		66		59		52		45	2 Not Used
065546103002	0655461030	0655461	1 Correct	1 Correct	1 Correct	5 Error	1 Correct	1 Correct	1 Correct	1 Correct	1 Correct	1 Correct	4 Fair	1 Ball	2 Flag	3 Tree	0 No	0 No																						93		86		79		72		65	2 Not Used
065546103001	0655461030	0655461	5 Error	5 Error	5 Error	1 Correct	5 Error	1 Correct	1 Correct	1 Correct	5 Error	1 Correct	5 Poor	0 No	0 No	0 No	0 No	97 Not Assessed	1 Ball	0 No	0 No	0 No	0 No	1 Ball	2 Flag	3 Tree	0 No	0 No											97 Don't Know
065546126002	0655461260	0655461	1 Correct	1 Correct	1 Correct	5 Error	1 Correct						5 Poor																											93		86		87		80		73	2 Not Used
065546126001	0655461260	0655461	1 Correct	1 Correct	1 Correct	5 Error	1 Correct						4 Fair																											93		86		79		72		65	2 Not Used
065546127002	0655461270	0655461
065546127001	0655461270	0655461	1 Correct	1 Correct	5 Error	1 Correct	5 Error						4 Fair																											93		86		79		72		65	2 Not Used
065546102002	0655461020	0655461	1 Correct	1 Correct	1 Correct	1 Correct	1 Correct						4 Fair																											93		86		79		73		67	2 Not Used
065546102001	0655461020	0655461	97 Not Assessed	1 Correct	1 Correct	1 Correct	1 Correct						5 Poor																											77		70		64		57		50	2 Not Used
065546133001	0655461330	0655461	1 Correct	1 Correct	1 Correct	97 Not Assessed	1 Correct						4 Fair																											93		86		79		72		55	2 Not Used
065546116002	0655461160	0655461	1 Correct	1 Correct	1 Correct	1 Correct	1 Correct	1 Correct	1 Correct	1 Correct	1 Correct	1 Correct	2 Very Good	1 Ball	2 Flag	3 Tree	0 No	0 No																						93		86		79		72		65	2 Not Used
065546116001	0655461160	0655461	1 Correct	1 Correct	1 Correct	1 Correct	1 Correct	5 Error	1 Correct	1 Correct	1 Correct	1 Correct	5 Poor	1 Ball	2 Flag	3 Tree	0 No	0 No																						93		86		79		92		85	2 Not Used
065546104001	0655461040	0655461	1 Correct	1 Correct	5 Error	1 Correct	5 Error						5 Poor																											93		96		81		73		64	2 Not Used
065546104002	0655461040	0655461	1 Correct	5 Error	5 Error	1 Correct	1 Correct						5 Poor																											93		81		70		50		40	2 Not Used
065546117002	0655461170	0655461	1 Correct	1 Correct	1 Correct	1 Correct	1 Correct						4 Fair																											93		86		79		72		65	1 Used
065546117001	0655461170	0655461	1 Correct	1 Correct	5 Error	1 Correct	1 Correct						4 Fair																											93		86		69		62		55	2 Not Used
065546205002	0655462050	0655462	1 Correct	1 Correct	5 Error	5 Error	5 Error	1 Correct	1 Correct	1 Correct	1 Correct	1 Correct	5 Poor	1 Ball	2 Flag	3 Tree	0 No	0 No																					98 Refused
065546208001	0655462080	0655462	1 Correct	1 Correct	1 Correct	1 Correct	1 Correct	1 Correct	1 Correct	1 Correct	1 Correct	1 Correct	4 Fair	1 Ball	2 Flag	3 Tree	0 No	0 No																						93		86		79		72		65	2 Not Used
065546208002	0655462080	0655462	5 Error	5 Error	5 Error	1 Correct	1 Correct	1 Correct	1 Correct	1 Correct	1 Correct	1 Correct	5 Poor	1 Ball	2 Flag	3 Tree	0 No	0 No																						93	97 Don't Know
065546214002	0655462140	0655462	1 Correct	1 Correct	1 Correct	5 Error	1 Correct	1 Correct	1 Correct	1 Correct	1 Correct	1 Correct	5 Poor	1 Ball	2 Flag	3 Tree	0 No	0 No																						93		86	98 Refused
065546214001	0655462140	0655462	5 Error	1 Correct	5 Error	1 Correct	1 Correct	1 Correct	5 Error	1 Correct	1 Correct	1 Correct	5 Poor	1 Ball	2 Flag	3 Tree	0 No	0 No																					97 Don't Know
065546217002	0655462170	0655462	1 Correct	1 Correct	1 Correct	1 Correct	1 Correct	1 Correct	1 Correct	1 Correct	1 Correct	1 Correct	4 Fair	1 Ball	0 No	3 Tree	0 No	0 No	1 Ball	2 Flag	3 Tree	0 No	0 No																	93		86		79		72		65	2 Not Used
065546217001	0655462170	0655462	1 Correct	1 Correct	5 Error	1 Correct	1 Correct	1 Correct	1 Correct	1 Correct	1 Correct	1 Correct	2 Very Good	1 Ball	2 Flag	3 Tree	0 No	0 No																						93		86	97 Don't Know
065546215002	0655462150	0655462	1 Correct	1 Correct	5 Error	1 Correct	1 Correct	1 Correct	1 Correct	1 Correct	1 Correct	1 Correct	5 Poor	1 Ball	0 No	3 Tree	0 No	0 No	1 Ball	2 Flag	0 No	0 No	0 No	1 Ball	2 Flag	0 No	0 No	0 No	1 Ball	2 Flag	0 No	0 No	0 No	1 Ball	2 Flag	3 Tree	0 No	0 No		93		86		79		73		67	2 Not Used
065546215001	0655462150	0655462	1 Correct	5 Error	1 Correct	1 Correct	1 Correct	1 Correct	1 Correct	1 Correct	1 Correct	1 Correct	5 Poor	1 Ball	0 No	0 No	0 No	0 No	1 Ball	2 Flag	0 No	0 No	0 No	1 Ball	2 Flag	0 No	0 No	0 No	1 Ball	2 Flag	0 No	0 No	0 No	1 Ball	2 Flag	3 Tree	0 No	0 No		93		86		75		68		61	2 Not Used
065546230002	0655462300	0655462	1 Correct	1 Correct	1 Correct	1 Correct	1 Correct						4 Fair																											93		86		79		72		65	2 Not Used
065546230001	0655462300	0655462	1 Correct	1 Correct	1 Correct	1 Correct	1 Correct						4 Fair																											93	97 Don't Know
065546222001	0655462220	0655462	1 Correct	1 Correct	1 Correct	5 Error	1 Correct						4 Fair																											93		86		79		72		65	2 Not Used
065546222002	0655462220	0655462
065546210002	0655462100	0655462	1 Correct	1 Correct	97 Not Assessed	1 Correct	5 Error	1 Correct	97 Not Assessed	1 Correct	1 Correct	1 Correct	5 Poor	0 No	2 Flag	3 Tree	0 No	0 No	1 Ball	2 Flag	0 No	0 No	0 No	1 Ball	2 Flag	3 Tree	0 No	0 No												93	97 Don't Know
065546210001	0655462100	0655462	1 Correct	1 Correct	1 Correct	1 Correct	1 Correct	1 Correct	1 Correct	1 Correct	1 Correct	1 Correct	5 Poor	1 Ball	2 Flag	3 Tree	0 No	0 No																						93		86		79		72	97 Don't Know		2 Not Used
065546229002	0655462290	0655462	1 Correct	1 Correct	1 Correct	1 Correct	1 Correct						3 Good																											93		86		79		72		65	2 Not Used
065546229001	0655462290	0655462	1 Correct	1 Correct	1 Correct	1 Correct	1 Correct						4 Fair																											93		86		77		70		63	2 Not Used
065546211002	0655462110	0655462	1 Correct	1 Correct	1 Correct	1 Correct	1 Correct	1 Correct	1 Correct	1 Correct	1 Correct	1 Correct	4 Fair	1 Ball	2 Flag	3 Tree	0 No	0 No																						93		86		79		62	97 Don't Know		2 Not Used
065546211001	0655462110	0655462	1 Correct	1 Correct	1 Correct	1 Correct	1 Correct	1 Correct	1 Correct	1 Correct	1 Correct	1 Correct	5 Poor	1 Ball	0 No	3 Tree	0 No	0 No	1 Ball	2 Flag	3 Tree	0 No	0 No																	93		86		79		62		55	2 Not Used
065546204001	0655462040	0655462	1 Correct	1 Correct	1 Correct	1 Correct	1 Correct						4 Fair																											93		86		79		72		65	2 Not Used
065546204002	0655462040	0655462	1 Correct	1 Correct	5 Error	5 Error	1 Correct	1 Correct	1 Correct	1 Correct	1 Correct	1 Correct	4 Fair	1 Ball	2 Flag	3 Tree	0 No	0 No																						93		86		71		65		58	2 Not Used
065546209002	0655462090	0655462	5 Error	5 Error	5 Error	5 Error	5 Error	1 Correct	1 Correct	1 Correct	97 Not Assessed	1 Correct	4 Fair	1 Ball	2 Flag	3 Tree	0 No	0 No																						93		86		79		77		70	2 Not Used
065546209001	0655462090	0655462
065546212001	0655462120	0655462	1 Correct	1 Correct	5 Error	5 Error	1 Correct	1 Correct	1 Correct	1 Correct	1 Correct	1 Correct	4 Fair	1 Ball	2 Flag	3 Tree	0 No	0 No																						90		86		79		72		65	2 Not Used
065546212002	0655462120	0655462	5 Error	1 Correct	5 Error	5 Error	1 Correct						5 Poor																										98 Refused
065546203002	0655462030	0655462	1 Correct	1 Correct	1 Correct	1 Correct	1 Correct	1 Correct	1 Correct	1 Correct	97 Not Assessed	5 Error	5 Poor	1 Ball	0 No	3 Tree	0 No	0 No	1 Ball	2 Flag	3 Tree	0 No	0 No																	93		86		79		72		65	2 Not Used
065546203003	0655462030	0655462	5 Error	5 Error	1 Correct	5 Error	1 Correct	1 Correct	5 Error	1 Correct	1 Correct	1 Correct	5 Poor	0 No	0 No	0 No	4 None	0 No	1 Ball	2 Flag	3 Tree	0 No	0 No																	93		94		86		69		52	2 Not Used
065546223002	0655462230	0655462	1 Correct	1 Correct	1 Correct	5 Error	1 Correct						4 Fair																										98 Refused
065546223001	0655462230	0655462	1 Correct	1 Correct	1 Correct	1 Correct	1 Correct						5 Poor																											93		86		79		72		65	2 Not Used
065546201002	0655462010	0655462	5 Error	1 Correct	5 Error	1 Correct	1 Correct	5 Error	1 Correct	1 Correct	1 Correct	1 Correct	4 Fair	1 Ball	0 No	3 Tree	0 No	0 No	1 Ball	2 Flag	3 Tree	0 No	0 No																	93		64		79		72		65	2 Not Used
065546224002	0655462240	0655462	5 Error	1 Correct	1 Correct	1 Correct	5 Error	1 Correct	1 Correct	1 Correct	1 Correct	1 Correct	5 Poor	1 Ball	0 No	3 Tree	0 No	0 No	1 Ball	0 No	3 Tree	0 No	0 No	1 Ball	2 Flag	3 Tree	0 No	0 No											98 Refused
065546224001	0655462240	0655462	1 Correct	1 Correct	1 Correct	1 Correct	1 Correct	1 Correct	1 Correct	1 Correct	1 Correct	5 Error	4 Fair	1 Ball	2 Flag	3 Tree	0 No	0 No																						93		86		79		68		62	2 Not Used
065546220001	0655462200	0655462	1 Correct	1 Correct	1 Correct	5 Error	1 Correct	1 Correct	1 Correct	1 Correct	1 Correct	1 Correct	4 Fair	1 Ball	2 Flag	3 Tree	0 No	0 No																						93		86		81		74		67	2 Not Used
065546220002	0655462200	0655462	1 Correct	1 Correct	1 Correct	1 Correct	1 Correct	1 Correct	1 Correct	1 Correct	1 Correct	1 Correct	5 Poor	1 Ball	0 No	3 Tree	0 No	0 No	1 Ball	2 Flag	3 Tree	0 No	0 No																	93	97 Don't Know
065546216002	0655462160	0655462	97 Not Assessed	97 Not Assessed	97 Not Assessed	97 Not Assessed	97 Not Assessed	97 Not Assessed	97 Not Assessed	5 Error	1 Correct	5 Error	5 Poor	0 No	0 No	0 No	0 No	97 Not Assessed	0 No	0 No	0 No	0 No	97 Not Assessed	1 Ball	2 Flag	0 No	0 No	0 No	1 Ball	0 No	0 No	0 No	0 No	1 Ball	0 No	3 Tree	0 No	0 No	98 Refused
065546225001	0655462250	0655462
065546225002	0655462250	0655462	1 Correct	1 Correct	1 Correct	5 Error	1 Correct						4 Fair																											93		86		79		77		69	2 Not Used
065546227002	0655462270	0655462	1 Correct	1 Correct	1 Correct	5 Error	1 Correct						4 Fair																											93		86		79		62		55	2 Not Used
065546227001	0655462270	0655462	1 Correct	5 Error	1 Correct	1 Correct	1 Correct						4 Fair																											93		84		77		70		63	2 Not Used
065546226001	0655462260	0655462	1 Correct	1 Correct	1 Correct	5 Error	1 Correct						4 Fair																										98 Refused
065546226002	0655462260	0655462	97 Not Assessed	1 Correct	1 Correct	1 Correct	1 Correct						4 Fair																											93		86		79		72	97 Don't Know		2 Not Used
065546221002	0655462210	0655462	1 Correct	1 Correct	1 Correct	5 Error	1 Correct	1 Correct	1 Correct	1 Correct	1 Correct	1 Correct	4 Fair	1 Ball	2 Flag	3 Tree	0 No	0 No																						93		86		79		72		65	2 Not Used
065546221001	0655462210	0655462	1 Correct	1 Correct	1 Correct	1 Correct	1 Correct	1 Correct	1 Correct	1 Correct	1 Correct	1 Correct	4 Fair	1 Ball	2 Flag	3 Tree	0 No	0 No																					98 Refused
065546206001	0655462060	0655462
065546218002	0655462180	0655462	1 Correct	1 Correct	5 Error	5 Error	1 Correct	1 Correct	1 Correct	1 Correct	1 Correct	1 Correct	5 Poor	0 No	2 Flag	3 Tree	0 No	0 No	1 Ball	2 Flag	3 Tree	0 No	0 No																	93		86		69		62		55	2 Not Used
065546218001	0655462180	0655462	5 Error	1 Correct	5 Error	1 Correct	1 Correct	1 Correct	1 Correct	1 Correct	5 Error	1 Correct	5 Poor	1 Ball	2 Flag	3 Tree	0 No	0 No																					97 Don't Know
065546228002	0655462280	0655462	1 Correct	1 Correct	1 Correct	1 Correct	1 Correct						5 Poor																											93	97 Don't Know
065546228001	0655462280	0655462	1 Correct	1 Correct	1 Correct	1 Correct	1 Correct						5 Poor																											93		86		79		72		65	2 Not Used
065546213001	0655462130	0655462	5 Error	1 Correct	5 Error	5 Error	1 Correct	1 Correct	1 Correct	1 Correct	1 Correct	1 Correct	5 Poor	1 Ball	2 Flag	3 Tree	0 No	0 No																					98 Refused
065546213002	0655462130	0655462	5 Error	97 Not Assessed	1 Correct	5 Error	1 Correct	1 Correct	1 Correct	1 Correct	97 Not Assessed	1 Correct	4 Fair	1 Ball	2 Flag	0 No	0 No	0 No	1 Ball	2 Flag	3 Tree	0 No	0 No																	93		86		78		61		55	2 Not Used
065546219002	0655462190	0655462	1 Correct	1 Correct	1 Correct	5 Error	1 Correct						4 Fair																											93		86		71		63		56	2 Not Used
065546219001	0655462190	0655462
065546207001	0655462070	0655462	1 Correct	1 Correct	97 Not Assessed	1 Correct	1 Correct	1 Correct	1 Correct	1 Correct	97 Not Assessed	1 Correct	5 Poor	1 Ball	2 Flag	3 Tree	0 No	0 No																						93		86		79		72		66	2 Not Used
064604211002	0646042110	0646042	1 Correct	1 Correct	1 Correct	1 Correct	1 Correct						4 Fair																											93		86		76	97 Don't Know
064604211001	0646042110	0646042	1 Correct	1 Correct	5 Error	1 Correct	1 Correct						5 Poor																											93		96		89		82		75	2 Not Used
064604220001	0646042200	0646042	1 Correct	1 Correct	1 Correct	1 Correct	1 Correct						5 Poor																										97 Don't Know
064604204003	0646042040	0646042	1 Correct	1 Correct	1 Correct	1 Correct	1 Correct						4 Fair																											93		86		79		72		65	2 Not Used
064604204002	0646042040	0646042	1 Correct	1 Correct	1 Correct	1 Correct	1 Correct						4 Fair																											93		86		79		72		65	2 Not Used
064604206002	0646042060	0646042	1 Correct	1 Correct	1 Correct	1 Correct	1 Correct						4 Fair																											93		86		79		72		65	2 Not Used
064604206001	0646042060	0646042	1 Correct	1 Correct	1 Correct	1 Correct	1 Correct						5 Poor																											93		86		79		72		65	2 Not Used
064604213001	0646042130	0646042	1 Correct	1 Correct	1 Correct	1 Correct	1 Correct	1 Correct	1 Correct	1 Correct	1 Correct	1 Correct	3 Good	1 Ball	2 Flag	3 Tree	0 No	0 No																						93		86		79		72		65	2 Not Used
064604213002	0646042130	0646042	5 Error	1 Correct	1 Correct	5 Error	1 Correct	1 Correct	1 Correct	1 Correct	1 Correct	1 Correct	3 Good	1 Ball	2 Flag	0 No	0 No	0 No	1 Ball	2 Flag	3 Tree	0 No	0 No																	93	97 Don't Know
064604203002	0646042030	0646042	1 Correct	1 Correct	1 Correct	1 Correct	1 Correct	1 Correct	1 Correct	1 Correct	1 Correct	1 Correct	3 Good	1 Ball	2 Flag	0 No	0 No	0 No	0 No	0 No	3 Tree	0 No	0 No	1 Ball	2 Flag	3 Tree	0 No	0 No												93		86		79		72	97 Don't Know		2 Not Used
064604203001	0646042030	0646042
064604214002	0646042140	0646042	1 Correct	1 Correct	1 Correct	1 Correct	1 Correct	1 Correct	1 Correct	1 Correct	1 Correct	1 Correct	4 Fair	1 Ball	2 Flag	3 Tree	0 No	0 No																						93		86		79		72		65	2 Not Used
064604218002	0646042180	0646042	1 Correct	1 Correct	1 Correct	1 Correct	1 Correct						5 Poor																											93		86		79		72		65	2 Not Used
064604218001	0646042180	0646042	1 Correct	1 Correct	1 Correct	1 Correct	1 Correct	1 Correct	1 Correct	1 Correct	1 Correct	1 Correct	4 Fair	1 Ball	2 Flag	3 Tree	0 No	0 No																						93		86		79		72		65	2 Not Used
064604224001	0646042240	0646042	1 Correct	1 Correct	1 Correct	1 Correct	1 Correct						4 Fair																											93		86		79		72		65	2 Not Used
064604201002	0646042010	0646042	1 Correct	1 Correct	1 Correct	1 Correct	1 Correct	1 Correct	1 Correct	1 Correct	1 Correct	1 Correct	4 Fair	1 Ball	0 No	3 Tree	0 No	0 No	1 Ball	2 Flag	3 Tree	0 No	0 No																	93		86		79		72		65	2 Not Used
064604201001	0646042010	0646042	1 Correct	1 Correct	1 Correct	1 Correct	1 Correct						4 Fair																											93		86		79		72		65	2 Not Used
064604217002	0646042170	0646042	1 Correct	1 Correct	1 Correct	1 Correct	1 Correct	1 Correct	1 Correct	97 Not Assessed	1 Correct	1 Correct	5 Poor	1 Ball	2 Flag	3 Tree	0 No	0 No																						93		86		79		72		65	2 Not Used
064604217001	0646042170	0646042	1 Correct	1 Correct	1 Correct	1 Correct	1 Correct	1 Correct	1 Correct	1 Correct	1 Correct	1 Correct	4 Fair	1 Ball	2 Flag	3 Tree	0 No	0 No																						93		86		79		72		65	2 Not Used
064604330002	0646043300	0646043	1 Correct	1 Correct	1 Correct	5 Error	1 Correct						4 Fair																											93		86		79		62		55	2 Not Used
064604301001	0646043010	0646043	1 Correct	1 Correct	5 Error	1 Correct	1 Correct						4 Fair																											93		86		61	97 Don't Know
064604321001	0646043210	0646043	1 Correct	1 Correct	1 Correct	1 Correct	1 Correct						4 Fair																										98 Refused
064604323001	0646043230	0646043	1 Correct	1 Correct	1 Correct	1 Correct	1 Correct	1 Correct	1 Correct	1 Correct	1 Correct	1 Correct	4 Fair	1 Ball	2 Flag	3 Tree	0 No	0 No																						93		87		80		73		66	2 Not Used
064604310001	0646043100	0646043	1 Correct	1 Correct	1 Correct	1 Correct	1 Correct	1 Correct	1 Correct	1 Correct	1 Correct	1 Correct	4 Fair	1 Ball	2 Flag	3 Tree	0 No	0 No																						93		86		79		72		65	2 Not Used
064604310002	0646043100	0646043	1 Correct	1 Correct	1 Correct	5 Error	5 Error	1 Correct	1 Correct	1 Correct	1 Correct	1 Correct	4 Fair	1 Ball	2 Flag	3 Tree	0 No	0 No																						93		86		79		72		65	1 Used
064604305001	0646043050	0646043	1 Correct	1 Correct	1 Correct	1 Correct	1 Correct	1 Correct	1 Correct	1 Correct	1 Correct	1 Correct	3 Good	1 Ball	0 No	3 Tree	0 No	0 No	1 Ball	2 Flag	3 Tree	0 No	0 No																	93		86		79		72		65	2 Not Used
064604304002	0646043040	0646043	1 Correct	1 Correct	1 Correct	1 Correct	1 Correct						4 Fair																										98 Refused
064604304003	0646043040	0646043
064604311002	0646043110	0646043	1 Correct	1 Correct	1 Correct	1 Correct	1 Correct	1 Correct	1 Correct	1 Correct	1 Correct	1 Correct	4 Fair	1 Ball	2 Flag	3 Tree	0 No	0 No																						93		86		79		72		65	2 Not Used
064604311001	0646043110	0646043	1 Correct	1 Correct	1 Correct	1 Correct	1 Correct	1 Correct	1 Correct	1 Correct	1 Correct	1 Correct	4 Fair	1 Ball	2 Flag	3 Tree	0 No	0 No																						93		86		79		72		65	2 Not Used
064604332001	0646043320	0646043	1 Correct	1 Correct	1 Correct	1 Correct	1 Correct						4 Fair																											93		86		79		72		65	2 Not Used
064604332003	0646043320	0646043
064604306001	0646043060	0646043	1 Correct	1 Correct	1 Correct	1 Correct	1 Correct	1 Correct	1 Correct	1 Correct	1 Correct	1 Correct	3 Good	0 No	2 Flag	3 Tree	0 No	0 No	1 Ball	2 Flag	3 Tree	0 No	0 No																	93		86		79		62		55	2 Not Used
064604306002	0646043060	0646043
064604319002	0646043190	0646043	1 Correct	1 Correct	1 Correct	1 Correct	1 Correct						4 Fair																											93		86		79		72		65	2 Not Used
064604319001	0646043190	0646043	1 Correct	1 Correct	1 Correct	1 Correct	1 Correct						4 Fair																											93		86		79		72		65	2 Not Used
064604318002	0646043180	0646043	1 Correct	1 Correct	1 Correct	1 Correct	1 Correct	1 Correct	1 Correct	1 Correct	1 Correct	1 Correct	5 Poor	1 Ball	2 Flag	3 Tree	0 No	0 No																						93		86		79		72		65	2 Not Used
064604318001	0646043180	0646043	1 Correct	1 Correct	1 Correct	1 Correct	1 Correct	1 Correct	1 Correct	1 Correct	1 Correct	1 Correct	4 Fair	1 Ball	2 Flag	3 Tree	0 No	0 No																						93		86		79		72		65	2 Not Used
064604314002	0646043140	0646043	1 Correct	1 Correct	5 Error	1 Correct	1 Correct						3 Good																											93		86		79		63	98 Refused		2 Not Used
064604314001	0646043140	0646043
064604315001	0646043150	0646043	1 Correct	1 Correct	1 Correct	1 Correct	1 Correct	1 Correct	1 Correct	1 Correct	1 Correct	1 Correct	4 Fair	1 Ball	2 Flag	3 Tree	0 No	0 No																						93		86		79		72		65	2 Not Used
064604315002	0646043150	0646043	1 Correct	1 Correct	1 Correct	1 Correct	1 Correct	1 Correct	1 Correct	1 Correct	1 Correct	1 Correct	4 Fair	1 Ball	2 Flag	3 Tree	0 No	0 No																						93		86		79		72		65	2 Not Used
064604303002	0646043030	0646043	1 Correct	1 Correct	1 Correct	1 Correct	1 Correct						4 Fair																											93		86		79		72		65	1 Used
064604303001	0646043030	0646043	1 Correct	1 Correct	1 Correct	1 Correct	1 Correct						4 Fair																											93		86		79		72		65	2 Not Used
064604317002	0646043170	0646043	1 Correct	1 Correct	1 Correct	5 Error	1 Correct	1 Correct	1 Correct	1 Correct	1 Correct	1 Correct	2 Very Good	1 Ball	2 Flag	3 Tree	0 No	0 No																						93		86		79		72		65	2 Not Used
064604317001	0646043170	0646043	5 Error	1 Correct	5 Error	5 Error	5 Error	1 Correct	1 Correct	1 Correct	1 Correct	5 Error	5 Poor	1 Ball	2 Flag	3 Tree	0 No	0 No																					98 Refused
064604307002	0646043070	0646043	97 Not Assessed	1 Correct	1 Correct	1 Correct	1 Correct	1 Correct	1 Correct	1 Correct	1 Correct	1 Correct	5 Poor	1 Ball	2 Flag	3 Tree	0 No	0 No																						93		86		79		62		55	2 Not Used
064604307001	0646043070	0646043	5 Error	97 Not Assessed	1 Correct	1 Correct	1 Correct	5 Error	1 Correct	5 Error	1 Correct	1 Correct	5 Poor	0 No	0 No	0 No	0 No	97 Not Assessed	0 No	0 No	0 No	0 No	97 Not Assessed	0 No	0 No	0 No	0 No	97 Not Assessed	0 No	0 No	0 No	0 No	97 Not Assessed	0 No	0 No	0 No	0 No	97 Not Assessed	98 Refused
064604316001	0646043160	0646043	1 Correct	1 Correct	5 Error	5 Error	1 Correct	1 Correct	1 Correct	1 Correct	1 Correct	1 Correct	2 Very Good	1 Ball	2 Flag	0 No	0 No	0 No	1 Ball	2 Flag	3 Tree	0 No	0 No																	93		90	97 Don't Know
064604309002	0646043090	0646043
064604309001	0646043090	0646043	1 Correct	1 Correct	5 Error	5 Error	1 Correct						4 Fair																											93		85		78		71		64	2 Not Used
064604112003	0646041120	0646041	5 Error	1 Correct	5 Error	5 Error	1 Correct						4 Fair																										98 Refused
064604112002	0646041120	0646041
064604108001	0646041080	0646041	5 Error	1 Correct	5 Error	5 Error	5 Error	1 Correct	1 Correct	1 Correct	1 Correct	1 Correct	4 Fair	1 Ball	2 Flag	3 Tree	0 No	0 No																						93		84		73		66		59	2 Not Used
064604131002	0646041310	0646041	1 Correct	1 Correct	1 Correct	1 Correct	1 Correct						4 Fair																											93		86		79		72		65	2 Not Used
064604131001	0646041310	0646041	1 Correct	1 Correct	1 Correct	1 Correct	1 Correct						4 Fair																											93	98 Refused
064604121001	0646041210	0646041	1 Correct	1 Correct	1 Correct	1 Correct	1 Correct	1 Correct	1 Correct	1 Correct	1 Correct	1 Correct	4 Fair	1 Ball	0 No	0 No	0 No	0 No	1 Ball	2 Flag	3 Tree	0 No	0 No																	93		86		79		72		65	2 Not Used
064604135002	0646041350	0646041	1 Correct	1 Correct	1 Correct	1 Correct	1 Correct						2 Very Good																											93		86		79		62		55	2 Not Used
064604135003	0646041350	0646041
064604132001	0646041320	0646041	1 Correct	1 Correct	1 Correct	1 Correct	1 Correct	1 Correct	1 Correct	1 Correct	1 Correct	1 Correct	4 Fair	1 Ball	2 Flag	3 Tree	0 No	0 No																					98 Refused
064604132002	0646041320	0646041	1 Correct	1 Correct	1 Correct	1 Correct	1 Correct	1 Correct	1 Correct	1 Correct	1 Correct	1 Correct	4 Fair	1 Ball	2 Flag	3 Tree	0 No	0 No																						93		86		79		72		65	2 Not Used
064604113002	0646041130	0646041	1 Correct	1 Correct	1 Correct	1 Correct	1 Correct						4 Fair																											93		86		79		72		65	2 Not Used
064604128001	0646041280	0646041	1 Correct	1 Correct	1 Correct	1 Correct	1 Correct						2 Very Good																											93		84		77		70		63	2 Not Used
064604128002	0646041280	0646041	1 Correct	1 Correct	97 Not Assessed	1 Correct	1 Correct						5 Poor																											93		86		79		72		65	2 Not Used
064604105001	0646041050	0646041	1 Correct	1 Correct	1 Correct	1 Correct	1 Correct	1 Correct	1 Correct	1 Correct	1 Correct	1 Correct	4 Fair	1 Ball	2 Flag	3 Tree	0 No	0 No																						93		86		79		72		65	2 Not Used
064604105002	0646041050	0646041	1 Correct	1 Correct	1 Correct	1 Correct	1 Correct	1 Correct	1 Correct	1 Correct	1 Correct	1 Correct	4 Fair	1 Ball	2 Flag	3 Tree	0 No	0 No																						93		86		79		72		65	2 Not Used
064604114001	0646041140	0646041	1 Correct	1 Correct	1 Correct	1 Correct	1 Correct	1 Correct	1 Correct	5 Error	1 Correct	1 Correct	5 Poor	1 Ball	2 Flag	0 No	0 No	0 No	1 Ball	2 Flag	3 Tree	0 No	0 No																	93		86		71		64		57	2 Not Used
064604107002	0646041070	0646041	5 Error	1 Correct	1 Correct	1 Correct	5 Error						3 Good																											93		184	98 Refused
064604107001	0646041070	0646041	1 Correct	1 Correct	97 Not Assessed	5 Error	1 Correct						4 Fair																											93		86		79		72		65	1 Used
064604101001	0646041010	0646041	1 Correct	1 Correct	1 Correct	1 Correct	1 Correct	1 Correct	1 Correct	1 Correct	1 Correct	1 Correct	4 Fair	0 No	0 No	0 No	4 None	0 No	0 No	2 Flag	3 Tree	0 No	0 No	0 No	2 Flag	3 Tree	0 No	0 No	0 No	2 Flag	3 Tree	0 No	0 No	0 No	2 Flag	3 Tree	0 No	0 No		93		85		78		61	97 Don't Know		2 Not Used
064604101002	0646041010	0646041	1 Correct	1 Correct	1 Correct	1 Correct	1 Correct	1 Correct	1 Correct	1 Correct	1 Correct	1 Correct	4 Fair	1 Ball	0 No	3 Tree	0 No	0 No	1 Ball	2 Flag	3 Tree	0 No	0 No																	93		86		79		72		69	2 Not Used
064604109002	0646041090	0646041	1 Correct	1 Correct	5 Error	1 Correct	1 Correct						4 Fair																										98 Refused
064604109001	0646041090	0646041	1 Correct	1 Correct	5 Error	1 Correct	1 Correct	1 Correct	1 Correct	1 Correct	1 Correct	1 Correct	4 Fair	1 Ball	2 Flag	0 No	0 No	0 No	1 Ball	0 No	3 Tree	0 No	0 No	1 Ball	2 Flag	3 Tree	0 No	0 No												93	98 Refused
064604106002	0646041060	0646041	1 Correct	1 Correct	1 Correct	1 Correct	1 Correct						4 Fair																											93		84		68		61		56	2 Not Used
064604106001	0646041060	0646041	1 Correct	1 Correct	1 Correct	1 Correct	1 Correct						4 Fair																											93		86		79		72		65	2 Not Used
064604130002	0646041300	0646041	1 Correct	1 Correct	5 Error	1 Correct	1 Correct						3 Good																											93		86		79		72		65	2 Not Used
064604130001	0646041300	0646041	1 Correct	1 Correct	5 Error	1 Correct	1 Correct						4 Fair																											93		86		79		62		57	2 Not Used
064604110002	0646041100	0646041	1 Correct	1 Correct	1 Correct	1 Correct	1 Correct	1 Correct	1 Correct	1 Correct	1 Correct	1 Correct	2 Very Good	0 No	0 No	0 No	0 No	97 Not Assessed	0 No	2 Flag	3 Tree	0 No	0 No	1 Ball	2 Flag	3 Tree	0 No	0 No												93		84		77		70		63	2 Not Used
064604110001	0646041100	0646041	1 Correct	1 Correct	97 Not Assessed	1 Correct	1 Correct	1 Correct	1 Correct	1 Correct	1 Correct	1 Correct	2 Very Good	0 No	2 Flag	3 Tree	0 No	0 No	1 Ball	2 Flag	3 Tree	0 No	0 No																	93		86		79	97 Don't Know
064604102002	0646041020	0646041	1 Correct	1 Correct	1 Correct	1 Correct	1 Correct	1 Correct	1 Correct	1 Correct	1 Correct	1 Correct	2 Very Good	1 Ball	2 Flag	3 Tree	0 No	0 No																						93		86		79		72		65	2 Not Used
064604102001	0646041020	0646041	1 Correct	1 Correct	1 Correct	1 Correct	1 Correct	1 Correct	1 Correct	1 Correct	1 Correct	1 Correct	2 Very Good	1 Ball	2 Flag	3 Tree	0 No	0 No																						93		86		79		72		65	2 Not Used
064604125001	0646041250	0646041	1 Correct	1 Correct	1 Correct	1 Correct	1 Correct	1 Correct	1 Correct	1 Correct	1 Correct	1 Correct	4 Fair	1 Ball	2 Flag	3 Tree	0 No	0 No																						93		86		79		72		65	2 Not Used
064604125002	0646041250	0646041	1 Correct	1 Correct	5 Error	1 Correct	1 Correct	1 Correct	1 Correct	1 Correct	1 Correct	1 Correct	4 Fair	1 Ball	2 Flag	3 Tree	0 No	0 No																						93		86		79		72		65	2 Not Used
064604120001	0646041200	0646041	1 Correct	1 Correct	5 Error	1 Correct	1 Correct	1 Correct	1 Correct	1 Correct	1 Correct	1 Correct	4 Fair	1 Ball	2 Flag	3 Tree	0 No	0 No																						93		86		79		72		65	2 Not Used
064604124001	0646041240	0646041	1 Correct	1 Correct	5 Error	1 Correct	1 Correct	1 Correct	1 Correct	1 Correct	1 Correct	1 Correct	4 Fair	1 Ball	2 Flag	3 Tree	0 No	0 No																						93		85		78		71		64	2 Not Used
064604124002	0646041240	0646041
064604118001	0646041180	0646041	5 Error	1 Correct	5 Error	5 Error	1 Correct	1 Correct	1 Correct	1 Correct	1 Correct	1 Correct	5 Poor	1 Ball	0 No	0 No	0 No	0 No	1 Ball	0 No	3 Tree	0 No	0 No	1 Ball	2 Flag	3 Tree	0 No	0 No											98 Refused
064604134001	0646041340	0646041	1 Correct	1 Correct	5 Error	1 Correct	1 Correct						3 Good																											93		86		79		72		65	2 Not Used
064604134002	0646041340	0646041	97 Not Assessed	1 Correct	1 Correct	97 Not Assessed	97 Not Assessed						4 Fair																										98 Refused
064604122001	0646041220	0646041	1 Correct	1 Correct	1 Correct	1 Correct	5 Error						4 Fair																											93		86		79		62		55	2 Not Used
064604122002	0646041220	0646041	1 Correct	1 Correct	1 Correct	1 Correct	1 Correct						4 Fair																											93		86		83		80	97 Don't Know		2 Not Used
064604116001	0646041160	0646041	1 Correct	1 Correct	1 Correct	1 Correct	1 Correct	1 Correct	1 Correct	1 Correct	1 Correct	1 Correct	4 Fair	1 Ball	2 Flag	3 Tree	0 No	0 No																						93		87		80		73		66	2 Not Used
064604116002	0646041160	0646041	1 Correct	1 Correct	1 Correct	1 Correct	1 Correct	1 Correct	1 Correct	1 Correct	1 Correct	1 Correct	5 Poor	1 Ball	2 Flag	3 Tree	0 No	0 No																						93		86		79		72		65	2 Not Used
064604111001	0646041110	0646041	1 Correct	1 Correct	5 Error	1 Correct	1 Correct	1 Correct	1 Correct	1 Correct	1 Correct	1 Correct	4 Fair	1 Ball	2 Flag	3 Tree	0 No	0 No																						93		86		79		72		65	2 Not Used
064604111002	0646041110	0646041	1 Correct	1 Correct	1 Correct	1 Correct	1 Correct	1 Correct	1 Correct	1 Correct	1 Correct	1 Correct	5 Poor	1 Ball	2 Flag	3 Tree	0 No	0 No																						93		86		79		72		65	2 Not Used
064604115002	0646041150	0646041	1 Correct	5 Error	1 Correct	1 Correct	1 Correct	1 Correct	1 Correct	1 Correct	1 Correct	1 Correct	5 Poor	1 Ball	2 Flag	3 Tree	0 No	0 No																						93		84		73		66		59	2 Not Used
064604115001	0646041150	0646041	5 Error	5 Error	5 Error	1 Correct	1 Correct	1 Correct	1 Correct	1 Correct	1 Correct	1 Correct	5 Poor	1 Ball	2 Flag	3 Tree	0 No	0 No																						93		86		79		72		65	2 Not Used
064604104001	0646041040	0646041	1 Correct	97 Not Assessed	5 Error	1 Correct	1 Correct						4 Fair																											93		86		79		72		65	2 Not Used
064604123001	0646041230	0646041	1 Correct	1 Correct	1 Correct	1 Correct	1 Correct	1 Correct	1 Correct	1 Correct	1 Correct	1 Correct	5 Poor	1 Ball	2 Flag	3 Tree	0 No	0 No																						93		84		73		70		67	2 Not Used
064604123002	0646041230	0646041	1 Correct	1 Correct	1 Correct	1 Correct	1 Correct						4 Fair																											93		86		79		72	97 Don't Know		2 Not Used
064604103002	0646041030	0646041	1 Correct	1 Correct	1 Correct	1 Correct	1 Correct						3 Good																											93		86		71		64		57	2 Not Used
064604103001	0646041030	0646041	5 Error	5 Error	1 Correct	1 Correct	1 Correct						3 Good																										97 Don't Know
064604126002	0646041260	0646041	1 Correct	1 Correct	1 Correct	1 Correct	1 Correct	1 Correct	1 Correct	1 Correct	1 Correct	1 Correct	4 Fair	1 Ball	2 Flag	3 Tree	0 No	0 No																						93		86		79		72		65	1 Used
064604126001	0646041260	0646041	1 Correct	1 Correct	1 Correct	1 Correct	1 Correct	1 Correct	1 Correct	1 Correct	1 Correct	1 Correct	4 Fair	1 Ball	2 Flag	3 Tree	0 No	0 No																						93		87		80		73		66	2 Not Used
064604117002	0646041170	0646041	5 Error	1 Correct	1 Correct	1 Correct	1 Correct	1 Correct	1 Correct	97 Not Assessed	1 Correct	1 Correct	5 Poor	1 Ball	2 Flag	0 No	0 No	0 No	1 Ball	2 Flag	3 Tree	0 No	0 No																97 Don't Know
064604117001	0646041170	0646041	5 Error	5 Error	1 Correct	5 Error	1 Correct	1 Correct	1 Correct	1 Correct	1 Correct	1 Correct	2 Very Good	1 Ball	2 Flag	0 No	0 No	0 No	1 Ball	2 Flag	3 Tree	0 No	0 No																	93		86		79		72		65	2 Not Used
064604127002	0646041270	0646041	5 Error	5 Error	1 Correct	5 Error	1 Correct	1 Correct	1 Correct	1 Correct	1 Correct	1 Correct	4 Fair	1 Ball	0 No	3 Tree	0 No	0 No	1 Ball	2 Flag	3 Tree	0 No	0 No																	97		16		19		18	97 Don't Know		2 Not Used
064604127001	0646041270	0646041	5 Error	1 Correct	1 Correct	1 Correct	1 Correct	1 Correct	1 Correct	1 Correct	1 Correct	1 Correct	4 Fair	1 Ball	2 Flag	3 Tree	0 No	0 No																						93		86		79		69		62	2 Not Used
171159103002	1711591030	1711591	1 Correct	5 Error	1 Correct	5 Error	1 Correct						5 Poor																											93		87		80		73		66	2 Not Used
171159103001	1711591030	1711591	1 Correct	1 Correct	1 Correct	5 Error	1 Correct						5 Poor																											97		90		83		76		69	2 Not Used
171159134001	1711591340	1711591	1 Correct	1 Correct	97 Not Assessed	97 Not Assessed	97 Not Assessed						5 Poor																											93		86		79		72		65	2 Not Used
171159134002	1711591340	1711591	1 Correct	1 Correct	1 Correct	1 Correct	1 Correct	1 Correct	1 Correct	1 Correct	1 Correct	1 Correct	3 Good	1 Ball	2 Flag	3 Tree	0 No	0 No																						93		86		79		72		65	2 Not Used
171159127002	1711591270	1711591	1 Correct	1 Correct	5 Error	1 Correct	5 Error	1 Correct	1 Correct	1 Correct	1 Correct	1 Correct	4 Fair	1 Ball	2 Flag	3 Tree	0 No	0 No																						93		86		79		72		65	2 Not Used
171159127001	1711591270	1711591	1 Correct	1 Correct	5 Error	1 Correct	1 Correct	5 Error	1 Correct	1 Correct	1 Correct	1 Correct	5 Poor	1 Ball	2 Flag	3 Tree	0 No	0 No																					98 Refused
171159105001	1711591050	1711591	1 Correct	1 Correct	5 Error	97 Not Assessed	5 Error	1 Correct	1 Correct	1 Correct	1 Correct	1 Correct	4 Fair	1 Ball	0 No	3 Tree	0 No	0 No	1 Ball	0 No	3 Tree	0 No	0 No	1 Ball	2 Flag	3 Tree	0 No	0 No												93		89		82		79		72	2 Not Used
171159105002	1711591050	1711591	1 Correct	1 Correct	5 Error	97 Not Assessed	5 Error	1 Correct	1 Correct	1 Correct	1 Correct	1 Correct	4 Fair	1 Ball	2 Flag	3 Tree	0 No	0 No																						93		86		79		72		65	2 Not Used
171159104001	1711591040	1711591	1 Correct	1 Correct	1 Correct	1 Correct	1 Correct	1 Correct	1 Correct	1 Correct	1 Correct	1 Correct	4 Fair	1 Ball	2 Flag	0 No	0 No	0 No	1 Ball	2 Flag	3 Tree	0 No	0 No																	93		84		77		70		63	2 Not Used
171159120002	1711591200	1711591
171159120001	1711591200	1711591	1 Correct	1 Correct	1 Correct	5 Error	1 Correct						4 Fair																											93		86		79		77		70	2 Not Used
171159106001	1711591060	1711591	1 Correct	1 Correct	1 Correct	1 Correct	1 Correct						4 Fair																											93		84		73		64		53	2 Not Used
171159106002	1711591060	1711591	97 Not Assessed	97 Not Assessed	5 Error	97 Not Assessed	1 Correct						4 Fair																										98 Refused
171159117001	1711591170	1711591	5 Error	1 Correct	1 Correct	5 Error	1 Correct	5 Error	1 Correct	1 Correct	1 Correct	1 Correct	5 Poor	1 Ball	2 Flag	3 Tree	0 No	0 No																						70	97 Don't Know
171159114002	1711591140	1711591	1 Correct	1 Correct	1 Correct	5 Error	1 Correct	1 Correct	1 Correct	1 Correct	1 Correct	1 Correct	4 Fair	0 No	0 No	3 Tree	0 No	0 No	1 Ball	2 Flag	3 Tree	0 No	0 No																98 Refused
171159114001	1711591140	1711591	5 Error	5 Error	5 Error	5 Error	5 Error	1 Correct	1 Correct	1 Correct	1 Correct	1 Correct	3 Good	0 No	0 No	0 No	4 None	0 No	1 Ball	0 No	3 Tree	0 No	0 No	1 Ball	2 Flag	3 Tree	0 No	0 No											98 Refused
171159126001	1711591260	1711591	1 Correct	1 Correct	1 Correct	1 Correct	1 Correct	1 Correct	1 Correct	1 Correct	1 Correct	1 Correct	4 Fair	1 Ball	2 Flag	3 Tree	0 No	0 No																						93		86		79		72		68	2 Not Used
171159126002	1711591260	1711591	1 Correct	97 Not Assessed	1 Correct	97 Not Assessed	1 Correct	1 Correct	1 Correct	1 Correct	1 Correct	1 Correct	5 Poor	0 No	0 No	0 No	4 None	0 No	1 Ball	2 Flag	3 Tree	0 No	0 No																	93		86		79		62	97 Don't Know		2 Not Used
171159136001	1711591360	1711591	1 Correct	1 Correct	1 Correct	1 Correct	1 Correct						4 Fair																											93		86		79		72		63	2 Not Used
171159136002	1711591360	1711591	1 Correct	1 Correct	5 Error	97 Not Assessed	1 Correct						5 Poor																											93		86		79		72		65	1 Used
171159110001	1711591100	1711591	1 Correct	1 Correct	1 Correct	5 Error	1 Correct	5 Error	1 Correct	1 Correct	5 Error	1 Correct	4 Fair	1 Ball	0 No	0 No	0 No	0 No	1 Ball	0 No	0 No	0 No	0 No	1 Ball	0 No	3 Tree	0 No	0 No	1 Ball	2 Flag	3 Tree	0 No	0 No						97 Don't Know
171159121002	1711591210	1711591	5 Error	5 Error	5 Error	5 Error	1 Correct	5 Error	5 Error	1 Correct	1 Correct	1 Correct	4 Fair	0 No	2 Flag	3 Tree	0 No	0 No	1 Ball	2 Flag	3 Tree	0 No	0 No																98 Refused
171159118002	1711591180	1711591	5 Error	1 Correct	5 Error	5 Error	5 Error	1 Correct	1 Correct	1 Correct	1 Correct	1 Correct	4 Fair	1 Ball	2 Flag	3 Tree	0 No	0 No																					98 Refused
171159118001	1711591180	1711591	1 Correct	1 Correct	1 Correct	5 Error	1 Correct	1 Correct	1 Correct	1 Correct	1 Correct	1 Correct	3 Good	1 Ball	2 Flag	3 Tree	0 No	0 No																						93		84		71	97 Don't Know
171159125002	1711591250	1711591	5 Error	1 Correct	5 Error	5 Error	1 Correct	1 Correct	1 Correct	1 Correct	5 Error	1 Correct	3 Good	1 Ball	2 Flag	3 Tree	0 No	0 No																					97 Don't Know
171159125001	1711591250	1711591	1 Correct	1 Correct	1 Correct	1 Correct	1 Correct	1 Correct	1 Correct	1 Correct	1 Correct	1 Correct	5 Poor	1 Ball	2 Flag	3 Tree	0 No	0 No																						93		86		79		72		65	2 Not Used
171159124002	1711591240	1711591	1 Correct	1 Correct	1 Correct	5 Error	1 Correct	1 Correct	1 Correct	1 Correct	1 Correct	1 Correct	3 Good	1 Ball	2 Flag	3 Tree	0 No	0 No																						93		86		71		64		57	2 Not Used
171159123002	1711591230	1711591
171159111002	1711591110	1711591	1 Correct	97 Not Assessed	5 Error	1 Correct	1 Correct	1 Correct	1 Correct	1 Correct	1 Correct	1 Correct	5 Poor	1 Ball	2 Flag	0 No	0 No	0 No	1 Ball	2 Flag	3 Tree	0 No	0 No																	93		88		81		74		67	2 Not Used
171159111001	1711591110	1711591
171159130001	1711591300	1711591	1 Correct	1 Correct	1 Correct	1 Correct	1 Correct						4 Fair																											93		86		79		72		65	2 Not Used
171159130002	1711591300	1711591	1 Correct	1 Correct	1 Correct	1 Correct	1 Correct						4 Fair																											93		86		79		72		65	2 Not Used
171159132001	1711591320	1711591	1 Correct	1 Correct	5 Error	1 Correct	1 Correct						4 Fair																											93		86		81		74		67	2 Not Used
171159132002	1711591320	1711591	1 Correct	1 Correct	1 Correct	1 Correct	1 Correct						4 Fair																											93		87		80		73		66	2 Not Used
171159131001	1711591310	1711591	1 Correct	1 Correct	1 Correct	1 Correct	1 Correct						3 Good																										98 Refused
171159131002	1711591310	1711591	5 Error	1 Correct	5 Error	1 Correct	1 Correct						4 Fair																											93	97 Don't Know
171159112001	1711591120	1711591	1 Correct	1 Correct	1 Correct	1 Correct	1 Correct	1 Correct	1 Correct	1 Correct	1 Correct	1 Correct	4 Fair	1 Ball	2 Flag	3 Tree	0 No	0 No																						93		86		79		62		55	2 Not Used
171159135002	1711591350	1711591	1 Correct	1 Correct	1 Correct	1 Correct	1 Correct						2 Very Good																											93		86		69		62		55	2 Not Used
171159135001	1711591350	1711591	1 Correct	1 Correct	1 Correct	1 Correct	1 Correct						4 Fair																											93		86		79		72		65	2 Not Used
171159113002	1711591130	1711591
171159113001	1711591130	1711591	1 Correct	1 Correct	1 Correct	1 Correct	1 Correct	5 Error	1 Correct	1 Correct	1 Correct	1 Correct	3 Good	1 Ball	0 No	3 Tree	0 No	0 No	1 Ball	0 No	3 Tree	0 No	0 No	1 Ball	0 No	3 Tree	0 No	0 No	1 Ball	0 No	0 No	0 No	0 No	1 Ball	0 No	3 Tree	0 No	0 No	97 Don't Know
171159115001	1711591150	1711591	1 Correct	1 Correct	1 Correct	1 Correct	1 Correct						3 Good																											93		87		80		72		67	2 Not Used
171159108001	1711591080	1711591	1 Correct	1 Correct	1 Correct	1 Correct	1 Correct	1 Correct	1 Correct	1 Correct	1 Correct	1 Correct	2 Very Good	1 Ball	2 Flag	3 Tree	0 No	0 No																						93		86		79		72		65	2 Not Used
171159107001	1711591070	1711591	1 Correct	1 Correct	1 Correct	5 Error	1 Correct						4 Fair																											93		86		79		62		55	2 Not Used
171159107002	1711591070	1711591	1 Correct	1 Correct	1 Correct	5 Error	1 Correct						3 Good																											93		86		79		72		65	1 Used
171159116001	1711591160	1711591
171159122001	1711591220	1711591	5 Error	1 Correct	5 Error	5 Error	1 Correct	1 Correct	1 Correct	1 Correct	1 Correct	1 Correct	5 Poor	0 No	0 No	0 No	4 None	0 No	1 Ball	2 Flag	3 Tree	0 No	0 No																	93	97 Don't Know
171159122002	1711591220	1711591	1 Correct	1 Correct	1 Correct	1 Correct	1 Correct	1 Correct	1 Correct	1 Correct	1 Correct	1 Correct	5 Poor	0 No	2 Flag	3 Tree	0 No	0 No	0 No	2 Flag	3 Tree	0 No	0 No	1 Ball	2 Flag	3 Tree	0 No	0 No												93		86		81		74	97 Don't Know		2 Not Used
171159109002	1711591090	1711591	1 Correct	1 Correct	1 Correct	5 Error	1 Correct						4 Fair																											93		86		79		72		65	2 Not Used
171159109001	1711591090	1711591	5 Error	1 Correct	5 Error	5 Error	1 Correct						5 Poor																										97 Don't Know
171159119001	1711591190	1711591	1 Correct	1 Correct	5 Error	5 Error	1 Correct						5 Poor																											93		86		79		72		65	2 Not Used
171159119002	1711591190	1711591	1 Correct	1 Correct	5 Error	5 Error	1 Correct						5 Poor																											93	98 Refused
171159133001	1711591330	1711591	1 Correct	1 Correct	1 Correct	1 Correct	1 Correct	1 Correct	1 Correct	1 Correct	1 Correct	1 Correct	3 Good	1 Ball	2 Flag	3 Tree	0 No	0 No																						93		86		79		62		55	2 Not Used
171159101002	1711591010	1711591	1 Correct	1 Correct	5 Error	5 Error	1 Correct						5 Poor																											93		86		79		62		55	1 Used
171159101001	1711591010	1711591	1 Correct	1 Correct	1 Correct	5 Error	1 Correct						5 Poor																											93		85		78		71		64	2 Not Used
171159221001	1711592210	1711592	97 Not Assessed	97 Not Assessed	97 Not Assessed	97 Not Assessed	97 Not Assessed	97 Not Assessed	97 Not Assessed	1 Correct	1 Correct	1 Correct	5 Poor	1 Ball	0 No	0 No	0 No	0 No	1 Ball	2 Flag	0 No	0 No	0 No	1 Ball	2 Flag	3 Tree	0 No	0 No											97 Don't Know
171159213001	1711592130	1711592	5 Error	1 Correct	1 Correct	5 Error	1 Correct	1 Correct	1 Correct	1 Correct	1 Correct	1 Correct	4 Fair	1 Ball	2 Flag	3 Tree	0 No	0 No																						93		86		73	97 Don't Know
171159203001	1711592030	1711592	1 Correct	1 Correct	1 Correct	5 Error	1 Correct	1 Correct	1 Correct	1 Correct	1 Correct	1 Correct	4 Fair	1 Ball	2 Flag	3 Tree	0 No	0 No																						93		84		76	98 Refused
171159222001	1711592220	1711592	1 Correct	1 Correct	1 Correct	1 Correct	1 Correct	1 Correct	1 Correct	1 Correct	1 Correct	1 Correct	5 Poor	1 Ball	2 Flag	3 Tree	0 No	0 No																						93		84		73		66		59	2 Not Used
171159211001	1711592110	1711592	1 Correct	5 Error	5 Error	5 Error	1 Correct	1 Correct	1 Correct	1 Correct	1 Correct	1 Correct	4 Fair	1 Ball	0 No	0 No	0 No	0 No	1 Ball	2 Flag	3 Tree	0 No	0 No																	93		86		81		73		56	2 Not Used
171159211002	1711592110	1711592	1 Correct	1 Correct	1 Correct	5 Error	1 Correct						4 Fair																											93		86		72		62		61	1 Used
171159227001	1711592270	1711592
171159230001	1711592300	1711592	5 Error	5 Error	1 Correct	5 Error	1 Correct						4 Fair																											93		83		73		63		53	2 Not Used
171159218001	1711592180	1711592	97 Not Assessed	5 Error	1 Correct	5 Error	5 Error	1 Correct	1 Correct	1 Correct	1 Correct	1 Correct	5 Poor	1 Ball	0 No	0 No	0 No	0 No	1 Ball	0 No	0 No	0 No	0 No	1 Ball	2 Flag	3 Tree	0 No	0 No											97 Don't Know
171159216001	1711592160	1711592	97 Not Assessed	97 Not Assessed	97 Not Assessed	97 Not Assessed	97 Not Assessed	1 Correct	1 Correct	1 Correct	1 Correct	1 Correct	5 Poor	1 Ball	2 Flag	0 No	0 No	0 No	1 Ball	2 Flag	3 Tree	0 No	0 No																97 Don't Know
171159216002	1711592160	1711592	97 Not Assessed	5 Error	97 Not Assessed	97 Not Assessed	97 Not Assessed	97 Not Assessed	97 Not Assessed	1 Correct	1 Correct	1 Correct	5 Poor	1 Ball	0 No	0 No	0 No	0 No	0 No	2 Flag	3 Tree	0 No	0 No	0 No	2 Flag	3 Tree	0 No	0 No	1 Ball	2 Flag	0 No	0 No	0 No	1 Ball	2 Flag	3 Tree	0 No	0 No	97 Don't Know
171159224002	1711592240	1711592	1 Correct	1 Correct	1 Correct	5 Error	1 Correct	1 Correct	1 Correct	1 Correct	1 Correct	1 Correct	3 Good	0 No	2 Flag	3 Tree	0 No	0 No	1 Ball	2 Flag	3 Tree	0 No	0 No																	93		76		62		5	98 Refused		2 Not Used
171159224001	1711592240	1711592	1 Correct	5 Error	5 Error	1 Correct	1 Correct	1 Correct	1 Correct	1 Correct	1 Correct	1 Correct	4 Fair	1 Ball	2 Flag	3 Tree	0 No	0 No																					98 Refused
171159209002	1711592090	1711592
171159209001	1711592090	1711592
171159214001	1711592140	1711592	1 Correct	1 Correct	1 Correct	97 Not Assessed	1 Correct	1 Correct	1 Correct	1 Correct	1 Correct	1 Correct	3 Good	1 Ball	2 Flag	3 Tree	0 No	0 No																						93		84		77		70		63	2 Not Used
171159214002	1711592140	1711592	97 Not Assessed	5 Error	97 Not Assessed	97 Not Assessed	97 Not Assessed						5 Poor																										97 Don't Know
171159201002	1711592010	1711592	1 Correct	1 Correct	1 Correct	1 Correct	1 Correct						4 Fair																										97 Don't Know
171159201001	1711592010	1711592	1 Correct	1 Correct	1 Correct	1 Correct	1 Correct						4 Fair																											93		86		79		72		65	2 Not Used
171159210001	1711592100	1711592	1 Correct	1 Correct	1 Correct	1 Correct	1 Correct	1 Correct	1 Correct	1 Correct	1 Correct	1 Correct	5 Poor	1 Ball	2 Flag	3 Tree	0 No	0 No																						93		96		89		82		75	2 Not Used
171159210002	1711592100	1711592	5 Error	5 Error	5 Error	1 Correct	1 Correct	1 Correct	1 Correct	1 Correct	1 Correct	1 Correct	5 Poor	1 Ball	2 Flag	3 Tree	0 No	0 No																					97 Don't Know
171159205002	1711592050	1711592	97 Not Assessed	1 Correct	1 Correct	97 Not Assessed	1 Correct						4 Fair																											93		86		79		62		55	2 Not Used
171159205001	1711592050	1711592	1 Correct	1 Correct	97 Not Assessed	1 Correct	1 Correct						5 Poor																											93		85		77		70		63	2 Not Used
171159215002	1711592150	1711592	1 Correct	1 Correct	1 Correct	1 Correct	1 Correct	1 Correct	1 Correct	1 Correct	1 Correct	1 Correct	3 Good	1 Ball	2 Flag	3 Tree	0 No	0 No																						93		86		81		71		64	2 Not Used
171159215001	1711592150	1711592	5 Error	1 Correct	1 Correct	5 Error	1 Correct	1 Correct	1 Correct	1 Correct	1 Correct	1 Correct	4 Fair	1 Ball	2 Flag	3 Tree	0 No	0 No																					97 Don't Know
171159219002	1711592190	1711592	1 Correct	1 Correct	1 Correct	1 Correct	1 Correct						4 Fair																											93	97 Don't Know
171159219001	1711592190	1711592	1 Correct	1 Correct	1 Correct	1 Correct	1 Correct						5 Poor																											93		86		69		62		52	2 Not Used
171159235002	1711592350	1711592	1 Correct	1 Correct	1 Correct	1 Correct	1 Correct						5 Poor																											93		86		71		64		57	2 Not Used
171159235001	1711592350	1711592	1 Correct	1 Correct	1 Correct	1 Correct	1 Correct						4 Fair																											93		86		79		72		65	2 Not Used
171159225002	1711592250	1711592	1 Correct	1 Correct	1 Correct	5 Error	1 Correct	1 Correct	1 Correct	1 Correct	1 Correct	1 Correct	4 Fair	1 Ball	2 Flag	3 Tree	0 No	0 No																						93		86		79		72		85	2 Not Used
171159225001	1711592250	1711592	1 Correct	1 Correct	1 Correct	1 Correct	1 Correct	1 Correct	1 Correct	1 Correct	1 Correct	1 Correct	5 Poor	1 Ball	2 Flag	3 Tree	0 No	0 No																						93		85		76		69	97 Don't Know		2 Not Used
171159234001	1711592340	1711592	1 Correct	1 Correct	1 Correct	1 Correct	1 Correct						5 Poor																											93		86		79		72		65	2 Not Used
171159234002	1711592340	1711592	1 Correct	1 Correct	1 Correct	1 Correct	1 Correct						5 Poor																											93	97 Don't Know
171159220001	1711592200	1711592	1 Correct	1 Correct	97 Not Assessed	5 Error	1 Correct						4 Fair																											93		84		77		70		63	2 Not Used
171159207001	1711592070	1711592	1 Correct	1 Correct	1 Correct	1 Correct	1 Correct	1 Correct	1 Correct	1 Correct	1 Correct	1 Correct	4 Fair	1 Ball	2 Flag	3 Tree	0 No	0 No																						93		86		79		72		65	2 Not Used
171159207002	1711592070	1711592	1 Correct	1 Correct	1 Correct	1 Correct	1 Correct						4 Fair																											93		86		79		72		65	2 Not Used
171159208001	1711592080	1711592	1 Correct	1 Correct	5 Error	5 Error	1 Correct	1 Correct	1 Correct	1 Correct	1 Correct	1 Correct	5 Poor	1 Ball	2 Flag	3 Tree	0 No	0 No																						93		86		79		62		55	2 Not Used
171159208002	1711592080	1711592	1 Correct	1 Correct	5 Error	5 Error	1 Correct	1 Correct	1 Correct	1 Correct	1 Correct	1 Correct	4 Fair	1 Ball	2 Flag	3 Tree	0 No	0 No																						93		86		79		72		58	2 Not Used
171159204002	1711592040	1711592	1 Correct	1 Correct	5 Error	5 Error	1 Correct	1 Correct	1 Correct	1 Correct	1 Correct	1 Correct	3 Good	0 No	0 No	0 No	4 None	0 No	0 No	0 No	0 No	4 None	0 No	0 No	0 No	0 No	4 None	0 No	0 No	0 No	0 No	4 None	0 No	0 No	0 No	0 No	4 None	0 No		93		86		79		72		66	2 Not Used
171159204001	1711592040	1711592	1 Correct	1 Correct	5 Error	5 Error	1 Correct	1 Correct	1 Correct	1 Correct	1 Correct	1 Correct	4 Fair	1 Ball	2 Flag	3 Tree	0 No	0 No																						93		76		69		62		55	2 Not Used
171159212002	1711592120	1711592	1 Correct	5 Error	1 Correct	97 Not Assessed	1 Correct	5 Error	1 Correct	1 Correct	97 Not Assessed	1 Correct	5 Poor	1 Ball	2 Flag	3 Tree	0 No	0 No																						93	97 Don't Know
171159231001	1711592310	1711592	1 Correct	1 Correct	1 Correct	97 Not Assessed	1 Correct						2 Very Good																										98 Refused
171159231002	1711592310	1711592
171159206001	1711592060	1711592	5 Error	1 Correct	5 Error	1 Correct	1 Correct	1 Correct	1 Correct	1 Correct	1 Correct	1 Correct	4 Fair	1 Ball	2 Flag	3 Tree	0 No	0 No																					98 Refused
171159206002	1711592060	1711592	5 Error	1 Correct	1 Correct	1 Correct	1 Correct	1 Correct	1 Correct	1 Correct	1 Correct	1 Correct	5 Poor	1 Ball	2 Flag	3 Tree	0 No	0 No																						93		86		79		72		65	2 Not Used
171159232002	1711592320	1711592	1 Correct	1 Correct	1 Correct	1 Correct	1 Correct						4 Fair																											93		86		79		72	98 Refused		2 Not Used
171159232001	1711592320	1711592	1 Correct	1 Correct	1 Correct	1 Correct	1 Correct						2 Very Good																											93		86		79		72		65	2 Not Used
171159233001	1711592330	1711592	1 Correct	1 Correct	5 Error	1 Correct	5 Error						3 Good																											93		86		79		72		65	2 Not Used
171159229002	1711592290	1711592	1 Correct	1 Correct	1 Correct	5 Error	1 Correct						3 Good																											93		86		79		72		65	2 Not Used
171159229001	1711592290	1711592	1 Correct	1 Correct	1 Correct	5 Error	1 Correct						5 Poor																											93		86		79		72		65	2 Not Used
171159226001	1711592260	1711592	1 Correct	1 Correct	1 Correct	5 Error	1 Correct	1 Correct	1 Correct	1 Correct	1 Correct	1 Correct	4 Fair	1 Ball	2 Flag	3 Tree	0 No	0 No																						93		86		82		75		58	2 Not Used
171159226002	1711592260	1711592	1 Correct	1 Correct	1 Correct	1 Correct	1 Correct	1 Correct	1 Correct	1 Correct	5 Error	5 Error	4 Fair	1 Ball	2 Flag	3 Tree	0 No	0 No																						93		86		79		72		65	2 Not Used
171159223001	1711592230	1711592	1 Correct	1 Correct	1 Correct	1 Correct	1 Correct	1 Correct	1 Correct	1 Correct	1 Correct	1 Correct	4 Fair	1 Ball	2 Flag	3 Tree	0 No	0 No																						93		86		79		62	98 Refused		2 Not Used
171159223002	1711592230	1711592	1 Correct	5 Error	5 Error	5 Error	1 Correct	1 Correct	1 Correct	1 Correct	1 Correct	1 Correct	4 Fair	1 Ball	2 Flag	3 Tree	0 No	0 No																						93		84		77		72		63	2 Not Used
171159228002	1711592280	1711592	1 Correct	1 Correct	1 Correct	1 Correct	1 Correct						4 Fair																											93		86		79		63		56	2 Not Used
171159228001	1711592280	1711592	1 Correct	1 Correct	1 Correct	1 Correct	1 Correct						4 Fair																											93		85		79		72		65	2 Not Used
171159202002	1711592020	1711592	1 Correct	1 Correct	1 Correct	1 Correct	1 Correct						5 Poor																											93		86		79		72		65	2 Not Used
171159202001	1711592020	1711592	1 Correct	1 Correct	1 Correct	1 Correct	1 Correct						5 Poor																											93		84		67		60		53	2 Not Used
171159217002	1711592170	1711592	1 Correct	1 Correct	1 Correct	1 Correct	1 Correct						3 Good																											93		86		79		72		65	2 Not Used
171159217001	1711592170	1711592	1 Correct	1 Correct	97 Not Assessed	1 Correct	5 Error						3 Good																											93		86		79		72		65	2 Not Used
171159311002	1711593110	1711593	1 Correct	1 Correct	5 Error	1 Correct	5 Error	1 Correct	1 Correct	1 Correct	5 Error	1 Correct	3 Good	1 Ball	2 Flag	3 Tree	0 No	0 No																						93		86		81		76		69	2 Not Used
171159311001	1711593110	1711593	1 Correct	1 Correct	1 Correct	1 Correct	1 Correct						4 Fair																											93		86		79		72		63	2 Not Used
171159306001	1711593060	1711593
171159302002	1711593020	1711593	1 Correct	1 Correct	1 Correct	1 Correct	1 Correct	1 Correct	1 Correct	1 Correct	1 Correct	1 Correct	4 Fair	1 Ball	2 Flag	3 Tree	0 No	0 No																						93		87		80		73		66	2 Not Used
171159302001	1711593020	1711593	5 Error	5 Error	5 Error	5 Error	5 Error						5 Poor																										97 Don't Know
171159312002	1711593120	1711593	1 Correct	5 Error	1 Correct	1 Correct	1 Correct	1 Correct	1 Correct	1 Correct	1 Correct	1 Correct	4 Fair	0 No	2 Flag	3 Tree	0 No	0 No	1 Ball	2 Flag	3 Tree	0 No	0 No																	93		86		79		62		55	2 Not Used
171159312001	1711593120	1711593	5 Error	5 Error	5 Error	5 Error	1 Correct	5 Error	1 Correct	5 Error	1 Correct	1 Correct	5 Poor	0 No	0 No	0 No	0 No	97 Not Assessed	0 No	0 No	0 No	0 No	97 Not Assessed	0 No	0 No	0 No	0 No	97 Not Assessed	0 No	0 No	0 No	0 No	97 Not Assessed	0 No	0 No	0 No	0 No	97 Not Assessed	98 Refused
171159323001	1711593230	1711593
171159323002	1711593230	1711593	5 Error	1 Correct	1 Correct	5 Error	1 Correct	1 Correct	1 Correct	1 Correct	1 Correct	1 Correct	5 Poor	0 No	0 No	0 No	4 None	0 No	1 Ball	2 Flag	3 Tree	0 No	0 No																98 Refused
171159319002	1711593190	1711593	5 Error	5 Error	5 Error	1 Correct	5 Error	5 Error	1 Correct	1 Correct	5 Error	1 Correct	5 Poor	1 Ball	2 Flag	3 Tree	0 No	0 No																					98 Refused
171159309001	1711593090	1711593	1 Correct	1 Correct	1 Correct	5 Error	1 Correct						4 Fair																										98 Refused
171159309002	1711593090	1711593	5 Error	5 Error	5 Error	5 Error	5 Error						5 Poor																										98 Refused
171159317001	1711593170	1711593	1 Correct	1 Correct	1 Correct	1 Correct	1 Correct	1 Correct	1 Correct	1 Correct	1 Correct	1 Correct	4 Fair	0 No	2 Flag	3 Tree	0 No	0 No	0 No	2 Flag	3 Tree	0 No	0 No	1 Ball	2 Flag	3 Tree	0 No	0 No												93		84	97 Don't Know
171159325001	1711593250	1711593	1 Correct	1 Correct	1 Correct	1 Correct	1 Correct						5 Poor																											93		86		79		72		65	2 Not Used
171159325002	1711593250	1711593	1 Correct	1 Correct	1 Correct	5 Error	1 Correct						5 Poor																											93		90		83		74		67	2 Not Used
171159318001	1711593180	1711593	97 Not Assessed	1 Correct	97 Not Assessed	1 Correct	1 Correct	1 Correct	1 Correct	1 Correct	5 Error	1 Correct	5 Poor	0 No	0 No	0 No	0 No	97 Not Assessed	0 No	0 No	0 No	0 No	97 Not Assessed	0 No	0 No	0 No	0 No	97 Not Assessed	0 No	0 No	0 No	0 No	97 Not Assessed	0 No	0 No	0 No	0 No	97 Not Assessed	98 Refused
171159304001	1711593040	1711593	1 Correct	1 Correct	1 Correct	1 Correct	1 Correct	1 Correct	1 Correct	1 Correct	1 Correct	1 Correct	5 Poor	1 Ball	2 Flag	3 Tree	0 No	0 No																						93		86		79		72		65	2 Not Used
171159313002	1711593130	1711593	1 Correct	1 Correct	5 Error	1 Correct	1 Correct	1 Correct	1 Correct	1 Correct	1 Correct	1 Correct	5 Poor	1 Ball	2 Flag	3 Tree	0 No	0 No																						93	97 Don't Know
171159313001	1711593130	1711593	1 Correct	1 Correct	1 Correct	1 Correct	1 Correct	1 Correct	1 Correct	1 Correct	1 Correct	1 Correct	4 Fair	1 Ball	2 Flag	3 Tree	0 No	0 No																						93		85		78		71		6	2 Not Used
171159307001	1711593070	1711593	5 Error	5 Error	5 Error	5 Error	5 Error	5 Error	1 Correct	1 Correct	5 Error	1 Correct	3 Good	0 No	0 No	0 No	4 None	0 No	0 No	0 No	0 No	4 None	0 No	1 Ball	2 Flag	3 Tree	0 No	0 No											97 Don't Know
171159301001	1711593010	1711593	1 Correct	5 Error	5 Error	5 Error	1 Correct	1 Correct	1 Correct	1 Correct	1 Correct	1 Correct	4 Fair	1 Ball	2 Flag	3 Tree	0 No	0 No																						93		87		80		73		67	2 Not Used
171159320001	1711593200	1711593	1 Correct	1 Correct	5 Error	1 Correct	1 Correct	1 Correct	1 Correct	1 Correct	1 Correct	1 Correct	4 Fair	1 Ball	2 Flag	3 Tree	0 No	0 No																						93		88	97 Don't Know
171159326001	1711593260	1711593	1 Correct	1 Correct	1 Correct	1 Correct	1 Correct						4 Fair																											93		86		69		62	97 Don't Know		2 Not Used
171159326002	1711593260	1711593	1 Correct	1 Correct	1 Correct	5 Error	1 Correct						3 Good																											93		86		79		72		65	2 Not Used
171159321001	1711593210	1711593	97 Not Assessed	5 Error	1 Correct	1 Correct	5 Error						4 Fair																										98 Refused
171159310002	1711593100	1711593	1 Correct	1 Correct	1 Correct	1 Correct	1 Correct	1 Correct	1 Correct	1 Correct	1 Correct	1 Correct	4 Fair	1 Ball	2 Flag	3 Tree	0 No	0 No																						93		86		71		64		57	2 Not Used
171159310001	1711593100	1711593	1 Correct	1 Correct	1 Correct	1 Correct	1 Correct	1 Correct	1 Correct	1 Correct	1 Correct	1 Correct	5 Poor	1 Ball	2 Flag	3 Tree	0 No	0 No																						93		87		80		73		66	2 Not Used
171159316002	1711593160	1711593	5 Error	5 Error	5 Error	5 Error	1 Correct	5 Error	1 Correct	5 Error	1 Correct	1 Correct	5 Poor	1 Ball	0 No	0 No	0 No	0 No	1 Ball	2 Flag	3 Tree	0 No	0 No																	93		86		75		67		60	2 Not Used
171159316001	1711593160	1711593	5 Error	5 Error	1 Correct	5 Error	1 Correct	5 Error	5 Error	5 Error	1 Correct	5 Error	4 Fair	1 Ball	2 Flag	3 Tree	0 No	0 No																					98 Refused
171159314001	1711593140	1711593	5 Error	1 Correct	5 Error	1 Correct	1 Correct	1 Correct	1 Correct	1 Correct	1 Correct	1 Correct	5 Poor	1 Ball	2 Flag	0 No	0 No	0 No	1 Ball	2 Flag	3 Tree	0 No	0 No																	93		81		74		77		60	2 Not Used
171159303002	1711593030	1711593	5 Error	5 Error	5 Error	5 Error	5 Error	1 Correct	1 Correct	1 Correct	1 Correct	1 Correct	5 Poor	1 Ball	0 No	0 No	0 No	0 No	1 Ball	2 Flag	3 Tree	0 No	0 No																	93	97 Don't Know
171159303001	1711593030	1711593	1 Correct	1 Correct	1 Correct	1 Correct	1 Correct						5 Poor																											93		85		78		65		58	2 Not Used
171159324002	1711593240	1711593	97 Not Assessed	1 Correct	1 Correct	1 Correct	1 Correct	1 Correct	1 Correct	1 Correct	1 Correct	1 Correct	2 Very Good	1 Ball	2 Flag	3 Tree	0 No	0 No																					98 Refused
175531227002	1755312270	1755312	5 Error	5 Error	1 Correct	5 Error	1 Correct	1 Correct	1 Correct	1 Correct	1 Correct	1 Correct	5 Poor	1 Ball	2 Flag	3 Tree	0 No	0 No																					97 Don't Know
175531227001	1755312270	1755312	5 Error	1 Correct	1 Correct	5 Error	1 Correct	97 Not Assessed	1 Correct	1 Correct	1 Correct	1 Correct	5 Poor	1 Ball	2 Flag	3 Tree	0 No	0 No																					97 Don't Know
175531220001	1755312200	1755312	1 Correct	1 Correct	5 Error	5 Error	1 Correct						4 Fair																											93		86		79		73		66	2 Not Used
175531220002	1755312200	1755312	1 Correct	1 Correct	1 Correct	1 Correct	1 Correct						4 Fair																											93		84		77		70		63	2 Not Used
175531229001	1755312290	1755312	1 Correct	1 Correct	1 Correct	1 Correct	1 Correct	1 Correct	1 Correct	1 Correct	1 Correct	1 Correct	3 Good	1 Ball	2 Flag	3 Tree	0 No	0 No																						93		84		67		60		53	2 Not Used
175531229002	1755312290	1755312	1 Correct	1 Correct	1 Correct	1 Correct	1 Correct	1 Correct	1 Correct	1 Correct	1 Correct	1 Correct	5 Poor	1 Ball	0 No	3 Tree	0 No	0 No	1 Ball	2 Flag	3 Tree	0 No	0 No																	93	97 Don't Know
175531209001	1755312090	1755312	1 Correct	5 Error	1 Correct	1 Correct	1 Correct	1 Correct	1 Correct	1 Correct	1 Correct	1 Correct	5 Poor	1 Ball	2 Flag	3 Tree	0 No	0 No																						93		84		77		70		63	2 Not Used
175531201002	1755312010	1755312	1 Correct	1 Correct	5 Error	1 Correct	1 Correct	1 Correct	1 Correct	1 Correct	1 Correct	1 Correct	4 Fair	1 Ball	2 Flag	3 Tree	0 No	0 No																						93		86		79		72		65	2 Not Used
175531216001	1755312160	1755312	1 Correct	5 Error	5 Error	97 Not Assessed	1 Correct						5 Poor																											93		86		79		72		63	2 Not Used
175531216002	1755312160	1755312	5 Error	1 Correct	1 Correct	1 Correct	1 Correct						5 Poor																										97 Don't Know
175531218001	1755312180	1755312
175531207002	1755312070	1755312	97 Not Assessed	97 Not Assessed	97 Not Assessed	97 Not Assessed	1 Correct	97 Not Assessed	1 Correct	1 Correct	1 Correct	97 Not Assessed	4 Fair	1 Ball	2 Flag	3 Tree	0 No	0 No																					97 Don't Know
175531222001	1755312220	1755312
175531222002	1755312220	1755312	1 Correct	1 Correct	1 Correct	1 Correct	1 Correct	1 Correct	1 Correct	1 Correct	1 Correct	1 Correct	4 Fair	1 Ball	2 Flag	3 Tree	0 No	0 No																						93		86		69		62		55	2 Not Used
175531226002	1755312260	1755312	1 Correct	1 Correct	5 Error	5 Error	1 Correct						4 Fair																											93		86		79		72		65	2 Not Used
175531226001	1755312260	1755312	1 Correct	1 Correct	1 Correct	1 Correct	1 Correct						5 Poor																											93	97 Don't Know
175531211002	1755312110	1755312	1 Correct	1 Correct	1 Correct	1 Correct	1 Correct	1 Correct	1 Correct	1 Correct	1 Correct	1 Correct	4 Fair	1 Ball	2 Flag	3 Tree	0 No	0 No																						93		64		57		40		33	2 Not Used
175531211001	1755312110	1755312	1 Correct	1 Correct	1 Correct	5 Error	5 Error	1 Correct	1 Correct	1 Correct	1 Correct	5 Error	5 Poor	1 Ball	2 Flag	3 Tree	0 No	0 No																						93		87		80		73		67	2 Not Used
175531224001	1755312240	1755312	1 Correct	1 Correct	1 Correct	5 Error	1 Correct	1 Correct	1 Correct	1 Correct	1 Correct	1 Correct	4 Fair	1 Ball	2 Flag	3 Tree	0 No	0 No																						93		87		80		63		57	2 Not Used
175531224002	1755312240	1755312	1 Correct	1 Correct	1 Correct	1 Correct	1 Correct	1 Correct	1 Correct	1 Correct	1 Correct	1 Correct	4 Fair	1 Ball	2 Flag	3 Tree	0 No	0 No																						93		87		80		73		67	2 Not Used
175531214002	1755312140	1755312	5 Error	1 Correct	1 Correct	1 Correct	1 Correct	1 Correct	1 Correct	1 Correct	1 Correct	1 Correct	4 Fair	1 Ball	2 Flag	3 Tree	0 No	0 No																						93		87		80		73		67	2 Not Used
175531214001	1755312140	1755312	1 Correct	1 Correct	1 Correct	1 Correct	1 Correct	1 Correct	1 Correct	1 Correct	1 Correct	1 Correct	4 Fair	1 Ball	2 Flag	3 Tree	0 No	0 No																						93		86		79		72		65	2 Not Used
175531219002	1755312190	1755312	1 Correct	1 Correct	1 Correct	5 Error	1 Correct	1 Correct	1 Correct	1 Correct	1 Correct	1 Correct	5 Poor	1 Ball	2 Flag	3 Tree	0 No	0 No																						93		84		79		72		64	2 Not Used
175531219001	1755312190	1755312	1 Correct	1 Correct	1 Correct	1 Correct	1 Correct	1 Correct	1 Correct	1 Correct	1 Correct	1 Correct	5 Poor	1 Ball	2 Flag	0 No	0 No	0 No	1 Ball	2 Flag	3 Tree	0 No	0 No																	93		86		79		62		55	2 Not Used
175531206001	1755312060	1755312	1 Correct	1 Correct	1 Correct	97 Not Assessed	1 Correct	1 Correct	1 Correct	1 Correct	1 Correct	1 Correct	4 Fair	1 Ball	2 Flag	3 Tree	0 No	0 No																						93		86		79		72		65	2 Not Used
175531217001	1755312170	1755312	1 Correct	1 Correct	1 Correct	1 Correct	1 Correct	1 Correct	1 Correct	1 Correct	1 Correct	1 Correct	4 Fair	0 No	2 Flag	3 Tree	0 No	0 No	1 Ball	2 Flag	3 Tree	0 No	0 No																	93		90		83		80		73	2 Not Used
175531221002	1755312210	1755312
175531221001	1755312210	1755312	1 Correct	1 Correct	1 Correct	1 Correct	1 Correct	1 Correct	1 Correct	1 Correct	1 Correct	1 Correct	3 Good	0 No	2 Flag	3 Tree	0 No	0 No	1 Ball	2 Flag	3 Tree	0 No	0 No																	93		86		79		72		65	2 Not Used
175531205002	1755312050	1755312	5 Error	5 Error	5 Error	1 Correct	1 Correct	1 Correct	1 Correct	1 Correct	1 Correct	1 Correct	4 Fair	0 No	0 No	0 No	4 None	0 No	1 Ball	0 No	0 No	0 No	0 No	1 Ball	0 No	0 No	0 No	0 No	1 Ball	0 No	3 Tree	0 No	0 No	0 No	0 No	0 No	0 No	97 Not Assessed	97 Don't Know
175531210001	1755312100	1755312	1 Correct	1 Correct	5 Error	5 Error	1 Correct						4 Fair																											93		86		79		72		65	2 Not Used
175531210002	1755312100	1755312	1 Correct	1 Correct	5 Error	5 Error	1 Correct						4 Fair																											93		86		79		72		64	2 Not Used
175531231001	1755312310	1755312	5 Error	97 Not Assessed	1 Correct	5 Error	1 Correct	1 Correct	1 Correct	1 Correct	1 Correct	1 Correct	5 Poor	1 Ball	0 No	0 No	0 No	0 No	1 Ball	0 No	3 Tree	0 No	0 No	1 Ball	2 Flag	3 Tree	0 No	0 No											98 Refused
175531204002	1755312040	1755312	1 Correct	1 Correct	1 Correct	1 Correct	1 Correct						4 Fair																											93		86		79		72		65	2 Not Used
175531204001	1755312040	1755312	5 Error	1 Correct	1 Correct	5 Error	1 Correct						5 Poor																											93		84		77		70		63	1 Used
175531212001	1755312120	1755312	1 Correct	1 Correct	5 Error	5 Error	1 Correct	1 Correct	1 Correct	1 Correct	1 Correct	1 Correct	5 Poor	0 No	0 No	3 Tree	0 No	0 No	0 No	0 No	3 Tree	0 No	0 No	0 No	2 Flag	3 Tree	0 No	0 No	0 No	0 No	3 Tree	0 No	0 No	0 No	0 No	3 Tree	0 No	0 No		93		86		79		72		65	2 Not Used
175531212002	1755312120	1755312	1 Correct	1 Correct	1 Correct	1 Correct	1 Correct	1 Correct	1 Correct	1 Correct	1 Correct	1 Correct	5 Poor	1 Ball	2 Flag	3 Tree	0 No	0 No																						93		86		69		62		55	2 Not Used
175531225002	1755312250	1755312	1 Correct	1 Correct	5 Error	1 Correct	1 Correct						5 Poor																											93		86		79		72		65	2 Not Used
175531225001	1755312250	1755312	1 Correct	1 Correct	1 Correct	1 Correct	1 Correct						5 Poor																											93		86	98 Refused
175531230001	1755312300	1755312	1 Correct	1 Correct	5 Error	5 Error	1 Correct						4 Fair																											93		86		79		72		65	2 Not Used
175531230002	1755312300	1755312	5 Error	1 Correct	1 Correct	1 Correct	1 Correct						5 Poor																										98 Refused
175531202001	1755312020	1755312	1 Correct	5 Error	1 Correct	5 Error	1 Correct	1 Correct	1 Correct	1 Correct	1 Correct	5 Error	4 Fair	1 Ball	2 Flag	3 Tree	0 No	0 No																						93		87		80		73		67	2 Not Used
175531202002	1755312020	1755312	5 Error	5 Error	5 Error	5 Error	1 Correct	5 Error	5 Error	1 Correct	1 Correct	5 Error	4 Fair	0 No	0 No	0 No	4 None	0 No	1 Ball	0 No	3 Tree	0 No	0 No	1 Ball	0 No	3 Tree	0 No	0 No	1 Ball	0 No	3 Tree	0 No	0 No	1 Ball	0 No	3 Tree	0 No	0 No	97 Don't Know
175531228001	1755312280	1755312	1 Correct	1 Correct	5 Error	1 Correct	1 Correct						4 Fair																											93		86		78		71		65	2 Not Used
175531228002	1755312280	1755312	1 Correct	1 Correct	5 Error	1 Correct	1 Correct						3 Good																											93		86		79		72		65	2 Not Used
175531208001	1755312080	1755312	1 Correct	1 Correct	5 Error	5 Error	1 Correct	1 Correct	1 Correct	1 Correct	1 Correct	1 Correct	5 Poor	0 No	2 Flag	0 No	0 No	0 No	0 No	2 Flag	0 No	0 No	0 No	0 No	2 Flag	3 Tree	0 No	0 No	1 Ball	0 No	0 No	0 No	0 No	1 Ball	0 No	3 Tree	0 No	0 No	98 Refused
175531208002	1755312080	1755312	5 Error	1 Correct	1 Correct	5 Error	1 Correct	5 Error	1 Correct	1 Correct	1 Correct	1 Correct	3 Good	1 Ball	0 No	0 No	0 No	0 No	1 Ball	0 No	3 Tree	0 No	0 No	1 Ball	0 No	3 Tree	0 No	0 No	1 Ball	0 No	3 Tree	0 No	0 No	1 Ball	2 Flag	3 Tree	0 No	0 No		93		87		80		87		80	2 Not Used
175531233001	1755312330	1755312	1 Correct	1 Correct	1 Correct	1 Correct	1 Correct						4 Fair																											93		86		79		72		65	2 Not Used
175531233002	1755312330	1755312	1 Correct	1 Correct	1 Correct	5 Error	1 Correct						4 Fair																											93	98 Refused
175531115002	1755311150	1755311	1 Correct	1 Correct	1 Correct	1 Correct	1 Correct						4 Fair																											93		84		77		70		63	2 Not Used
175531115001	1755311150	1755311	1 Correct	1 Correct	5 Error	1 Correct	1 Correct						4 Fair																											193	97 Don't Know
175531116001	1755311160	1755311	1 Correct	5 Error	5 Error	1 Correct	1 Correct						4 Fair																											93		86		79		72		65	2 Not Used
175531116002	1755311160	1755311	1 Correct	1 Correct	1 Correct	1 Correct	1 Correct						3 Good																											93		86		79		72		65	2 Not Used
175531128001	1755311280	1755311	1 Correct	1 Correct	1 Correct	1 Correct	1 Correct	1 Correct	1 Correct	1 Correct	1 Correct	1 Correct	4 Fair	1 Ball	2 Flag	3 Tree	0 No	0 No																						93		86		79		72		65	2 Not Used
175531128002	1755311280	1755311	1 Correct	1 Correct	5 Error	1 Correct	1 Correct	1 Correct	1 Correct	1 Correct	1 Correct	1 Correct	5 Poor	1 Ball	2 Flag	3 Tree	0 No	0 No																						93		86		79		71		66	2 Not Used
175531121001	1755311210	1755311	1 Correct	1 Correct	5 Error	5 Error	5 Error						4 Fair																											93		86		79		72		65	2 Not Used
175531106003	1755311060	1755311	1 Correct	1 Correct	1 Correct	1 Correct	1 Correct						3 Good																											93		86		79		72		55	2 Not Used
175531106002	1755311060	1755311
175531124002	1755311240	1755311
175531127001	1755311270	1755311	5 Error	1 Correct	5 Error	5 Error	1 Correct	1 Correct	1 Correct	1 Correct	1 Correct	1 Correct	2 Very Good	1 Ball	2 Flag	3 Tree	0 No	0 No																						93		86		69		52		47	2 Not Used
175531113001	1755311130	1755311	1 Correct	1 Correct	1 Correct	1 Correct	1 Correct	1 Correct	1 Correct	1 Correct	1 Correct	1 Correct	3 Good	1 Ball	2 Flag	3 Tree	0 No	0 No																						93		86		79		72		65	2 Not Used
175531113002	1755311130	1755311	1 Correct	5 Error	1 Correct	1 Correct	1 Correct	1 Correct	1 Correct	5 Error	1 Correct	1 Correct	1 Excellent	1 Ball	2 Flag	3 Tree	0 No	0 No																						93		86		79		72		65	2 Not Used
175531107002	1755311070	1755311	1 Correct	1 Correct	1 Correct	1 Correct	1 Correct	1 Correct	1 Correct	1 Correct	1 Correct	1 Correct	4 Fair	1 Ball	2 Flag	3 Tree	0 No	0 No																						93		86		76		63		56	2 Not Used
175531107001	1755311070	1755311	5 Error	1 Correct	1 Correct	1 Correct	1 Correct	1 Correct	1 Correct	1 Correct	1 Correct	1 Correct	4 Fair	1 Ball	2 Flag	3 Tree	0 No	0 No																						93		86		79		72		65	2 Not Used
175531125001	1755311250	1755311	1 Correct	1 Correct	1 Correct	1 Correct	1 Correct						4 Fair																											93		86		79		62		55	2 Not Used
175531125002	1755311250	1755311	1 Correct	5 Error	1 Correct	5 Error	1 Correct						4 Fair																											93		86		79		72		65	2 Not Used
175531118002	1755311180	1755311	5 Error	1 Correct	5 Error	5 Error	1 Correct	1 Correct	1 Correct	1 Correct	1 Correct	1 Correct	4 Fair	1 Ball	2 Flag	3 Tree	0 No	0 No																						93		86	97 Don't Know
175531118001	1755311180	1755311	1 Correct	1 Correct	1 Correct	1 Correct	1 Correct	1 Correct	1 Correct	1 Correct	1 Correct	1 Correct	1 Excellent	1 Ball	2 Flag	3 Tree	0 No	0 No																						93		86		79		72		65	2 Not Used
175531132001	1755311320	1755311	1 Correct	1 Correct	1 Correct	1 Correct	1 Correct						2 Very Good																											93		86		79		72		65	2 Not Used
175531132002	1755311320	1755311	1 Correct	1 Correct	1 Correct	1 Correct	1 Correct						3 Good																											93		86		79		72		65	2 Not Used
175531122001	1755311220	1755311	1 Correct	1 Correct	1 Correct	1 Correct	1 Correct						4 Fair																										98 Refused
175531122002	1755311220	1755311	1 Correct	5 Error	1 Correct	1 Correct	1 Correct						5 Poor																											93		84		73		63		54	2 Not Used
175531111002	1755311110	1755311	1 Correct	1 Correct	5 Error	1 Correct	1 Correct	1 Correct	1 Correct	1 Correct	1 Correct	1 Correct	5 Poor	1 Ball	2 Flag	3 Tree	0 No	0 No																						93		86		76		69		62	2 Not Used
175531111001	1755311110	1755311	1 Correct	1 Correct	5 Error	1 Correct	1 Correct	1 Correct	1 Correct	1 Correct	1 Correct	1 Correct	3 Good	1 Ball	0 No	3 Tree	0 No	0 No	1 Ball	2 Flag	3 Tree	0 No	0 No																	93		85		78		71		64	2 Not Used
175531117001	1755311170	1755311	1 Correct	1 Correct	1 Correct	1 Correct	1 Correct	1 Correct	1 Correct	1 Correct	1 Correct	1 Correct	5 Poor	1 Ball	2 Flag	3 Tree	0 No	0 No																						93		86		69		62		55	2 Not Used
175531117002	1755311170	1755311	1 Correct	1 Correct	1 Correct	5 Error	1 Correct	1 Correct	1 Correct	1 Correct	1 Correct	1 Correct	4 Fair	1 Ball	2 Flag	3 Tree	0 No	0 No																						93		84		77		70		63	2 Not Used
175531112002	1755311120	1755311	1 Correct	1 Correct	1 Correct	1 Correct	1 Correct	1 Correct	1 Correct	1 Correct	1 Correct	1 Correct	4 Fair	1 Ball	2 Flag	3 Tree	0 No	0 No																						93		85		78		71		64	2 Not Used
175531112001	1755311120	1755311	1 Correct	1 Correct	1 Correct	1 Correct	1 Correct	1 Correct	1 Correct	1 Correct	1 Correct	1 Correct	4 Fair	1 Ball	2 Flag	3 Tree	0 No	0 No																						93		86		79		72		65	2 Not Used
175531108001	1755311080	1755311
175531108002	1755311080	1755311	1 Correct	1 Correct	1 Correct	1 Correct	1 Correct						4 Fair																											93		86		79		72		65	1 Used
175531133002	1755311330	1755311	1 Correct	1 Correct	1 Correct	1 Correct	1 Correct						4 Fair																											93		86		79		72		65	2 Not Used
175531133001	1755311330	1755311	1 Correct	1 Correct	1 Correct	1 Correct	1 Correct						4 Fair																											93		86		79		72		85	2 Not Used
175531103002	1755311030	1755311	1 Correct	5 Error	1 Correct	1 Correct	1 Correct	1 Correct	1 Correct	1 Correct	1 Correct	1 Correct	5 Poor	1 Ball	2 Flag	3 Tree	0 No	0 No																						93		86		79		72		65	2 Not Used
175531103001	1755311030	1755311	1 Correct	1 Correct	1 Correct	1 Correct	1 Correct	1 Correct	1 Correct	1 Correct	1 Correct	1 Correct	3 Good	1 Ball	2 Flag	3 Tree	0 No	0 No																						93		86		79		72		65	2 Not Used
175531104001	1755311040	1755311	1 Correct	1 Correct	1 Correct	1 Correct	1 Correct	1 Correct	1 Correct	1 Correct	1 Correct	1 Correct	2 Very Good	1 Ball	2 Flag	3 Tree	0 No	0 No																						93		86		79		72		65	2 Not Used
175531104002	1755311040	1755311	1 Correct	1 Correct	1 Correct	1 Correct	1 Correct						3 Good																											93		87		81		73		64	2 Not Used
175531101001	1755311010	1755311	1 Correct	1 Correct	1 Correct	1 Correct	1 Correct	1 Correct	1 Correct	1 Correct	1 Correct	1 Correct	3 Good	1 Ball	2 Flag	3 Tree	0 No	0 No																						93		86		79		72		65	2 Not Used
175531101002	1755311010	1755311	1 Correct	1 Correct	1 Correct	1 Correct	1 Correct	1 Correct	1 Correct	1 Correct	1 Correct	1 Correct	4 Fair	1 Ball	2 Flag	3 Tree	0 No	0 No																						93		86	97 Don't Know
175531102001	1755311020	1755311	1 Correct	1 Correct	1 Correct	1 Correct	1 Correct						4 Fair																											93		86		79		72		65	2 Not Used
175531102002	1755311020	1755311	1 Correct	1 Correct	1 Correct	1 Correct	1 Correct						4 Fair																											93		86		79		72		65	2 Not Used
175531129002	1755311290	1755311	1 Correct	1 Correct	1 Correct	1 Correct	1 Correct	1 Correct	1 Correct	1 Correct	1 Correct	1 Correct	5 Poor	1 Ball	2 Flag	3 Tree	0 No	0 No																						93		86		79		72		65	2 Not Used
175531129001	1755311290	1755311	1 Correct	1 Correct	1 Correct	1 Correct	1 Correct	1 Correct	1 Correct	1 Correct	1 Correct	1 Correct	4 Fair	1 Ball	2 Flag	3 Tree	0 No	0 No																					97 Don't Know
175531105001	1755311050	1755311	1 Correct	1 Correct	1 Correct	1 Correct	1 Correct	1 Correct	1 Correct	1 Correct	1 Correct	1 Correct	5 Poor	1 Ball	2 Flag	3 Tree	0 No	0 No																						93		86		79		72		65	2 Not Used
175531105002	1755311050	1755311	1 Correct	1 Correct	1 Correct	1 Correct	1 Correct	1 Correct	1 Correct	1 Correct	1 Correct	1 Correct	4 Fair	1 Ball	2 Flag	3 Tree	0 No	0 No																						93		86		79		73		66	2 Not Used
175531120001	1755311200	1755311	5 Error	1 Correct	5 Error	5 Error	5 Error	1 Correct	1 Correct	1 Correct	1 Correct	5 Error	5 Poor	0 No	2 Flag	3 Tree	0 No	0 No	1 Ball	2 Flag	3 Tree	0 No	0 No																97 Don't Know
175531120002	1755311200	1755311	1 Correct	1 Correct	1 Correct	1 Correct	1 Correct	1 Correct	1 Correct	1 Correct	1 Correct	1 Correct	5 Poor	1 Ball	0 No	3 Tree	0 No	0 No	1 Ball	2 Flag	3 Tree	0 No	0 No																	93		64		87		81		79	2 Not Used
175531130001	1755311300	1755311	1 Correct	1 Correct	1 Correct	1 Correct	1 Correct						3 Good																											93		86		69		62		55	2 Not Used
175531130002	1755311300	1755311	1 Correct	1 Correct	1 Correct	1 Correct	1 Correct						4 Fair																											93		86		79		72		65	2 Not Used
175531119002	1755311190	1755311	1 Correct	1 Correct	1 Correct	97 Not Assessed	1 Correct						3 Good																											93		86		79		72		65	2 Not Used
175531119001	1755311190	1755311	1 Correct	1 Correct	1 Correct	1 Correct	1 Correct						5 Poor																											93		86		79		72		66	2 Not Used
175531110002	1755311100	1755311	5 Error	97 Not Assessed	97 Not Assessed	97 Not Assessed	97 Not Assessed	1 Correct	1 Correct	1 Correct	1 Correct	1 Correct	4 Fair	0 No	0 No	0 No	0 No	97 Not Assessed	1 Ball	2 Flag	3 Tree	0 No	0 No																97 Don't Know
175531110001	1755311100	1755311	1 Correct	1 Correct	1 Correct	1 Correct	1 Correct	1 Correct	1 Correct	1 Correct	1 Correct	1 Correct	4 Fair	1 Ball	2 Flag	3 Tree	0 No	0 No																						93		86		79		72		65	2 Not Used
175531316002	1755313160	1755313	1 Correct	1 Correct	1 Correct	5 Error	1 Correct	1 Correct	1 Correct	1 Correct	1 Correct	1 Correct	2 Very Good	1 Ball	2 Flag	3 Tree	0 No	0 No																						93		86		79		62		55	2 Not Used
175531316001	1755313160	1755313	5 Error	5 Error	5 Error	5 Error	1 Correct	5 Error	1 Correct	1 Correct	1 Correct	1 Correct	3 Good	0 No	2 Flag	0 No	0 No	0 No	0 No	0 No	0 No	4 None	0 No	1 Ball	2 Flag	3 Tree	0 No	0 No											97 Don't Know
175531319002	1755313190	1755313	1 Correct	1 Correct	1 Correct	5 Error	1 Correct	5 Error	1 Correct	1 Correct	1 Correct	1 Correct	4 Fair	1 Ball	2 Flag	3 Tree	0 No	0 No																						93		85		78		71		64	2 Not Used
175531319001	1755313190	1755313	1 Correct	5 Error	5 Error	1 Correct	1 Correct	1 Correct	1 Correct	1 Correct	1 Correct	1 Correct	3 Good	1 Ball	2 Flag	3 Tree	0 No	0 No																						93		86		79		72		65	2 Not Used
175531310001	1755313100	1755313	1 Correct	1 Correct	5 Error	1 Correct	1 Correct						4 Fair																											93		94		91		87		81	2 Not Used
175531310002	1755313100	1755313	1 Correct	1 Correct	5 Error	5 Error	1 Correct						5 Poor																											93		86		79		72		65	1 Used
175531331001	1755313310	1755313	1 Correct	1 Correct	5 Error	1 Correct	1 Correct						4 Fair																											93		86		79		72		65	2 Not Used
175531331002	1755313310	1755313	1 Correct	1 Correct	1 Correct	1 Correct	1 Correct						4 Fair																											93		86		79		72		65	2 Not Used
175531306001	1755313060	1755313	1 Correct	1 Correct	1 Correct	1 Correct	1 Correct						4 Fair																											93		86		79		72		65	2 Not Used
175531306002	1755313060	1755313	1 Correct	1 Correct	5 Error	1 Correct	1 Correct						4 Fair																											93		86		79		72		65	2 Not Used
175531327002	1755313270	1755313	5 Error	1 Correct	5 Error	5 Error	5 Error	1 Correct	1 Correct	1 Correct	1 Correct	1 Correct	5 Poor	1 Ball	2 Flag	3 Tree	0 No	0 No																						93		84		75		68		61	2 Not Used
175531327001	1755313270	1755313	1 Correct	1 Correct	1 Correct	1 Correct	1 Correct	1 Correct	1 Correct	1 Correct	1 Correct	1 Correct	4 Fair	1 Ball	2 Flag	3 Tree	0 No	0 No																						93		86		71		77		70	2 Not Used
175531326002	1755313260	1755313	5 Error	1 Correct	1 Correct	1 Correct	1 Correct	1 Correct	1 Correct	1 Correct	1 Correct	1 Correct	4 Fair	1 Ball	2 Flag	3 Tree	0 No	0 No																						93		86		59		52		44	2 Not Used
175531326001	1755313260	1755313	1 Correct	1 Correct	1 Correct	1 Correct	1 Correct	1 Correct	1 Correct	1 Correct	1 Correct	1 Correct	2 Very Good	1 Ball	2 Flag	3 Tree	0 No	0 No																						93		86		79		72		65	2 Not Used
175531322001	1755313220	1755313	5 Error	5 Error	5 Error	5 Error	1 Correct	1 Correct	1 Correct	1 Correct	1 Correct	1 Correct	4 Fair	1 Ball	2 Flag	3 Tree	0 No	0 No																						93		84		77		70		63	2 Not Used
175531322002	1755313220	1755313	1 Correct	1 Correct	5 Error	5 Error	1 Correct	1 Correct	1 Correct	1 Correct	1 Correct	1 Correct	5 Poor	1 Ball	2 Flag	3 Tree	0 No	0 No																						93		86		79		72		65	2 Not Used
175531318002	1755313180	1755313	1 Correct	1 Correct	1 Correct	1 Correct	1 Correct	1 Correct	1 Correct	1 Correct	1 Correct	97 Not Assessed	4 Fair	1 Ball	2 Flag	0 No	0 No	0 No	1 Ball	2 Flag	3 Tree	0 No	0 No																	93		83		76		61	98 Refused		2 Not Used
175531318001	1755313180	1755313	5 Error	1 Correct	1 Correct	5 Error	1 Correct	1 Correct	1 Correct	1 Correct	1 Correct	1 Correct	3 Good	0 No	2 Flag	3 Tree	0 No	0 No	1 Ball	0 No	3 Tree	0 No	0 No	1 Ball	2 Flag	3 Tree	0 No	0 No												93		86		79		72		65	2 Not Used
175531323001	1755313230	1755313	1 Correct	5 Error	1 Correct	5 Error	1 Correct						2 Very Good																											93		6		9		2		5	2 Not Used
175531323002	1755313230	1755313	1 Correct	5 Error	5 Error	1 Correct	5 Error						4 Fair																											93		43		13		33		43	2 Not Used
175531332001	1755313320	1755313	1 Correct	1 Correct	1 Correct	1 Correct	1 Correct						4 Fair																											93		86		79		72		65	2 Not Used
175531332002	1755313320	1755313	1 Correct	1 Correct	1 Correct	5 Error	1 Correct						4 Fair																											93		86		79		72		65	2 Not Used
175531315001	1755313150	1755313	1 Correct	1 Correct	1 Correct	5 Error	1 Correct	1 Correct	1 Correct	1 Correct	1 Correct	1 Correct	3 Good	1 Ball	2 Flag	3 Tree	0 No	0 No																						93		86		79		65		58	2 Not Used
175531308002	1755313080	1755313	1 Correct	1 Correct	97 Not Assessed	1 Correct	1 Correct	1 Correct	1 Correct	1 Correct	1 Correct	1 Correct	4 Fair	1 Ball	2 Flag	3 Tree	0 No	0 No																						93		86		79		72		65	2 Not Used
175531308001	1755313080	1755313
175531329001	1755313290	1755313	1 Correct	1 Correct	1 Correct	1 Correct	1 Correct						4 Fair																											93		86		79		72		65	2 Not Used
175531329002	1755313290	1755313	1 Correct	1 Correct	1 Correct	1 Correct	1 Correct						4 Fair																											93		86		79		72		65	2 Not Used
175531309001	1755313090	1755313	1 Correct	1 Correct	1 Correct	1 Correct	1 Correct	1 Correct	1 Correct	1 Correct	1 Correct	1 Correct	4 Fair	1 Ball	2 Flag	3 Tree	0 No	0 No																						93		86		61		54		44	2 Not Used
175531309002	1755313090	1755313	1 Correct	1 Correct	1 Correct	1 Correct	1 Correct	1 Correct	1 Correct	1 Correct	1 Correct	1 Correct	2 Very Good	1 Ball	2 Flag	3 Tree	0 No	0 No																						93		86		79		72		65	2 Not Used
175531328002	1755313280	1755313	1 Correct	1 Correct	1 Correct	5 Error	1 Correct	1 Correct	1 Correct	1 Correct	1 Correct	1 Correct	4 Fair	1 Ball	2 Flag	3 Tree	0 No	0 No																						93		86		79		72		65	2 Not Used
175531314001	1755313140	1755313	1 Correct	1 Correct	1 Correct	1 Correct	1 Correct	1 Correct	1 Correct	1 Correct	1 Correct	97 Not Assessed	4 Fair	1 Ball	0 No	3 Tree	0 No	0 No	1 Ball	2 Flag	3 Tree	0 No	0 No																	93		86		79		72		65	2 Not Used
175531305001	1755313050	1755313
175531313002	1755313130	1755313	1 Correct	1 Correct	1 Correct	1 Correct	1 Correct						2 Very Good																											93		86		79		72		65	2 Not Used
175531313001	1755313130	1755313	1 Correct	1 Correct	1 Correct	1 Correct	1 Correct						4 Fair																											93		66		59		42		35	2 Not Used
175531304001	1755313040	1755313	1 Correct	1 Correct	5 Error	5 Error	1 Correct						4 Fair																											93		87	97 Don't Know
175531304002	1755313040	1755313	1 Correct	5 Error	1 Correct	5 Error	1 Correct						4 Fair																											93		86		79		72		65	2 Not Used
175531320001	1755313200	1755313	1 Correct	1 Correct	97 Not Assessed	5 Error	1 Correct						4 Fair																											93		86		79		72		64	2 Not Used
175531320002	1755313200	1755313	1 Correct	1 Correct	1 Correct	5 Error	1 Correct						4 Fair																											93		86		79		72		65	2 Not Used
175531303001	1755313030	1755313	1 Correct	1 Correct	1 Correct	1 Correct	1 Correct	1 Correct	1 Correct	1 Correct	1 Correct	1 Correct	3 Good	1 Ball	2 Flag	3 Tree	0 No	0 No																						93		86		79		72		65	2 Not Used
175531303002	1755313030	1755313	5 Error	1 Correct	5 Error	1 Correct	5 Error	5 Error	5 Error	1 Correct	1 Correct	1 Correct	4 Fair	1 Ball	2 Flag	3 Tree	0 No	0 No																						93		74	97 Don't Know
175531324001	1755313240	1755313	1 Correct	1 Correct	1 Correct	1 Correct	1 Correct	1 Correct	1 Correct	1 Correct	1 Correct	1 Correct	5 Poor	1 Ball	2 Flag	3 Tree	0 No	0 No																						93		76		69		62		55	2 Not Used
175531324002	1755313240	1755313	1 Correct	1 Correct	1 Correct	1 Correct	1 Correct	1 Correct	1 Correct	1 Correct	1 Correct	1 Correct	4 Fair	0 No	0 No	0 No	4 None	0 No	0 No	2 Flag	3 Tree	0 No	0 No	1 Ball	2 Flag	3 Tree	0 No	0 No												93		84		67	97 Don't Know
175531302001	1755313020	1755313	1 Correct	1 Correct	1 Correct	1 Correct	1 Correct	1 Correct	1 Correct	1 Correct	1 Correct	97 Not Assessed	4 Fair	1 Ball	2 Flag	3 Tree	0 No	0 No																						93		86		79		72		65	2 Not Used
175531302002	1755313020	1755313	5 Error	5 Error	1 Correct	1 Correct	1 Correct	1 Correct	1 Correct	1 Correct	1 Correct	97 Not Assessed	5 Poor	0 No	0 No	0 No	4 None	0 No	1 Ball	2 Flag	3 Tree	0 No	0 No																97 Don't Know
175531325002	1755313250	1755313	1 Correct	1 Correct	1 Correct	5 Error	1 Correct						4 Fair																											93		86		79		62		55	2 Not Used
175531301001	1755313010	1755313	1 Correct	1 Correct	1 Correct	1 Correct	1 Correct						4 Fair																											93		86		72		65		58	2 Not Used
175531301002	1755313010	1755313
175531317002	1755313170	1755313	1 Correct	5 Error	1 Correct	5 Error	1 Correct						3 Good																											93		84		76		63		57	2 Not Used
175531317003	1755313170	1755313	1 Correct	1 Correct	5 Error	5 Error	1 Correct						4 Fair																											93		86		79		72		65	2 Not Used
175531311002	1755313110	1755313	1 Correct	1 Correct	1 Correct	1 Correct	1 Correct	1 Correct	1 Correct	1 Correct	1 Correct	1 Correct	4 Fair	1 Ball	2 Flag	3 Tree	0 No	0 No																						93		86		79		72		65	2 Not Used
175531311001	1755313110	1755313	1 Correct	1 Correct	1 Correct	1 Correct	1 Correct	1 Correct	1 Correct	1 Correct	1 Correct	1 Correct	5 Poor	0 No	2 Flag	3 Tree	0 No	0 No	1 Ball	2 Flag	3 Tree	0 No	0 No																	93		85		68		61		53	2 Not Used
175531312002	1755313120	1755313	1 Correct	5 Error	5 Error	1 Correct	1 Correct						3 Good																											93		85		65		57		30	2 Not Used
175531312001	1755313120	1755313	1 Correct	1 Correct	1 Correct	1 Correct	1 Correct						3 Good																											93		84		76		69		62	2 Not Used
175531330001	1755313300	1755313	1 Correct	5 Error	1 Correct	5 Error	1 Correct	1 Correct	1 Correct	1 Correct	1 Correct	1 Correct	2 Very Good	1 Ball	2 Flag	3 Tree	0 No	0 No																						93		84		77		70		93	2 Not Used
175531321001	1755313210	1755313	1 Correct	5 Error	1 Correct	1 Correct	1 Correct	1 Correct	1 Correct	1 Correct	1 Correct	1 Correct	4 Fair	1 Ball	2 Flag	3 Tree	0 No	0 No																						93		84		63	97 Don't Know
174643131001	1746431310	1746431	5 Error	5 Error	5 Error	97 Not Assessed	1 Correct	1 Correct	1 Correct	1 Correct	1 Correct	1 Correct	1 Excellent	0 No	0 No	0 No	0 No	97 Not Assessed	1 Ball	2 Flag	3 Tree	0 No	0 No																97 Don't Know
174643118002	1746431180	1746431	5 Error	5 Error	5 Error	5 Error	1 Correct	5 Error	5 Error	1 Correct	5 Error	1 Correct	2 Very Good	1 Ball	2 Flag	3 Tree	0 No	0 No																					97 Don't Know
174643108001	1746431080	1746431
174643108002	1746431080	1746431
174643110001	1746431100	1746431	1 Correct	1 Correct	5 Error	5 Error	1 Correct	1 Correct	1 Correct	1 Correct	1 Correct	1 Correct	5 Poor	1 Ball	0 No	0 No	0 No	0 No	1 Ball	2 Flag	3 Tree	0 No	0 No																98 Refused
174643110002	1746431100	1746431	97 Not Assessed	97 Not Assessed	97 Not Assessed	97 Not Assessed	97 Not Assessed	97 Not Assessed	1 Correct	1 Correct	97 Not Assessed	1 Correct	5 Poor	1 Ball	0 No	3 Tree	0 No	0 No	1 Ball	2 Flag	3 Tree	0 No	0 No																97 Don't Know
174643134002	1746431340	1746431	1 Correct	5 Error	1 Correct	5 Error	1 Correct						4 Fair																											93	98 Refused
174643134001	1746431340	1746431	5 Error	1 Correct	5 Error	5 Error	1 Correct						4 Fair																											93		86		79		72		65	2 Not Used
174643111001	1746431110	1746431	1 Correct	1 Correct	5 Error	1 Correct	1 Correct	1 Correct	5 Error	1 Correct	1 Correct	1 Correct	5 Poor	1 Ball	2 Flag	3 Tree	0 No	0 No																						93		86		79		72		65	2 Not Used
174643111002	1746431110	1746431	1 Correct	1 Correct	1 Correct	5 Error	1 Correct	1 Correct	5 Error	1 Correct	1 Correct	1 Correct	5 Poor	1 Ball	2 Flag	3 Tree	0 No	0 No																					97 Don't Know
174643132001	1746431320	1746431	1 Correct	1 Correct	5 Error	1 Correct	1 Correct						5 Poor																											93		86		59		52		45	2 Not Used
174643132002	1746431320	1746431	1 Correct	1 Correct	1 Correct	1 Correct	1 Correct						4 Fair																											93		86		59		48		41	2 Not Used
174643126001	1746431260	1746431	1 Correct	1 Correct	5 Error	1 Correct	1 Correct	1 Correct	1 Correct	1 Correct	1 Correct	1 Correct	4 Fair	1 Ball	0 No	3 Tree	0 No	0 No	1 Ball	2 Flag	3 Tree	0 No	0 No																	93		86		79		72		65	2 Not Used
174643124001	1746431240	1746431	1 Correct	1 Correct	1 Correct	1 Correct	1 Correct	1 Correct	1 Correct	1 Correct	1 Correct	1 Correct	3 Good	0 No	0 No	0 No	4 None	0 No	1 Ball	0 No	3 Tree	0 No	0 No	1 Ball	0 No	3 Tree	0 No	0 No	1 Ball	2 Flag	3 Tree	0 No	0 No							93		63		53		43		33	2 Not Used
174643124002	1746431240	1746431	5 Error	5 Error	5 Error	5 Error	5 Error	5 Error	5 Error	1 Correct	5 Error	1 Correct	4 Fair	0 No	0 No	0 No	4 None	0 No	0 No	0 No	0 No	4 None	0 No	0 No	0 No	0 No	4 None	0 No	0 No	0 No	0 No	4 None	0 No	0 No	0 No	0 No	4 None	0 No	97 Don't Know
174643121001	1746431210	1746431	1 Correct	1 Correct	5 Error	1 Correct	1 Correct	1 Correct	1 Correct	1 Correct	1 Correct	1 Correct	3 Good	1 Ball	2 Flag	3 Tree	0 No	0 No																						93	98 Refused
174643135002	1746431350	1746431	1 Correct	1 Correct	5 Error	1 Correct	1 Correct						4 Fair																											93		90		83		66		57	2 Not Used
174643135001	1746431350	1746431
174643117001	1746431170	1746431	5 Error	97 Not Assessed	5 Error	97 Not Assessed	1 Correct	1 Correct	1 Correct	1 Correct	1 Correct	1 Correct	4 Fair	1 Ball	2 Flag	3 Tree	0 No	0 No																						93	97 Don't Know
174643117002	1746431170	1746431	1 Correct	5 Error	1 Correct	5 Error	1 Correct	1 Correct	1 Correct	1 Correct	1 Correct	1 Correct	5 Poor	1 Ball	2 Flag	3 Tree	0 No	0 No																						93		86		81		76		69	2 Not Used
174643105001	1746431050	1746431	1 Correct	1 Correct	1 Correct	5 Error	1 Correct						5 Poor																										98 Refused
174643105002	1746431050	1746431	1 Correct	1 Correct	97 Not Assessed	5 Error	1 Correct						5 Poor																											93		86		7	98 Refused
174643102002	1746431020	1746431	1 Correct	5 Error	1 Correct	97 Not Assessed	1 Correct						2 Very Good																											93		86		79		73		67	2 Not Used
174643102001	1746431020	1746431
174643123002	1746431230	1746431	1 Correct	1 Correct	1 Correct	1 Correct	1 Correct	1 Correct	1 Correct	1 Correct	1 Correct	1 Correct	4 Fair	1 Ball	2 Flag	3 Tree	0 No	0 No																						93		86		79		72		65	2 Not Used
174643123001	1746431230	1746431	5 Error	5 Error	1 Correct	1 Correct	5 Error	5 Error	5 Error	1 Correct	1 Correct	1 Correct	4 Fair	1 Ball	2 Flag	3 Tree	0 No	0 No																					97 Don't Know
174643125002	1746431250	1746431	1 Correct	1 Correct	1 Correct	5 Error	1 Correct	1 Correct	1 Correct	1 Correct	1 Correct	1 Correct	4 Fair	1 Ball	2 Flag	3 Tree	0 No	0 No																						93		86		79		70		65	2 Not Used
174643125001	1746431250	1746431	1 Correct	1 Correct	5 Error	1 Correct	1 Correct						4 Fair																											93		86		79		72		65	2 Not Used
174643127001	1746431270	1746431	1 Correct	1 Correct	97 Not Assessed	1 Correct	1 Correct	1 Correct	1 Correct	1 Correct	1 Correct	97 Not Assessed	5 Poor	1 Ball	0 No	0 No	0 No	0 No	1 Ball	2 Flag	3 Tree	0 No	0 No																	93		86		69		52		45	2 Not Used
174643106002	1746431060	1746431	1 Correct	1 Correct	5 Error	1 Correct	1 Correct						5 Poor																											93		86		79		72		65	2 Not Used
174643106001	1746431060	1746431	97 Not Assessed	1 Correct	1 Correct	1 Correct	1 Correct						5 Poor																											93		86	97 Don't Know
174643120001	1746431200	1746431	1 Correct	1 Correct	5 Error	5 Error	1 Correct						4 Fair																											93		84		79		72		65	2 Not Used
174643120002	1746431200	1746431	1 Correct	1 Correct	5 Error	5 Error	1 Correct						4 Fair																											93		94	97 Don't Know
174643109001	1746431090	1746431	5 Error	5 Error	1 Correct	1 Correct	1 Correct	97 Not Assessed	97 Not Assessed	1 Correct	1 Correct	1 Correct	5 Poor	1 Ball	0 No	0 No	0 No	0 No	1 Ball	2 Flag	3 Tree	0 No	0 No																98 Refused
174643101001	1746431010	1746431	1 Correct	1 Correct	5 Error	1 Correct	1 Correct	1 Correct	1 Correct	1 Correct	1 Correct	1 Correct	5 Poor	1 Ball	2 Flag	3 Tree	0 No	0 No																						93		86		81		72		65	2 Not Used
174643101002	1746431010	1746431	5 Error	5 Error	5 Error	5 Error	1 Correct	1 Correct	1 Correct	1 Correct	1 Correct	1 Correct	5 Poor	0 No	0 No	0 No	4 None	0 No	1 Ball	0 No	0 No	0 No	0 No	1 Ball	2 Flag	3 Tree	0 No	0 No												93	97 Don't Know
174643112001	1746431120	1746431	1 Correct	1 Correct	5 Error	5 Error	5 Error	1 Correct	1 Correct	1 Correct	1 Correct	1 Correct	5 Poor	1 Ball	2 Flag	0 No	0 No	0 No	1 Ball	2 Flag	3 Tree	0 No	0 No																	93		91		50		40		30	2 Not Used
174643112002	1746431120	1746431	1 Correct	97 Not Assessed	5 Error	5 Error	1 Correct	1 Correct	1 Correct	1 Correct	97 Not Assessed	1 Correct	5 Poor	1 Ball	2 Flag	3 Tree	0 No	0 No																					98 Refused
174643128001	1746431280	1746431	1 Correct	1 Correct	1 Correct	5 Error	1 Correct	1 Correct	1 Correct	1 Correct	1 Correct	1 Correct	3 Good	1 Ball	2 Flag	3 Tree	0 No	0 No																						93		86		79		72		65	2 Not Used
174643128002	1746431280	1746431	1 Correct	5 Error	1 Correct	1 Correct	1 Correct	1 Correct	1 Correct	1 Correct	5 Error	1 Correct	4 Fair	1 Ball	2 Flag	3 Tree	0 No	0 No																						93		86		66		55		44	2 Not Used
174643130001	1746431300	1746431	1 Correct	1 Correct	5 Error	1 Correct	1 Correct						4 Fair																											93		86		78		71		64	2 Not Used
174643107002	1746431070	1746431	5 Error	1 Correct	1 Correct	5 Error	1 Correct	1 Correct	1 Correct	1 Correct	1 Correct	1 Correct	3 Good	1 Ball	2 Flag	3 Tree	0 No	0 No																						93		86		79		72		65	1 Used
174643107101	1746431071	1746431	5 Error	1 Correct	5 Error	5 Error	1 Correct	1 Correct	1 Correct	1 Correct	1 Correct	1 Correct	5 Poor	1 Ball	2 Flag	3 Tree	0 No	0 No																					98 Refused
174643129001	1746431290	1746431	5 Error	1 Correct	5 Error	1 Correct	1 Correct	5 Error	1 Correct	1 Correct	1 Correct	1 Correct	3 Good	1 Ball	2 Flag	3 Tree	0 No	0 No																					97 Don't Know
174643129002	1746431290	1746431	1 Correct	1 Correct	1 Correct	1 Correct	1 Correct	1 Correct	1 Correct	1 Correct	1 Correct	1 Correct	2 Very Good	1 Ball	2 Flag	3 Tree	0 No	0 No																						93		82	97 Don't Know
174643103002	1746431030	1746431	97 Not Assessed	1 Correct	97 Not Assessed	97 Not Assessed	5 Error	97 Not Assessed	5 Error	1 Correct	97 Not Assessed	1 Correct	5 Poor	0 No	0 No	0 No	0 No	97 Not Assessed	0 No	0 No	0 No	0 No	97 Not Assessed	0 No	0 No	0 No	0 No	97 Not Assessed	1 Ball	2 Flag	3 Tree	0 No	0 No						98 Refused
174643119002	1746431190	1746431	1 Correct	1 Correct	1 Correct	1 Correct	1 Correct	1 Correct	1 Correct	1 Correct	1 Correct	1 Correct	4 Fair	1 Ball	2 Flag	3 Tree	0 No	0 No																						93		86		79		72		65	2 Not Used
174643119001	1746431190	1746431	5 Error	5 Error	1 Correct	5 Error	1 Correct	1 Correct	1 Correct	1 Correct	1 Correct	5 Error	5 Poor	0 No	2 Flag	3 Tree	0 No	0 No	1 Ball	2 Flag	3 Tree	0 No	0 No																97 Don't Know
174643104001	1746431040	1746431	1 Correct	5 Error	5 Error	1 Correct	1 Correct	1 Correct	1 Correct	1 Correct	1 Correct	1 Correct	5 Poor	1 Ball	2 Flag	3 Tree	0 No	0 No																						93		86		69		62		55	2 Not Used
174643104002	1746431040	1746431
174643122002	1746431220	1746431	5 Error	1 Correct	5 Error	1 Correct	1 Correct						2 Very Good																											93	98 Refused
174643122001	1746431220	1746431	1 Correct	97 Not Assessed	97 Not Assessed	1 Correct	97 Not Assessed						4 Fair																										98 Refused
174643113002	1746431130	1746431	1 Correct	1 Correct	5 Error	1 Correct	1 Correct	1 Correct	1 Correct	1 Correct	1 Correct	1 Correct	4 Fair	1 Ball	2 Flag	3 Tree	0 No	0 No																						93		83		79		72		65	2 Not Used
174643113001	1746431130	1746431	5 Error	1 Correct	5 Error	1 Correct	5 Error	1 Correct	1 Correct	1 Correct	1 Correct	1 Correct	4 Fair	1 Ball	2 Flag	3 Tree	0 No	0 No																					98 Refused
174643305002	1746433050	1746433	1 Correct	1 Correct	5 Error	1 Correct	5 Error						4 Fair																											93		86		77	98 Refused
174643305001	1746433050	1746433	1 Correct	1 Correct	1 Correct	5 Error	1 Correct						4 Fair																										98 Refused
174643307002	1746433070	1746433	1 Correct	1 Correct	1 Correct	1 Correct	1 Correct	1 Correct	1 Correct	1 Correct	1 Correct	1 Correct	4 Fair	1 Ball	2 Flag	3 Tree	0 No	0 No																						93		86		79		72		65	2 Not Used
174643307001	1746433070	1746433	1 Correct	1 Correct	1 Correct	1 Correct	1 Correct						4 Fair																											93		86		79		72		65	2 Not Used
174643306002	1746433060	1746433	1 Correct	1 Correct	1 Correct	1 Correct	1 Correct	1 Correct	1 Correct	1 Correct	1 Correct	1 Correct	3 Good	1 Ball	2 Flag	3 Tree	0 No	0 No																						93		86		79		72		65	2 Not Used
174643306001	1746433060	1746433	1 Correct	5 Error	1 Correct	1 Correct	1 Correct	1 Correct	1 Correct	1 Correct	1 Correct	1 Correct	3 Good	1 Ball	2 Flag	3 Tree	0 No	0 No																						93		86		79		72		65	2 Not Used
174643311001	1746433110	1746433	1 Correct	1 Correct	1 Correct	1 Correct	1 Correct						4 Fair																											93	97 Don't Know
174643311002	1746433110	1746433	5 Error	1 Correct	1 Correct	5 Error	1 Correct						5 Poor																											93		86		79		72		65	2 Not Used
174643315001	1746433150	1746433	1 Correct	1 Correct	1 Correct	5 Error	1 Correct	1 Correct	1 Correct	5 Error	1 Correct	1 Correct	4 Fair	1 Ball	2 Flag	3 Tree	0 No	0 No																						93		86		79		72		65	2 Not Used
174643315002	1746433150	1746433	1 Correct	1 Correct	1 Correct	5 Error	1 Correct	1 Correct	1 Correct	5 Error	1 Correct	1 Correct	5 Poor	0 No	0 No	0 No	4 None	0 No	1 Ball	2 Flag	3 Tree	0 No	0 No																	93	97 Don't Know
174643308001	1746433080	1746433	5 Error	1 Correct	1 Correct	1 Correct	1 Correct	1 Correct	1 Correct	1 Correct	1 Correct	1 Correct	5 Poor	0 No	0 No	0 No	4 None	0 No	1 Ball	2 Flag	0 No	0 No	0 No	1 Ball	2 Flag	3 Tree	0 No	0 No											98 Refused
174643319001	1746433190	1746433	1 Correct	1 Correct	1 Correct	1 Correct	1 Correct						4 Fair																											93		86		79		72		65	2 Not Used
174643319002	1746433190	1746433	1 Correct	1 Correct	1 Correct	1 Correct	1 Correct						4 Fair																											93		86		82		75		68	2 Not Used
174643323002	1746433230	1746433	1 Correct	1 Correct	1 Correct	1 Correct	1 Correct						5 Poor																											93		86		79		72		65	2 Not Used
174643323001	1746433230	1746433	1 Correct	1 Correct	5 Error	5 Error	1 Correct						4 Fair																											93		86		73		66		59	2 Not Used
174643316001	1746433160	1746433	1 Correct	1 Correct	1 Correct	1 Correct	1 Correct	1 Correct	1 Correct	1 Correct	1 Correct	1 Correct	4 Fair	1 Ball	2 Flag	3 Tree	0 No	0 No																						93		86		79		72		65	2 Not Used
174643316002	1746433160	1746433	1 Correct	1 Correct	1 Correct	1 Correct	1 Correct						5 Poor																											93		86		71		68		59	2 Not Used
174643313001	1746433130	1746433	1 Correct	1 Correct	5 Error	1 Correct	1 Correct						4 Fair																											93		83		84		77		63	2 Not Used
174643313002	1746433130	1746433	1 Correct	1 Correct	1 Correct	1 Correct	1 Correct						4 Fair																										97 Don't Know
174643314001	1746433140	1746433	1 Correct	1 Correct	5 Error	1 Correct	1 Correct						5 Poor																										97 Don't Know
174643314002	1746433140	1746433	1 Correct	1 Correct	1 Correct	1 Correct	1 Correct						4 Fair																										97 Don't Know
174643303002	1746433030	1746433	1 Correct	5 Error	5 Error	1 Correct	5 Error						3 Good																											93		86		79		72		62	2 Not Used
174643303001	1746433030	1746433
174643324001	1746433240	1746433	1 Correct	1 Correct	5 Error	1 Correct	1 Correct						4 Fair																											93		86		79		72		64	2 Not Used
174643324002	1746433240	1746433	1 Correct	1 Correct	1 Correct	5 Error	1 Correct						5 Poor																											93		86		79		72		65	2 Not Used
174643326001	1746433260	1746433	1 Correct	1 Correct	1 Correct	1 Correct	1 Correct						4 Fair																										98 Refused
174643326002	1746433260	1746433
174643325002	1746433250	1746433	1 Correct	5 Error	5 Error	1 Correct	1 Correct						5 Poor																											93		86	98 Refused
174643325001	1746433250	1746433
174643304002	1746433040	1746433	1 Correct	1 Correct	5 Error	5 Error	1 Correct	1 Correct	5 Error	1 Correct	1 Correct	1 Correct	5 Poor	0 No	0 No	0 No	4 None	0 No	1 Ball	2 Flag	3 Tree	0 No	0 No																97 Don't Know
174643304001	1746433040	1746433	1 Correct	1 Correct	5 Error	5 Error	1 Correct	1 Correct	1 Correct	1 Correct	1 Correct	1 Correct	5 Poor	1 Ball	2 Flag	3 Tree	0 No	0 No																						93		86		79		72		65	2 Not Used
174643320002	1746433200	1746433	1 Correct	1 Correct	1 Correct	1 Correct	1 Correct						5 Poor																											93		86		79		72		65	2 Not Used
174643320001	1746433200	1746433	1 Correct	1 Correct	1 Correct	5 Error	1 Correct						3 Good																											93		85		78		71		64	2 Not Used
174643321001	1746433210	1746433	1 Correct	1 Correct	97 Not Assessed	97 Not Assessed	1 Correct						5 Poor																											93		86		79		72		65	2 Not Used
174643321003	1746433210	1746433	1 Correct	1 Correct	97 Not Assessed	5 Error	1 Correct						5 Poor																											93		86		79		72		65	2 Not Used
174643309001	1746433090	1746433	1 Correct	1 Correct	1 Correct	1 Correct	1 Correct	1 Correct	1 Correct	1 Correct	1 Correct	1 Correct	5 Poor	1 Ball	2 Flag	3 Tree	0 No	0 No																						93		86		79		72		65	2 Not Used
174643309002	1746433090	1746433	1 Correct	1 Correct	1 Correct	1 Correct	1 Correct	1 Correct	1 Correct	1 Correct	1 Correct	1 Correct	4 Fair	1 Ball	2 Flag	3 Tree	0 No	0 No																						93		86		77		70		63	2 Not Used
174643208001	1746432080	1746432
174643236002	1746432360	1746432	1 Correct	1 Correct	1 Correct	1 Correct	1 Correct						3 Good																											93		86		79		72		65	2 Not Used
174643236001	1746432360	1746432	1 Correct	5 Error	1 Correct	1 Correct	1 Correct						4 Fair																											93		84		77		70		63	2 Not Used
174643202001	1746432020	1746432	5 Error	5 Error	5 Error	1 Correct	1 Correct						4 Fair																											93		84		86		77		69	2 Not Used
174643202002	1746432020	1746432	1 Correct	1 Correct	1 Correct	1 Correct	1 Correct						5 Poor																											93		84		77		70		63	2 Not Used
174643206001	1746432060	1746432	97 Not Assessed	1 Correct	97 Not Assessed	97 Not Assessed	1 Correct	5 Error	5 Error	1 Correct	1 Correct	1 Correct	3 Good	0 No	0 No	0 No	4 None	0 No	0 No	0 No	0 No	0 No	97 Not Assessed	0 No	0 No	0 No	4 None	0 No	0 No	2 Flag	3 Tree	0 No	0 No	0 No	2 Flag	3 Tree	0 No	0 No	97 Don't Know
174643223001	1746432230	1746432	5 Error	1 Correct	1 Correct	5 Error	1 Correct	1 Correct	1 Correct	1 Correct	1 Correct	1 Correct	4 Fair	1 Ball	2 Flag	0 No	0 No	0 No	1 Ball	2 Flag	3 Tree	0 No	0 No																	93		86		79		62		55	2 Not Used
174643226002	1746432260	1746432	1 Correct	1 Correct	1 Correct	97 Not Assessed	1 Correct	1 Correct	1 Correct	1 Correct	1 Correct	97 Not Assessed	5 Poor	0 No	0 No	0 No	4 None	0 No	0 No	0 No	0 No	4 None	0 No	0 No	0 No	0 No	4 None	0 No	0 No	0 No	0 No	4 None	0 No	1 Ball	2 Flag	3 Tree	0 No	0 No	98 Refused
174643226001	1746432260	1746432	1 Correct	97 Not Assessed	1 Correct	1 Correct	1 Correct	1 Correct	1 Correct	1 Correct	1 Correct	1 Correct	5 Poor	1 Ball	2 Flag	3 Tree	0 No	0 No																					98 Refused
174643210001	1746432100	1746432
174643230001	1746432300	1746432	1 Correct	1 Correct	1 Correct	1 Correct	1 Correct						5 Poor																											93		86		79		72		65	2 Not Used
174643232001	1746432320	1746432	1 Correct	1 Correct	1 Correct	97 Not Assessed	5 Error						3 Good																											93		86		79		72		65	2 Not Used
174643232002	1746432320	1746432	5 Error	5 Error	5 Error	1 Correct	1 Correct						4 Fair																											92		64		56	98 Refused
174643228002	1746432280	1746432	1 Correct	1 Correct	1 Correct	5 Error	1 Correct	1 Correct	1 Correct	1 Correct	1 Correct	1 Correct	4 Fair	1 Ball	2 Flag	3 Tree	0 No	0 No																						93		86		79		62		58	2 Not Used
174643228001	1746432280	1746432	1 Correct	1 Correct	1 Correct	5 Error	1 Correct						4 Fair																										97 Don't Know
174643218001	1746432180	1746432	1 Correct	97 Not Assessed	1 Correct	5 Error	1 Correct	1 Correct	1 Correct	1 Correct	1 Correct	1 Correct	4 Fair	1 Ball	2 Flag	3 Tree	0 No	0 No																						93		92		91		81		82	2 Not Used
174643222002	1746432220	1746432	1 Correct	1 Correct	5 Error	5 Error	5 Error	1 Correct	5 Error	1 Correct	1 Correct	1 Correct	4 Fair	1 Ball	2 Flag	3 Tree	0 No	0 No																						73		97		93		93		93	2 Not Used
174643222001	1746432220	1746432	5 Error	1 Correct	5 Error	5 Error	5 Error	5 Error	5 Error	1 Correct	1 Correct	5 Error	5 Poor	1 Ball	2 Flag	3 Tree	0 No	0 No																					97 Don't Know
174643209001	1746432090	1746432	1 Correct	1 Correct	1 Correct	1 Correct	1 Correct	1 Correct	1 Correct	1 Correct	1 Correct	1 Correct	4 Fair	1 Ball	2 Flag	3 Tree	0 No	0 No																						93		86		79		72		65	2 Not Used
174643209002	1746432090	1746432
174643229001	1746432290	1746432	1 Correct	5 Error	1 Correct	97 Not Assessed	1 Correct	1 Correct	1 Correct	1 Correct	97 Not Assessed	1 Correct	4 Fair	1 Ball	2 Flag	3 Tree	0 No	0 No																						93		86		79		72		65	2 Not Used
174643205001	1746432050	1746432	5 Error	1 Correct	5 Error	5 Error	1 Correct						5 Poor																											93		73		60		44		37	2 Not Used
174643207002	1746432070	1746432	1 Correct	5 Error	5 Error	5 Error	1 Correct	1 Correct	1 Correct	1 Correct	1 Correct	1 Correct	4 Fair	1 Ball	2 Flag	0 No	0 No	0 No	1 Ball	2 Flag	3 Tree	0 No	0 No																	93		84		77		70		63	2 Not Used
174643207001	1746432070	1746432	5 Error	5 Error	1 Correct	1 Correct	5 Error	1 Correct	5 Error	1 Correct	5 Error	1 Correct	4 Fair	1 Ball	2 Flag	3 Tree	0 No	0 No																					97 Don't Know
174643215002	1746432150	1746432	1 Correct	5 Error	1 Correct	5 Error	97 Not Assessed	1 Correct	1 Correct	1 Correct	97 Not Assessed	1 Correct	5 Poor	0 No	0 No	0 No	0 No	97 Not Assessed	0 No	0 No	0 No	0 No	97 Not Assessed	0 No	0 No	0 No	0 No	97 Not Assessed	0 No	0 No	0 No	0 No	97 Not Assessed	1 Ball	2 Flag	3 Tree	0 No	0 No	98 Refused
174643215001	1746432150	1746432	5 Error	5 Error	1 Correct	5 Error	5 Error	5 Error	1 Correct	1 Correct	1 Correct	1 Correct	5 Poor	1 Ball	2 Flag	3 Tree	0 No	0 No																					97 Don't Know
174643227002	1746432270	1746432	1 Correct	5 Error	5 Error	5 Error	1 Correct	1 Correct	1 Correct	1 Correct	5 Error	1 Correct	4 Fair	1 Ball	2 Flag	3 Tree	0 No	0 No																						93		66		49		42		35	2 Not Used
174643227001	1746432270	1746432	1 Correct	5 Error	1 Correct	5 Error	1 Correct	1 Correct	5 Error	1 Correct	1 Correct	1 Correct	5 Poor	1 Ball	2 Flag	3 Tree	0 No	0 No																						93	97 Don't Know
174643231001	1746432310	1746432	1 Correct	5 Error	1 Correct	1 Correct	1 Correct						5 Poor																										98 Refused
174643235002	1746432350	1746432
174643235001	1746432350	1746432	1 Correct	1 Correct	1 Correct	97 Not Assessed	5 Error						4 Fair																											93	97 Don't Know
174643219002	1746432190	1746432	97 Not Assessed	1 Correct	5 Error	97 Not Assessed	1 Correct	1 Correct	1 Correct	1 Correct	1 Correct	1 Correct	5 Poor	0 No	0 No	0 No	0 No	97 Not Assessed	1 Ball	0 No	3 Tree	0 No	0 No	1 Ball	2 Flag	3 Tree	0 No	0 No												93		86		79		72		63	2 Not Used
174643219001	1746432190	1746432	97 Not Assessed	1 Correct	5 Error	97 Not Assessed	1 Correct	5 Error	1 Correct	1 Correct	1 Correct	1 Correct	5 Poor	1 Ball	0 No	0 No	0 No	0 No	1 Ball	2 Flag	0 No	0 No	0 No	1 Ball	0 No	3 Tree	0 No	0 No	1 Ball	0 No	0 No	0 No	0 No	1 Ball	2 Flag	3 Tree	0 No	0 No	98 Refused
174643211001	1746432110	1746432	1 Correct	1 Correct	5 Error	1 Correct	1 Correct	1 Correct	1 Correct	1 Correct	1 Correct	1 Correct	4 Fair	1 Ball	2 Flag	3 Tree	0 No	0 No																						93		86		79		82		75	2 Not Used
174643211002	1746432110	1746432	5 Error	5 Error	1 Correct	1 Correct	1 Correct	5 Error	1 Correct	5 Error	1 Correct	1 Correct	4 Fair	1 Ball	2 Flag	3 Tree	0 No	0 No																					97 Don't Know
174643213001	1746432130	1746432	5 Error	1 Correct	5 Error	97 Not Assessed	1 Correct						4 Fair																										98 Refused
174643225001	1746432250	1746432
174643225002	1746432250	1746432	1 Correct	1 Correct	1 Correct	1 Correct	1 Correct						5 Poor																											93		86		79	97 Don't Know
174643233001	1746432330	1746432	1 Correct	1 Correct	5 Error	5 Error	1 Correct	1 Correct	1 Correct	1 Correct	1 Correct	1 Correct	5 Poor	0 No	2 Flag	3 Tree	0 No	0 No	1 Ball	2 Flag	3 Tree	0 No	0 No																98 Refused
174643201002	1746432010	1746432
174643201001	1746432010	1746432	5 Error	5 Error	1 Correct	5 Error	1 Correct	1 Correct	1 Correct	1 Correct	1 Correct	1 Correct	5 Poor	1 Ball	2 Flag	3 Tree	0 No	0 No																					97 Don't Know
174643234001	1746432340	1746432	1 Correct	1 Correct	1 Correct	1 Correct	1 Correct						2 Very Good																											93		86		79		72		65	2 Not Used
174643234002	1746432340	1746432	1 Correct	1 Correct	5 Error	1 Correct	1 Correct						4 Fair																											93		86		79		72		65	1 Used
174643204001	1746432040	1746432	1 Correct	1 Correct	5 Error	5 Error	1 Correct	1 Correct	1 Correct	1 Correct	1 Correct	1 Correct	4 Fair	1 Ball	2 Flag	3 Tree	0 No	0 No																					98 Refused
174643216002	1746432160	1746432	5 Error	5 Error	5 Error	5 Error	5 Error						4 Fair																										97 Don't Know
174643220001	1746432200	1746432	5 Error	5 Error	5 Error	5 Error	1 Correct	1 Correct	5 Error	1 Correct	1 Correct	1 Correct	5 Poor	1 Ball	2 Flag	3 Tree	0 No	0 No																					98 Refused
177402325002	1774023250	1774023
177402325001	1774023250	1774023	5 Error	5 Error	1 Correct	5 Error	5 Error	5 Error	5 Error	1 Correct	1 Correct	1 Correct	5 Poor	0 No	0 No	0 No	4 None	0 No	1 Ball	2 Flag	3 Tree	0 No	0 No																97 Don't Know
177402332002	1774023320	1774023	1 Correct	1 Correct	1 Correct	5 Error	1 Correct						4 Fair																										98 Refused
177402306001	1774023060	1774023	1 Correct	1 Correct	5 Error	5 Error	1 Correct	1 Correct	1 Correct	1 Correct	1 Correct	1 Correct	4 Fair	1 Ball	0 No	3 Tree	0 No	0 No	1 Ball	0 No	3 Tree	0 No	0 No	1 Ball	2 Flag	3 Tree	0 No	0 No												93	97 Don't Know
177402306002	1774023060	1774023	5 Error	5 Error	5 Error	5 Error	1 Correct	1 Correct	1 Correct	1 Correct	1 Correct	5 Error	5 Poor	1 Ball	2 Flag	0 No	0 No	0 No	1 Ball	2 Flag	0 No	0 No	0 No	1 Ball	2 Flag	3 Tree	0 No	0 No												93	97 Don't Know
177402321002	1774023210	1774023	1 Correct	1 Correct	5 Error	5 Error	1 Correct	5 Error	5 Error	5 Error	5 Error	5 Error	5 Poor	1 Ball	0 No	0 No	0 No	0 No	1 Ball	0 No	3 Tree	0 No	0 No	1 Ball	0 No	3 Tree	0 No	0 No	1 Ball	0 No	3 Tree	0 No	0 No	1 Ball	0 No	3 Tree	0 No	0 No	98 Refused
177402315001	1774023150	1774023	1 Correct	1 Correct	5 Error	1 Correct	1 Correct						4 Fair																											93		86		79		78		71	2 Not Used
177402310001	1774023100	1774023	1 Correct	1 Correct	1 Correct	1 Correct	1 Correct	1 Correct	1 Correct	1 Correct	1 Correct	1 Correct	4 Fair	1 Ball	2 Flag	3 Tree	0 No	0 No																						93		86		69		62		55	2 Not Used
177402310002	1774023100	1774023	1 Correct	1 Correct	5 Error	1 Correct	1 Correct	1 Correct	1 Correct	1 Correct	1 Correct	1 Correct	4 Fair	1 Ball	2 Flag	3 Tree	0 No	0 No																						93		86		79		72		65	2 Not Used
177402330001	1774023300	1774023	1 Correct	5 Error	5 Error	5 Error	1 Correct						5 Poor																										98 Refused
177402330002	1774023300	1774023	1 Correct	1 Correct	1 Correct	5 Error	1 Correct						5 Poor																											93		86		69		62		55	2 Not Used
177402335001	1774023350	1774023	1 Correct	1 Correct	5 Error	1 Correct	1 Correct						4 Fair																											93		86		79		72		65	2 Not Used
177402335002	1774023350	1774023	1 Correct	5 Error	1 Correct	97 Not Assessed	1 Correct						3 Good																											93		86		79		72		65	2 Not Used
177402320002	1774023200	1774023	1 Correct	1 Correct	1 Correct	5 Error	1 Correct						4 Fair																											93		84		77		70		63	1 Used
177402320001	1774023200	1774023	1 Correct	5 Error	1 Correct	1 Correct	1 Correct						3 Good																											93		86		79		72		65	2 Not Used
177402326001	1774023260	1774023	1 Correct	1 Correct	1 Correct	5 Error	1 Correct	1 Correct	1 Correct	1 Correct	1 Correct	1 Correct	4 Fair	0 No	0 No	0 No	4 None	0 No	1 Ball	0 No	0 No	0 No	0 No	1 Ball	2 Flag	3 Tree	0 No	0 No												93		86		79		72		65	2 Not Used
177402314002	1774023140	1774023	1 Correct	1 Correct	1 Correct	1 Correct	1 Correct						3 Good																											93		86		79		72		65	2 Not Used
177402314001	1774023140	1774023	5 Error	1 Correct	5 Error	1 Correct	1 Correct						4 Fair																										98 Refused
177402323002	1774023230	1774023	5 Error	1 Correct	1 Correct	5 Error	1 Correct	1 Correct	1 Correct	1 Correct	1 Correct	5 Error	4 Fair	1 Ball	2 Flag	0 No	0 No	0 No	1 Ball	0 No	3 Tree	0 No	0 No	1 Ball	0 No	3 Tree	0 No	0 No	1 Ball	2 Flag	3 Tree	0 No	0 No							93		86		79		72		65	2 Not Used
177402323001	1774023230	1774023	5 Error	1 Correct	5 Error	5 Error	1 Correct	1 Correct	1 Correct	1 Correct	1 Correct	5 Error	5 Poor	1 Ball	0 No	0 No	0 No	0 No	1 Ball	0 No	3 Tree	0 No	0 No	1 Ball	2 Flag	3 Tree	0 No	0 No												93		86		79		69		52	2 Not Used
177402327002	1774023270	1774023	5 Error	5 Error	1 Correct	1 Correct	1 Correct						4 Fair																										98 Refused
177402327001	1774023270	1774023	1 Correct	5 Error	1 Correct	1 Correct	1 Correct						4 Fair																											93		86		79		72		65	1 Used
177402301002	1774023010	1774023	1 Correct	1 Correct	97 Not Assessed	5 Error	5 Error						2 Very Good																											93		87		80		73		64	2 Not Used
177402301001	1774023010	1774023	5 Error	1 Correct	97 Not Assessed	5 Error	5 Error						5 Poor																										97 Don't Know
177402319002	1774023190	1774023	1 Correct	1 Correct	5 Error	1 Correct	1 Correct	1 Correct	1 Correct	1 Correct	1 Correct	1 Correct	5 Poor	1 Ball	0 No	3 Tree	0 No	0 No	1 Ball	2 Flag	3 Tree	0 No	0 No																	93		86		79		72		65	2 Not Used
177402309002	1774023090	1774023	1 Correct	5 Error	5 Error	5 Error	5 Error						4 Fair																										97 Don't Know
177402309001	1774023090	1774023	1 Correct	5 Error	5 Error	1 Correct	1 Correct						5 Poor																											93		90		85		82		76	1 Used
177402334001	1774023340	1774023	1 Correct	1 Correct	5 Error	5 Error	1 Correct						4 Fair																										98 Refused
177402334002	1774023340	1774023	1 Correct	5 Error	1 Correct	5 Error	1 Correct						4 Fair																											93	98 Refused
177402324001	1774023240	1774023	1 Correct	1 Correct	1 Correct	97 Not Assessed	1 Correct	1 Correct	1 Correct	1 Correct	1 Correct	1 Correct	5 Poor	1 Ball	2 Flag	3 Tree	0 No	0 No																						93		86		79		62		57	2 Not Used
177402324002	1774023240	1774023	1 Correct	1 Correct	1 Correct	1 Correct	1 Correct	1 Correct	1 Correct	1 Correct	1 Correct	1 Correct	4 Fair	1 Ball	2 Flag	3 Tree	0 No	0 No																						93		86		79		72		65	2 Not Used
177402313001	1774023130	1774023	1 Correct	1 Correct	1 Correct	1 Correct	1 Correct						4 Fair																											93		86		79		62		55	2 Not Used
177402313002	1774023130	1774023	1 Correct	1 Correct	1 Correct	1 Correct	1 Correct						4 Fair																											93		86		79		72		65	2 Not Used
177402312002	1774023120	1774023	1 Correct	1 Correct	97 Not Assessed	97 Not Assessed	1 Correct						5 Poor																											93		86		79		72		65	2 Not Used
177402312001	1774023120	1774023	1 Correct	1 Correct	5 Error	5 Error	1 Correct						4 Fair																											93		86		79		62		55	2 Not Used
177402311002	1774023110	1774023	1 Correct	5 Error	1 Correct	5 Error	1 Correct	1 Correct	1 Correct	1 Correct	1 Correct	1 Correct	5 Poor	1 Ball	2 Flag	3 Tree	0 No	0 No																						93		86		79		72		65	2 Not Used
177402311001	1774023110	1774023	5 Error	5 Error	5 Error	5 Error	1 Correct	1 Correct	1 Correct	1 Correct	1 Correct	5 Error	5 Poor	1 Ball	2 Flag	0 No	0 No	0 No	0 No	0 No	0 No	4 None	0 No	1 Ball	2 Flag	0 No	0 No	0 No	1 Ball	2 Flag	3 Tree	0 No	0 No							93		64		59		52		48	2 Not Used
177402304002	1774023040	1774023	5 Error	1 Correct	1 Correct	1 Correct	5 Error	1 Correct	1 Correct	1 Correct	1 Correct	1 Correct	5 Poor	1 Ball	2 Flag	3 Tree	0 No	0 No																					98 Refused
177402304001	1774023040	1774023	1 Correct	1 Correct	5 Error	1 Correct	1 Correct	1 Correct	1 Correct	1 Correct	1 Correct	1 Correct	5 Poor	1 Ball	2 Flag	3 Tree	0 No	0 No																						93		86		71		72		65	2 Not Used
177402316001	1774023160	1774023	1 Correct	1 Correct	5 Error	5 Error	1 Correct						4 Fair																											93		86		79		72		65	2 Not Used
177402316002	1774023160	1774023	1 Correct	1 Correct	5 Error	5 Error	1 Correct						4 Fair																											93		86		79		72		65	2 Not Used
177402302001	1774023020	1774023	1 Correct	1 Correct	1 Correct	1 Correct	1 Correct	1 Correct	1 Correct	1 Correct	5 Error	5 Error	5 Poor	1 Ball	2 Flag	3 Tree	0 No	0 No																						93		86		79		72		64	2 Not Used
177402302002	1774023020	1774023	1 Correct	1 Correct	5 Error	1 Correct	1 Correct	1 Correct	1 Correct	1 Correct	1 Correct	5 Error	4 Fair	1 Ball	0 No	3 Tree	0 No	0 No	1 Ball	2 Flag	3 Tree	0 No	0 No																	93		86		69		62		45	2 Not Used
177402333001	1774023330	1774023	1 Correct	1 Correct	1 Correct	1 Correct	1 Correct						4 Fair																											93	98 Refused
177402333002	1774023330	1774023	1 Correct	1 Correct	1 Correct	5 Error	1 Correct						2 Very Good																											93		84		71		64	97 Don't Know		2 Not Used
177402317001	1774023170	1774023	1 Correct	1 Correct	1 Correct	1 Correct	1 Correct	1 Correct	1 Correct	1 Correct	1 Correct	97 Not Assessed	4 Fair	1 Ball	2 Flag	3 Tree	0 No	0 No																						93		86		79		72		65	2 Not Used
177402317002	1774023170	1774023	1 Correct	1 Correct	5 Error	1 Correct	1 Correct	1 Correct	1 Correct	1 Correct	1 Correct	97 Not Assessed	4 Fair	1 Ball	2 Flag	3 Tree	0 No	0 No																						93		86		79		62		55	2 Not Used
177402303001	1774023030	1774023	1 Correct	1 Correct	1 Correct	5 Error	1 Correct						5 Poor																										97 Don't Know
177402303002	1774023030	1774023	1 Correct	1 Correct	97 Not Assessed	97 Not Assessed	1 Correct						5 Poor																										97 Don't Know
177402331001	1774023310	1774023	1 Correct	1 Correct	1 Correct	1 Correct	1 Correct						4 Fair																											93		86		79		72		63	2 Not Used
177402331002	1774023310	1774023	1 Correct	1 Correct	1 Correct	1 Correct	1 Correct						4 Fair																											93		86		79		72		65	2 Not Used
177402307001	1774023070	1774023	1 Correct	1 Correct	1 Correct	5 Error	1 Correct						4 Fair																											93		84		77		70		63	2 Not Used
177402307002	1774023070	1774023	5 Error	1 Correct	5 Error	5 Error	1 Correct						4 Fair																											93	97 Don't Know
177402328001	1774023280	1774023	1 Correct	1 Correct	5 Error	1 Correct	1 Correct						4 Fair																											93		86		79		72		65	2 Not Used
177402328002	1774023280	1774023	1 Correct	1 Correct	5 Error	1 Correct	1 Correct						5 Poor																											93	97 Don't Know
177402134001	1774021340	1774021	1 Correct	1 Correct	1 Correct	1 Correct	1 Correct						4 Fair																											93		86		79		72		65	2 Not Used
177402134002	1774021340	1774021	1 Correct	1 Correct	1 Correct	1 Correct	1 Correct						1 Excellent																											93		86		79		72		65	2 Not Used
177402123002	1774021230	1774021	1 Correct	5 Error	5 Error	97 Not Assessed	1 Correct						4 Fair																											93		83		73		63		53	1 Used
177402103001	1774021030	1774021	1 Correct	1 Correct	1 Correct	1 Correct	1 Correct						3 Good																											93		86		71		66		51	2 Not Used
177402130002	1774021300	1774021	1 Correct	1 Correct	5 Error	1 Correct	1 Correct						4 Fair																											93		86		79		72		65	2 Not Used
177402130001	1774021300	1774021	1 Correct	1 Correct	1 Correct	97 Not Assessed	1 Correct						5 Poor																											93		86		79		65		58	2 Not Used
177402122002	1774021220	1774021	1 Correct	5 Error	5 Error	5 Error	1 Correct						4 Fair																											93		86		79		72		65	2 Not Used
177402122001	1774021220	1774021	1 Correct	1 Correct	1 Correct	5 Error	1 Correct						4 Fair																											93		86		79		62		55	2 Not Used
177402120001	1774021200	1774021	5 Error	5 Error	97 Not Assessed	5 Error	1 Correct	1 Correct	1 Correct	1 Correct	1 Correct	97 Not Assessed	5 Poor	1 Ball	0 No	3 Tree	0 No	0 No	0 No	2 Flag	3 Tree	0 No	0 No	1 Ball	0 No	0 No	0 No	0 No	1 Ball	0 No	3 Tree	0 No	0 No	1 Ball	2 Flag	3 Tree	0 No	0 No	98 Refused
177402116001	1774021160	1774021	1 Correct	1 Correct	1 Correct	5 Error	1 Correct						4 Fair																											93		86		72		61		53	2 Not Used
177402113002	1774021130	1774021	5 Error	1 Correct	5 Error	1 Correct	1 Correct	1 Correct	1 Correct	1 Correct	1 Correct	1 Correct	4 Fair	1 Ball	0 No	3 Tree	0 No	0 No	1 Ball	2 Flag	0 No	0 No	0 No	1 Ball	2 Flag	0 No	0 No	0 No	1 Ball	2 Flag	3 Tree	0 No	0 No						97 Don't Know
177402113001	1774021130	1774021	5 Error	1 Correct	5 Error	1 Correct	1 Correct	1 Correct	1 Correct	1 Correct	1 Correct	1 Correct	5 Poor	1 Ball	2 Flag	3 Tree	0 No	0 No																						93		84		77		70		63	2 Not Used
177402127002	1774021270	1774021	1 Correct	5 Error	5 Error	1 Correct	1 Correct	1 Correct	1 Correct	5 Error	1 Correct	5 Error	5 Poor	1 Ball	2 Flag	3 Tree	0 No	0 No																					98 Refused
177402127001	1774021270	1774021	1 Correct	1 Correct	1 Correct	1 Correct	1 Correct	1 Correct	1 Correct	1 Correct	1 Correct	97 Not Assessed	4 Fair	1 Ball	2 Flag	3 Tree	0 No	0 No																						93		86		79		72		65	2 Not Used
177402110001	1774021100	1774021	1 Correct	1 Correct	1 Correct	1 Correct	5 Error	1 Correct	1 Correct	1 Correct	1 Correct	5 Error	5 Poor	1 Ball	0 No	3 Tree	0 No	0 No	1 Ball	2 Flag	3 Tree	0 No	0 No																	93		86		79		62		55	2 Not Used
177402115002	1774021150	1774021	5 Error	5 Error	5 Error	5 Error	5 Error	1 Correct	1 Correct	1 Correct	1 Correct	1 Correct	5 Poor	1 Ball	2 Flag	3 Tree	0 No	0 No																					97 Don't Know
177402115001	1774021150	1774021	1 Correct	1 Correct	5 Error	1 Correct	1 Correct	1 Correct	1 Correct	1 Correct	1 Correct	1 Correct	5 Poor	1 Ball	0 No	0 No	0 No	0 No	1 Ball	2 Flag	3 Tree	0 No	0 No																	93		86		79		72		65	2 Not Used
177402125002	1774021250	1774021	1 Correct	1 Correct	1 Correct	5 Error	1 Correct	1 Correct	1 Correct	1 Correct	1 Correct	1 Correct	4 Fair	1 Ball	2 Flag	3 Tree	0 No	0 No																						93		84		77		70		63	2 Not Used
177402131001	1774021310	1774021	1 Correct	1 Correct	1 Correct	5 Error	1 Correct						4 Fair																											93		84		77		70		63	2 Not Used
177402131002	1774021310	1774021	5 Error	97 Not Assessed	5 Error	5 Error	1 Correct						5 Poor																										98 Refused
177402111002	1774021110	1774021	1 Correct	1 Correct	5 Error	5 Error	1 Correct	1 Correct	1 Correct	1 Correct	97 Not Assessed	1 Correct	5 Poor	1 Ball	0 No	3 Tree	0 No	0 No	1 Ball	2 Flag	3 Tree	0 No	0 No																	93		86	97 Don't Know
177402111001	1774021110	1774021	1 Correct	1 Correct	5 Error	5 Error	1 Correct	1 Correct	1 Correct	1 Correct	1 Correct	1 Correct	5 Poor	1 Ball	0 No	3 Tree	0 No	0 No	1 Ball	2 Flag	3 Tree	0 No	0 No																	93		86		79		72		65	1 Used
177402133001	1774021330	1774021	1 Correct	1 Correct	1 Correct	5 Error	1 Correct						5 Poor																											93		87		73	98 Refused
177402133002	1774021330	1774021	1 Correct	1 Correct	5 Error	1 Correct	1 Correct						5 Poor																											93		87		80		73		67	2 Not Used
177402105002	1774021050	1774021
177402105001	1774021050	1774021
177402121002	1774021210	1774021	1 Correct	1 Correct	1 Correct	5 Error	1 Correct	1 Correct	1 Correct	1 Correct	1 Correct	1 Correct	4 Fair	1 Ball	2 Flag	3 Tree	0 No	0 No																						93		84		77		70		63	2 Not Used
177402136001	1774021360	1774021	1 Correct	1 Correct	97 Not Assessed	97 Not Assessed	5 Error						5 Poor																											93		87		80		70		66	2 Not Used
177402136002	1774021360	1774021	1 Correct	1 Correct	1 Correct	1 Correct	1 Correct						4 Fair																										98 Refused
177402132002	1774021320	1774021	97 Not Assessed	1 Correct	5 Error	5 Error	97 Not Assessed						5 Poor																										98 Refused
177402114001	1774021140	1774021	1 Correct	1 Correct	1 Correct	1 Correct	1 Correct						3 Good																											93		86		79		72		65	2 Not Used
177402114002	1774021140	1774021	1 Correct	1 Correct	1 Correct	1 Correct	1 Correct						1 Excellent																											93		86		79		72		65	2 Not Used
177402139002	1774021390	1774021	1 Correct	1 Correct	5 Error	1 Correct	1 Correct						5 Poor																											93		86		79		73		65	2 Not Used
177402139001	1774021390	1774021	1 Correct	1 Correct	5 Error	1 Correct	1 Correct						4 Fair																											93		86		79		73		66	2 Not Used
177402118001	1774021180	1774021	1 Correct	1 Correct	5 Error	1 Correct	1 Correct	1 Correct	1 Correct	1 Correct	1 Correct	5 Error	4 Fair	1 Ball	2 Flag	3 Tree	0 No	0 No																						93		86		79		72		65	2 Not Used
177402118002	1774021180	1774021	5 Error	5 Error	1 Correct	5 Error	1 Correct	1 Correct	1 Correct	1 Correct	1 Correct	5 Error	5 Poor	1 Ball	2 Flag	0 No	0 No	0 No	1 Ball	2 Flag	3 Tree	0 No	0 No																	93		86		79		72		69	2 Not Used
177402107001	1774021070	1774021	1 Correct	5 Error	1 Correct	5 Error	1 Correct						5 Poor																											93		86		71		69		62	1 Used
177402107002	1774021070	1774021	1 Correct	1 Correct	1 Correct	1 Correct	1 Correct						4 Fair																											93		86		79	97 Don't Know
177402124002	1774021240	1774021	1 Correct	1 Correct	1 Correct	1 Correct	1 Correct	1 Correct	1 Correct	1 Correct	1 Correct	1 Correct	5 Poor	1 Ball	2 Flag	0 No	0 No	0 No	1 Ball	2 Flag	3 Tree	0 No	0 No																	93		86		79		72		62	2 Not Used
177402104001	1774021040	1774021	1 Correct	1 Correct	97 Not Assessed	5 Error	5 Error	1 Correct	1 Correct	1 Correct	1 Correct	97 Not Assessed	4 Fair	1 Ball	0 No	3 Tree	0 No	0 No	1 Ball	2 Flag	3 Tree	0 No	0 No																	93		86		79		72		65	2 Not Used
177402104002	1774021040	1774021	5 Error	1 Correct	1 Correct	1 Correct	1 Correct	1 Correct	1 Correct	1 Correct	1 Correct	97 Not Assessed	5 Poor	1 Ball	2 Flag	3 Tree	0 No	0 No																						93		86	97 Don't Know
177402135002	1774021350	1774021	1 Correct	1 Correct	1 Correct	5 Error	1 Correct						4 Fair																											93		86		79		62		65	2 Not Used
177402117001	1774021170	1774021
177402106001	1774021060	1774021	1 Correct	1 Correct	1 Correct	1 Correct	1 Correct	1 Correct	1 Correct	1 Correct	1 Correct	1 Correct	5 Poor	1 Ball	2 Flag	3 Tree	0 No	0 No																						93		86		79		72		65	2 Not Used
177402112001	1774021120	1774021	1 Correct	1 Correct	1 Correct	1 Correct	1 Correct						2 Very Good																											93		84		77		70		63	2 Not Used
177402112002	1774021120	1774021	1 Correct	1 Correct	1 Correct	1 Correct	1 Correct						4 Fair																											93		79		69		62		55	2 Not Used
177402128001	1774021280	1774021	1 Correct	1 Correct	1 Correct	1 Correct	1 Correct						4 Fair																											93		86		79		72		65	1 Used
177402102001	1774021020	1774021	1 Correct	1 Correct	1 Correct	1 Correct	1 Correct						4 Fair																											93		86		69		62		57	2 Not Used
177402102002	1774021020	1774021	1 Correct	1 Correct	1 Correct	5 Error	1 Correct						4 Fair																											93		86		79		72		65	2 Not Used
177402109002	1774021090	1774021	5 Error	1 Correct	5 Error	5 Error	1 Correct	1 Correct	1 Correct	1 Correct	1 Correct	1 Correct	4 Fair	0 No	2 Flag	3 Tree	0 No	0 No	1 Ball	2 Flag	3 Tree	0 No	0 No																	93	97 Don't Know
177402138001	1774021380	1774021	1 Correct	5 Error	1 Correct	1 Correct	1 Correct						5 Poor																											93		86		71		66		59	2 Not Used
177402138002	1774021380	1774021	1 Correct	1 Correct	5 Error	5 Error	1 Correct	1 Correct	1 Correct	1 Correct	1 Correct	1 Correct	4 Fair	1 Ball	2 Flag	3 Tree	0 No	0 No																						93		86		79		72		65	2 Not Used
177402129001	1774021290	1774021	1 Correct	1 Correct	5 Error	5 Error	5 Error						4 Fair																										98 Refused
177402129002	1774021290	1774021	1 Correct	1 Correct	1 Correct	1 Correct	1 Correct						4 Fair																											93		84		77		70		63	2 Not Used
177402101001	1774021010	1774021	1 Correct	1 Correct	1 Correct	1 Correct	1 Correct						4 Fair																										98 Refused
177402227001	1774022270	1774022
177402227002	1774022270	1774022	5 Error	1 Correct	5 Error	5 Error	1 Correct	97 Not Assessed	1 Correct	1 Correct	1 Correct	5 Error	5 Poor	1 Ball	2 Flag	3 Tree	0 No	0 No																						93		86		72		58		42	1 Used
177402213001	1774022130	1774022	97 Not Assessed	1 Correct	97 Not Assessed	97 Not Assessed	97 Not Assessed						5 Poor																										98 Refused
177402215001	1774022150	1774022
177402217002	1774022170	1774022	1 Correct	1 Correct	1 Correct	1 Correct	1 Correct						4 Fair																											93		84		76		69		62	2 Not Used
177402217001	1774022170	1774022	1 Correct	1 Correct	5 Error	5 Error	1 Correct						4 Fair																											93		86		79		72		65	2 Not Used
177402204102	1774022041	1774022	1 Correct	1 Correct	1 Correct	5 Error	1 Correct						5 Poor																											93		86		79		72		65	2 Not Used
177402204105	1774022041	1774022	1 Correct	1 Correct	5 Error	5 Error	1 Correct						4 Fair																											93		86		79		72		65	2 Not Used
177402212002	1774022120	1774022	1 Correct	1 Correct	5 Error	5 Error	1 Correct	1 Correct	5 Error	1 Correct	5 Error	5 Error	4 Fair	1 Ball	0 No	3 Tree	0 No	0 No	0 No	2 Flag	3 Tree	0 No	0 No	1 Ball	2 Flag	3 Tree	0 No	0 No											98 Refused
177402212001	1774022120	1774022	1 Correct	1 Correct	5 Error	5 Error	1 Correct						4 Fair																											93		84		77		70		63	2 Not Used
177402228001	1774022280	1774022	1 Correct	5 Error	1 Correct	1 Correct	1 Correct	1 Correct	1 Correct	1 Correct	1 Correct	1 Correct	4 Fair	1 Ball	2 Flag	3 Tree	0 No	0 No																						93	97 Don't Know
177402221002	1774022210	1774022	1 Correct	1 Correct	1 Correct	1 Correct	1 Correct	1 Correct	1 Correct	1 Correct	1 Correct	1 Correct	4 Fair	1 Ball	2 Flag	3 Tree	0 No	0 No																						93	97 Don't Know
177402221001	1774022210	1774022	1 Correct	1 Correct	5 Error	5 Error	1 Correct	1 Correct	1 Correct	1 Correct	1 Correct	1 Correct	4 Fair	1 Ball	2 Flag	3 Tree	0 No	0 No																						93	97 Don't Know
177402202002	1774022020	1774022	1 Correct	1 Correct	5 Error	1 Correct	1 Correct						4 Fair																											93	97 Don't Know
177402220001	1774022200	1774022	1 Correct	1 Correct	1 Correct	1 Correct	1 Correct						4 Fair																											93	97 Don't Know
177402220002	1774022200	1774022	1 Correct	1 Correct	1 Correct	1 Correct	1 Correct						4 Fair																											93		86		79		72		65	2 Not Used
177402216001	1774022160	1774022	1 Correct	1 Correct	97 Not Assessed	97 Not Assessed	1 Correct	1 Correct	1 Correct	1 Correct	1 Correct	1 Correct	4 Fair	1 Ball	2 Flag	3 Tree	0 No	0 No																						93		84		77		70		63	2 Not Used
177402216002	1774022160	1774022	1 Correct	1 Correct	5 Error	1 Correct	1 Correct	1 Correct	1 Correct	1 Correct	1 Correct	1 Correct	4 Fair	1 Ball	2 Flag	3 Tree	0 No	0 No																						93		86		79		72		65	2 Not Used
177402223002	1774022230	1774022	1 Correct	1 Correct	1 Correct	1 Correct	1 Correct						5 Poor																											93		86		79		72		65	2 Not Used
177402223001	1774022230	1774022	1 Correct	1 Correct	1 Correct	1 Correct	1 Correct						4 Fair																											93		86		75		65		52	2 Not Used
177402218001	1774022180	1774022	1 Correct	1 Correct	1 Correct	5 Error	1 Correct						4 Fair																											93		86		79		72		65	2 Not Used
177402218002	1774022180	1774022	1 Correct	1 Correct	1 Correct	1 Correct	1 Correct						4 Fair																										98 Refused
177402226001	1774022260	1774022	5 Error	5 Error	5 Error	1 Correct	1 Correct	1 Correct	5 Error	1 Correct	1 Correct	5 Error	5 Poor	0 No	0 No	0 No	0 No	97 Not Assessed	1 Ball	2 Flag	3 Tree	0 No	0 No																97 Don't Know
177402224001	1774022240	1774022	5 Error	1 Correct	5 Error	97 Not Assessed	97 Not Assessed	1 Correct	1 Correct	1 Correct	1 Correct	1 Correct	4 Fair	0 No	0 No	0 No	4 None	0 No	0 No	0 No	0 No	4 None	0 No	0 No	0 No	0 No	4 None	0 No	0 No	0 No	0 No	4 None	0 No	0 No	0 No	0 No	4 None	0 No		93		86		73		56		39	2 Not Used
177402210002	1774022100	1774022	1 Correct	1 Correct	5 Error	5 Error	1 Correct						4 Fair																											93		87		77		67		57	2 Not Used
177402210001	1774022100	1774022	1 Correct	1 Correct	5 Error	5 Error	1 Correct						5 Poor																											93		86		79		72		65	2 Not Used
177402207001	1774022070	1774022
177402234001	1774022340	1774022	1 Correct	1 Correct	1 Correct	1 Correct	1 Correct						4 Fair																											93		86		79		65		58	2 Not Used
177402234002	1774022340	1774022	1 Correct	1 Correct	1 Correct	1 Correct	1 Correct						4 Fair																											93		86		79		72		65	2 Not Used
177402229001	1774022290	1774022
177402206001	1774022060	1774022	1 Correct	1 Correct	5 Error	1 Correct	1 Correct	1 Correct	1 Correct	1 Correct	1 Correct	1 Correct	3 Good	1 Ball	2 Flag	3 Tree	0 No	0 No																						93	97 Don't Know
177402206002	1774022060	1774022	5 Error	5 Error	1 Correct	5 Error	5 Error	5 Error	1 Correct	1 Correct	1 Correct	1 Correct	4 Fair	0 No	0 No	0 No	0 No	97 Not Assessed	0 No	0 No	0 No	0 No	97 Not Assessed	0 No	0 No	0 No	0 No	97 Not Assessed	1 Ball	0 No	0 No	0 No	0 No	1 Ball	0 No	3 Tree	0 No	0 No		14	98 Refused
177402214001	1774022140	1774022
177402208001	1774022080	1774022	1 Correct	1 Correct	1 Correct	1 Correct	1 Correct	1 Correct	1 Correct	1 Correct	1 Correct	1 Correct	4 Fair	1 Ball	2 Flag	3 Tree	0 No	0 No																						93		86		79		72		65	1 Used
177402208002	1774022080	1774022	1 Correct	5 Error	1 Correct	5 Error	1 Correct	1 Correct	1 Correct	1 Correct	1 Correct	1 Correct	4 Fair	1 Ball	2 Flag	3 Tree	0 No	0 No																						93		86		79		72		65	1 Used
177402236001	1774022360	1774022	1 Correct	1 Correct	5 Error	5 Error	1 Correct						3 Good																											93		85		78		71		64	2 Not Used
177402236002	1774022360	1774022	1 Correct	1 Correct	5 Error	5 Error	1 Correct						4 Fair																											93		86		79		61		54	2 Not Used
177402219001	1774022190	1774022	1 Correct	1 Correct	1 Correct	5 Error	1 Correct	1 Correct	1 Correct	1 Correct	1 Correct	1 Correct	4 Fair	1 Ball	2 Flag	3 Tree	0 No	0 No																					98 Refused
177402209001	1774022090	1774022	1 Correct	5 Error	5 Error	5 Error	1 Correct						4 Fair																											93		86		79		72		65	2 Not Used
177402209002	1774022090	1774022	1 Correct	1 Correct	5 Error	5 Error	1 Correct						5 Poor																											93		86		79		72		65	2 Not Used
177402231001	1774022310	1774022	1 Correct	1 Correct	1 Correct	1 Correct	1 Correct						2 Very Good																											93		86		79		62		55	2 Not Used
177402231002	1774022310	1774022	5 Error	5 Error	1 Correct	97 Not Assessed	5 Error						5 Poor																											93		86		69		62		55	2 Not Used
177402205002	1774022050	1774022	97 Not Assessed	1 Correct	97 Not Assessed	97 Not Assessed	5 Error	1 Correct	1 Correct	1 Correct	1 Correct	1 Correct	5 Poor	0 No	0 No	3 Tree	0 No	0 No	1 Ball	0 No	3 Tree	0 No	0 No	1 Ball	2 Flag	3 Tree	0 No	0 No											97 Don't Know
177402203001	1774022030	1774022	1 Correct	1 Correct	1 Correct	1 Correct	1 Correct						4 Fair																											93		84		77		60		53	2 Not Used
177402203002	1774022030	1774022	1 Correct	1 Correct	1 Correct	1 Correct	1 Correct						5 Poor																											93		86		79		72		65	1 Used
177402232002	1774022320	1774022	1 Correct	1 Correct	1 Correct	97 Not Assessed	1 Correct						4 Fair																											93		86		79		72		65	2 Not Used
177402232001	1774022320	1774022	1 Correct	1 Correct	1 Correct	5 Error	1 Correct						5 Poor																										98 Refused
177402201001	1774022010	1774022	1 Correct	5 Error	5 Error	5 Error	1 Correct						5 Poor																											93		86		79		52		45	2 Not Used
177402201002	1774022010	1774022	5 Error	1 Correct	1 Correct	1 Correct	1 Correct						3 Good																											93		83		81		79		72	2 Not Used
177402222001	1774022220	1774022	1 Correct	1 Correct	5 Error	5 Error	1 Correct						5 Poor																											93		86		79		72	98 Refused		2 Not Used
177402222002	1774022220	1774022	1 Correct	1 Correct	1 Correct	1 Correct	1 Correct						4 Fair																											93		86		79		72		65	2 Not Used
177402235001	1774022350	1774022	1 Correct	1 Correct	5 Error	1 Correct	5 Error						4 Fair																											93		86		79		72		65	2 Not Used
177402235002	1774022350	1774022	1 Correct	5 Error	1 Correct	1 Correct	1 Correct						4 Fair																										98 Refused
177402225001	1774022250	1774022	5 Error	5 Error	1 Correct	1 Correct	1 Correct	1 Correct	1 Correct	1 Correct	1 Correct	5 Error	5 Poor	1 Ball	0 No	0 No	0 No	0 No	1 Ball	0 No	3 Tree	0 No	0 No	1 Ball	2 Flag	3 Tree	0 No	0 No												93	97 Don't Know
177402225002	1774022250	1774022	5 Error	5 Error	1 Correct	5 Error	1 Correct	1 Correct	1 Correct	1 Correct	1 Correct	1 Correct	2 Very Good	0 No	2 Flag	0 No	0 No	0 No	1 Ball	2 Flag	3 Tree	0 No	0 No																	93	97 Don't Know
177402211001	1774022110	1774022	1 Correct	1 Correct	5 Error	5 Error	1 Correct						4 Fair																											93		86		72		65		58	1 Used
104004323001	1040043230	1040043	1 Correct	1 Correct	5 Error	1 Correct	1 Correct						1 Excellent																											93		86		71	98 Refused
104004304001	1040043040	1040043	1 Correct	1 Correct	1 Correct	1 Correct	1 Correct	1 Correct	1 Correct	1 Correct	1 Correct	1 Correct	4 Fair	1 Ball	2 Flag	3 Tree	0 No	0 No																						93	97 Don't Know
104004304002	1040043040	1040043	1 Correct	1 Correct	1 Correct	1 Correct	1 Correct	1 Correct	1 Correct	5 Error	1 Correct	1 Correct	4 Fair	1 Ball	2 Flag	3 Tree	0 No	0 No																						203	97 Don't Know
104004320001	1040043200	1040043	1 Correct	1 Correct	1 Correct	1 Correct	1 Correct	1 Correct	1 Correct	1 Correct	1 Correct	1 Correct	4 Fair	1 Ball	2 Flag	3 Tree	0 No	0 No																						93		86		79		70		63	2 Not Used
104004320002	1040043200	1040043	1 Correct	1 Correct	1 Correct	1 Correct	1 Correct	1 Correct	1 Correct	1 Correct	1 Correct	1 Correct	4 Fair	1 Ball	2 Flag	3 Tree	0 No	0 No																						93		86		79		72		64	2 Not Used
104004318001	1040043180	1040043
104004318002	1040043180	1040043
104004306001	1040043060	1040043	1 Correct	1 Correct	1 Correct	5 Error	1 Correct	5 Error	1 Correct	1 Correct	1 Correct	1 Correct	5 Poor	0 No	0 No	0 No	4 None	0 No	0 No	0 No	0 No	4 None	0 No	0 No	2 Flag	3 Tree	0 No	0 No	0 No	2 Flag	3 Tree	0 No	0 No	1 Ball	2 Flag	3 Tree	0 No	0 No		93	97 Don't Know
104004306002	1040043060	1040043	5 Error	5 Error	5 Error	1 Correct	5 Error	1 Correct	1 Correct	5 Error	1 Correct	1 Correct	4 Fair	0 No	0 No	0 No	4 None	0 No	0 No	2 Flag	0 No	0 No	0 No	0 No	2 Flag	0 No	0 No	0 No	1 Ball	2 Flag	0 No	0 No	0 No	1 Ball	2 Flag	3 Tree	0 No	0 No	98 Refused
104004327001	1040043270	1040043	1 Correct	1 Correct	1 Correct	1 Correct	1 Correct						4 Fair																										98 Refused
104004328001	1040043280	1040043	1 Correct	1 Correct	1 Correct	1 Correct	1 Correct						2 Very Good																											93		87		80		73		67	2 Not Used
104004302001	1040043020	1040043	1 Correct	1 Correct	5 Error	1 Correct	1 Correct	1 Correct	1 Correct	1 Correct	1 Correct	1 Correct	4 Fair	1 Ball	2 Flag	3 Tree	0 No	0 No																						93		86		69		62		55	2 Not Used
104004302002	1040043020	1040043	1 Correct	1 Correct	1 Correct	1 Correct	1 Correct	1 Correct	1 Correct	1 Correct	1 Correct	1 Correct	4 Fair	1 Ball	2 Flag	3 Tree	0 No	0 No																						93		86		79		72		65	2 Not Used
104004301001	1040043010	1040043	1 Correct	1 Correct	1 Correct	1 Correct	1 Correct						4 Fair																											93		86		79		72		63	2 Not Used
104004301002	1040043010	1040043	1 Correct	1 Correct	1 Correct	1 Correct	1 Correct	1 Correct	1 Correct	1 Correct	1 Correct	1 Correct	1 Excellent	1 Ball	2 Flag	3 Tree	0 No	0 No																						93		86		79		62		55	2 Not Used
104004315001	1040043150	1040043	1 Correct	5 Error	1 Correct	5 Error	1 Correct	1 Correct	1 Correct	1 Correct	97 Not Assessed	1 Correct	2 Very Good	1 Ball	2 Flag	3 Tree	0 No	0 No																						93		86		79		72		65	2 Not Used
104004315002	1040043150	1040043	1 Correct	5 Error	1 Correct	1 Correct	1 Correct	1 Correct	1 Correct	1 Correct	1 Correct	1 Correct	4 Fair	0 No	2 Flag	3 Tree	0 No	0 No	1 Ball	2 Flag	3 Tree	0 No	0 No																	93		87		80		73		67	1 Used
104004309002	1040043090	1040043	1 Correct	1 Correct	5 Error	1 Correct	1 Correct	1 Correct	1 Correct	1 Correct	1 Correct	1 Correct	4 Fair	1 Ball	2 Flag	3 Tree	0 No	0 No																						93		86		79		72		65	2 Not Used
104004309001	1040043090	1040043	1 Correct	1 Correct	1 Correct	1 Correct	1 Correct	1 Correct	1 Correct	1 Correct	1 Correct	1 Correct	4 Fair	1 Ball	2 Flag	3 Tree	0 No	0 No																						93		86		79		72		65	2 Not Used
104004325001	1040043250	1040043	1 Correct	1 Correct	5 Error	1 Correct	1 Correct						4 Fair																											93		86	98 Refused
104004325003	1040043250	1040043	1 Correct	1 Correct	1 Correct	1 Correct	1 Correct						3 Good																											93		86		79		72		65	2 Not Used
104004319002	1040043190	1040043	1 Correct	5 Error	1 Correct	1 Correct	1 Correct	1 Correct	1 Correct	1 Correct	1 Correct	1 Correct	4 Fair	1 Ball	2 Flag	3 Tree	0 No	0 No																						93		86		79		72		89	2 Not Used
104004322001	1040043220	1040043	1 Correct	1 Correct	5 Error	1 Correct	1 Correct						4 Fair																											93		88		81		76		69	2 Not Used
104004322003	1040043220	1040043
104004311001	1040043110	1040043
104004311002	1040043110	1040043	1 Correct	1 Correct	1 Correct	1 Correct	1 Correct	1 Correct	1 Correct	1 Correct	1 Correct	1 Correct	3 Good	1 Ball	0 No	3 Tree	0 No	0 No	1 Ball	2 Flag	3 Tree	0 No	0 No																	93		86		79		72		57	2 Not Used
104004303002	1040043030	1040043	1 Correct	1 Correct	1 Correct	1 Correct	1 Correct	1 Correct	1 Correct	1 Correct	1 Correct	1 Correct	5 Poor	1 Ball	2 Flag	3 Tree	0 No	0 No																						93		86		79		72		63	2 Not Used
104004303001	1040043030	1040043	1 Correct	1 Correct	1 Correct	1 Correct	1 Correct	1 Correct	1 Correct	1 Correct	1 Correct	1 Correct	4 Fair	1 Ball	2 Flag	3 Tree	0 No	0 No																						93		86		77		70		63	2 Not Used
104004321001	1040043210	1040043	1 Correct	1 Correct	1 Correct	1 Correct	1 Correct	1 Correct	1 Correct	1 Correct	1 Correct	1 Correct	4 Fair	1 Ball	2 Flag	3 Tree	0 No	0 No																						93		87		80		73		57	2 Not Used
104004114002	1040041140	1040041	1 Correct	1 Correct	1 Correct	1 Correct	1 Correct	1 Correct	1 Correct	1 Correct	1 Correct	1 Correct	5 Poor	1 Ball	0 No	0 No	0 No	0 No	1 Ball	0 No	0 No	0 No	0 No	1 Ball	2 Flag	0 No	0 No	0 No	1 Ball	2 Flag	3 Tree	0 No	0 No							93	97 Don't Know
104004114001	1040041140	1040041	1 Correct	1 Correct	1 Correct	1 Correct	1 Correct	1 Correct	1 Correct	1 Correct	1 Correct	1 Correct	5 Poor	1 Ball	2 Flag	3 Tree	0 No	0 No																						93		86		79		72		65	2 Not Used
104004116001	1040041160	1040041	5 Error	1 Correct	1 Correct	1 Correct	1 Correct	5 Error	1 Correct	1 Correct	1 Correct	1 Correct	4 Fair	1 Ball	2 Flag	3 Tree	0 No	0 No																						93	97 Don't Know
104004130001	1040041300	1040041	1 Correct	5 Error	1 Correct	1 Correct	1 Correct						3 Good																											93		86		79		72		65	2 Not Used
104004104001	1040041040	1040041
104004102002	1040041020	1040041	1 Correct	1 Correct	5 Error	1 Correct	1 Correct	1 Correct	1 Correct	1 Correct	1 Correct	1 Correct	5 Poor	1 Ball	2 Flag	3 Tree	0 No	0 No																						93	97 Don't Know
104004103002	1040041030	1040041	1 Correct	5 Error	1 Correct	1 Correct	1 Correct	1 Correct	1 Correct	1 Correct	1 Correct	1 Correct	3 Good	1 Ball	2 Flag	3 Tree	0 No	0 No																						93		86		79		72		65	2 Not Used
104004103001	1040041030	1040041	1 Correct	5 Error	5 Error	1 Correct	1 Correct	1 Correct	1 Correct	1 Correct	1 Correct	1 Correct	4 Fair	1 Ball	2 Flag	3 Tree	0 No	0 No																						93		86		79		72		65	2 Not Used
104004125002	1040041250	1040041	1 Correct	5 Error	1 Correct	5 Error	1 Correct	1 Correct	1 Correct	1 Correct	97 Not Assessed	1 Correct	3 Good	0 No	2 Flag	3 Tree	0 No	0 No	1 Ball	2 Flag	3 Tree	0 No	0 No																	93		86		79		72		65	1 Used
104004125001	1040041250	1040041	1 Correct	5 Error	1 Correct	1 Correct	1 Correct	1 Correct	1 Correct	1 Correct	97 Not Assessed	1 Correct	4 Fair	1 Ball	2 Flag	3 Tree	0 No	0 No																						93		84		79		70		63	2 Not Used
104004101001	1040041010	1040041	1 Correct	1 Correct	1 Correct	1 Correct	1 Correct	1 Correct	1 Correct	1 Correct	1 Correct	1 Correct	4 Fair	1 Ball	2 Flag	3 Tree	0 No	0 No																						93		86		79		72		65	2 Not Used
104004124002	1040041240	1040041	1 Correct	1 Correct	5 Error	1 Correct	1 Correct	1 Correct	1 Correct	1 Correct	1 Correct	1 Correct	5 Poor	1 Ball	2 Flag	3 Tree	0 No	0 No																						93	98 Refused
104004124001	1040041240	1040041	1 Correct	1 Correct	1 Correct	1 Correct	1 Correct	1 Correct	1 Correct	1 Correct	1 Correct	1 Correct	4 Fair	1 Ball	2 Flag	3 Tree	0 No	0 No																						93		86		79		72		65	2 Not Used
104004118002	1040041180	1040041	1 Correct	5 Error	1 Correct	1 Correct	1 Correct						4 Fair																											93		86		79		72		65	2 Not Used
104004118001	1040041180	1040041	1 Correct	5 Error	1 Correct	5 Error	1 Correct						4 Fair																											93		86		79		72		65	2 Not Used
104004110002	1040041100	1040041	1 Correct	1 Correct	1 Correct	1 Correct	1 Correct	1 Correct	1 Correct	1 Correct	1 Correct	1 Correct	5 Poor	1 Ball	2 Flag	3 Tree	0 No	0 No																						93		86		79		82		75	2 Not Used
104004110001	1040041100	1040041
104004113001	1040041130	1040041	1 Correct	5 Error	1 Correct	1 Correct	1 Correct						4 Fair																											93		86		79		72		65	2 Not Used
104004113002	1040041130	1040041
104004117002	1040041170	1040041	1 Correct	1 Correct	1 Correct	1 Correct	1 Correct						4 Fair																											93	98 Refused
104004117001	1040041170	1040041	1 Correct	1 Correct	1 Correct	1 Correct	1 Correct						4 Fair																											93	98 Refused
104004203001	1040042030	1040042	1 Correct	1 Correct	1 Correct	1 Correct	1 Correct	1 Correct	1 Correct	1 Correct	1 Correct	1 Correct	4 Fair	1 Ball	2 Flag	3 Tree	0 No	0 No																						93		86		79		72		65	1 Used
104004203002	1040042030	1040042	1 Correct	1 Correct	1 Correct	1 Correct	1 Correct	1 Correct	1 Correct	1 Correct	1 Correct	5 Error	5 Poor	1 Ball	2 Flag	3 Tree	0 No	0 No																						93		86		79		72		65	2 Not Used
104004221002	1040042210	1040042	1 Correct	1 Correct	1 Correct	1 Correct	1 Correct	1 Correct	1 Correct	1 Correct	1 Correct	1 Correct	4 Fair	1 Ball	2 Flag	3 Tree	0 No	0 No																						93		86		79		72		65	2 Not Used
104004221001	1040042210	1040042	1 Correct	1 Correct	1 Correct	1 Correct	1 Correct	1 Correct	1 Correct	1 Correct	1 Correct	1 Correct	3 Good	1 Ball	2 Flag	3 Tree	0 No	0 No																						93		86		79		72		65	2 Not Used
104004212001	1040042120	1040042	1 Correct	1 Correct	1 Correct	1 Correct	1 Correct						4 Fair																											93		86		79		72		65	2 Not Used
104004212002	1040042120	1040042	1 Correct	1 Correct	1 Correct	1 Correct	1 Correct						4 Fair																											93		86		79		72		65	2 Not Used
104004223002	1040042230	1040042	1 Correct	1 Correct	1 Correct	1 Correct	1 Correct						3 Good																										98 Refused
104004223003	1040042230	1040042	1 Correct	1 Correct	1 Correct	1 Correct	1 Correct						5 Poor																										98 Refused
104004216001	1040042160	1040042	1 Correct	1 Correct	1 Correct	1 Correct	1 Correct	1 Correct	1 Correct	1 Correct	1 Correct	1 Correct	4 Fair	1 Ball	2 Flag	3 Tree	0 No	0 No																						93		86		79		72		65	2 Not Used
104004216002	1040042160	1040042	1 Correct	1 Correct	1 Correct	1 Correct	1 Correct						3 Good																											93		86		79		72		65	2 Not Used
104004214001	1040042140	1040042	1 Correct	1 Correct	1 Correct	5 Error	1 Correct	1 Correct	1 Correct	1 Correct	1 Correct	1 Correct	4 Fair	1 Ball	2 Flag	0 No	0 No	0 No	1 Ball	2 Flag	0 No	0 No	0 No	1 Ball	2 Flag	3 Tree	0 No	0 No												93		86		79		72		65	2 Not Used
104004209001	1040042090	1040042	1 Correct	1 Correct	1 Correct	1 Correct	1 Correct						2 Very Good																											93		86		79		62		55	2 Not Used
104004209002	1040042090	1040042
104004205002	1040042050	1040042	1 Correct	1 Correct	1 Correct	1 Correct	1 Correct						3 Good																											93		86		71		64		57	2 Not Used
104004205001	1040042050	1040042	1 Correct	1 Correct	5 Error	1 Correct	1 Correct						4 Fair																											93		86		79		72		65	2 Not Used
104004215001	1040042150	1040042	1 Correct	1 Correct	1 Correct	1 Correct	1 Correct						3 Good																											93	97 Don't Know
104004215002	1040042150	1040042
104004207002	1040042070	1040042
104004207001	1040042070	1040042	1 Correct	1 Correct	1 Correct	1 Correct	1 Correct						4 Fair																											93		86	97 Don't Know
104004211001	1040042110	1040042	1 Correct	1 Correct	5 Error	1 Correct	5 Error	1 Correct	1 Correct	5 Error	97 Not Assessed	1 Correct	5 Poor	0 No	2 Flag	3 Tree	0 No	0 No	1 Ball	2 Flag	3 Tree	0 No	0 No																	93		84	98 Refused
104004210002	1040042100	1040042	1 Correct	1 Correct	1 Correct	1 Correct	1 Correct	1 Correct	1 Correct	1 Correct	1 Correct	1 Correct	4 Fair	1 Ball	2 Flag	3 Tree	0 No	0 No																						93		86		79		72		65	2 Not Used
104004219002	1040042190	1040042	1 Correct	1 Correct	5 Error	1 Correct	1 Correct						3 Good																											93		84		71		64		57	2 Not Used
104004219001	1040042190	1040042
104004202001	1040042020	1040042	1 Correct	1 Correct	1 Correct	1 Correct	1 Correct	1 Correct	1 Correct	1 Correct	1 Correct	1 Correct	4 Fair	1 Ball	2 Flag	3 Tree	0 No	0 No																						93		86		79		72		65	2 Not Used
104004202002	1040042020	1040042	1 Correct	1 Correct	1 Correct	1 Correct	1 Correct	1 Correct	1 Correct	1 Correct	1 Correct	1 Correct	4 Fair	1 Ball	2 Flag	3 Tree	0 No	0 No																						93		86		79		72		65	2 Not Used
105381230001	1053812300	1053812
105381207002	1053812070	1053812	1 Correct	1 Correct	1 Correct	97 Not Assessed	1 Correct	1 Correct	1 Correct	1 Correct	1 Correct	1 Correct	5 Poor	1 Ball	0 No	3 Tree	0 No	0 No	1 Ball	2 Flag	3 Tree	0 No	0 No																	93		86		71		64		53	2 Not Used
105381207001	1053812070	1053812	1 Correct	1 Correct	1 Correct	5 Error	1 Correct	1 Correct	1 Correct	1 Correct	1 Correct	1 Correct	4 Fair	0 No	2 Flag	3 Tree	0 No	0 No	1 Ball	2 Flag	3 Tree	0 No	0 No																	93		86		79		72		65	2 Not Used
105381223001	1053812230	1053812	5 Error	5 Error	5 Error	5 Error	5 Error	5 Error	5 Error	5 Error	5 Error	5 Error	5 Poor	0 No	0 No	0 No	0 No	97 Not Assessed	0 No	0 No	0 No	0 No	97 Not Assessed	0 No	0 No	0 No	4 None	0 No	1 Ball	0 No	0 No	0 No	0 No	0 No	0 No	0 No	4 None	0 No	97 Don't Know
105381232001	1053812320	1053812	1 Correct	1 Correct	97 Not Assessed	97 Not Assessed	1 Correct	1 Correct	1 Correct	1 Correct	1 Correct	1 Correct	5 Poor	1 Ball	0 No	0 No	0 No	0 No	1 Ball	2 Flag	3 Tree	0 No	0 No																	93	98 Refused
105381216002	1053812160	1053812	1 Correct	1 Correct	5 Error	5 Error	5 Error	1 Correct	1 Correct	1 Correct	1 Correct	1 Correct	4 Fair	1 Ball	2 Flag	0 No	0 No	0 No	1 Ball	2 Flag	3 Tree	0 No	0 No																	93		87		80		73		66	2 Not Used
105381216001	1053812160	1053812	1 Correct	1 Correct	1 Correct	5 Error	1 Correct	1 Correct	5 Error	1 Correct	1 Correct	1 Correct	4 Fair	1 Ball	0 No	3 Tree	0 No	0 No	1 Ball	2 Flag	3 Tree	0 No	0 No																97 Don't Know
105381213002	1053812130	1053812	1 Correct	1 Correct	5 Error	5 Error	1 Correct						4 Fair																											93		86		79		72		65	2 Not Used
105381213001	1053812130	1053812	1 Correct	1 Correct	1 Correct	1 Correct	1 Correct						4 Fair																											93		86		79		72		65	2 Not Used
105381204002	1053812040	1053812	1 Correct	5 Error	1 Correct	97 Not Assessed	1 Correct						4 Fair																											93		86		79		72		65	2 Not Used
105381215002	1053812150	1053812	1 Correct	1 Correct	1 Correct	5 Error	1 Correct						4 Fair																											93	97 Don't Know
105381215001	1053812150	1053812	5 Error	5 Error	5 Error	5 Error	1 Correct						5 Poor																										98 Refused
105381212002	1053812120	1053812	5 Error	5 Error	97 Not Assessed	97 Not Assessed	1 Correct	5 Error	1 Correct	1 Correct	97 Not Assessed	1 Correct	4 Fair	1 Ball	2 Flag	0 No	0 No	0 No	1 Ball	2 Flag	3 Tree	0 No	0 No																98 Refused
105381212001	1053812120	1053812	1 Correct	1 Correct	1 Correct	5 Error	1 Correct	1 Correct	5 Error	1 Correct	1 Correct	1 Correct	4 Fair	1 Ball	2 Flag	3 Tree	0 No	0 No																						93		86		69		62		55	2 Not Used
105381235002	1053812350	1053812	1 Correct	1 Correct	1 Correct	1 Correct	1 Correct						4 Fair																											93		84		73		64		53	2 Not Used
105381235001	1053812350	1053812	1 Correct	1 Correct	1 Correct	5 Error	1 Correct						5 Poor																											93		86		79		72		65	2 Not Used
105381225002	1053812250	1053812	1 Correct	1 Correct	1 Correct	5 Error	1 Correct	1 Correct	1 Correct	1 Correct	5 Error	1 Correct	4 Fair	1 Ball	2 Flag	3 Tree	0 No	0 No																						93		94		87		80		73	2 Not Used
105381225001	1053812250	1053812	1 Correct	1 Correct	1 Correct	1 Correct	1 Correct	5 Error	5 Error	1 Correct	5 Error	1 Correct	5 Poor	0 No	2 Flag	0 No	0 No	0 No	1 Ball	2 Flag	3 Tree	0 No	0 No																97 Don't Know
105381238001	1053812380	1053812	1 Correct	1 Correct	1 Correct	5 Error	1 Correct	1 Correct	1 Correct	1 Correct	1 Correct	1 Correct	4 Fair	0 No	2 Flag	3 Tree	0 No	0 No	1 Ball	2 Flag	3 Tree	0 No	0 No																	93		86		79		72		65	2 Not Used
105381233001	1053812330	1053812	97 Not Assessed	97 Not Assessed	97 Not Assessed	97 Not Assessed	97 Not Assessed	97 Not Assessed	97 Not Assessed	97 Not Assessed	97 Not Assessed	1 Correct	5 Poor	0 No	0 No	0 No	0 No	97 Not Assessed	1 Ball	0 No	0 No	0 No	0 No	1 Ball	0 No	0 No	0 No	0 No	0 No	0 No	0 No	0 No	97 Not Assessed	1 Ball	0 No	0 No	0 No	0 No	98 Refused
105381214002	1053812140	1053812	1 Correct	1 Correct	1 Correct	1 Correct	1 Correct	1 Correct	5 Error	1 Correct	1 Correct	1 Correct	5 Poor	1 Ball	2 Flag	3 Tree	0 No	0 No																						93		86		79		72		65	2 Not Used
105381214001	1053812140	1053812	1 Correct	5 Error	1 Correct	1 Correct	1 Correct						5 Poor																											93		84		77		60		53	2 Not Used
105381231002	1053812310	1053812	1 Correct	1 Correct	1 Correct	1 Correct	1 Correct	1 Correct	1 Correct	1 Correct	1 Correct	1 Correct	4 Fair	1 Ball	2 Flag	3 Tree	0 No	0 No																						93		86		79		72		65	2 Not Used
105381231001	1053812310	1053812	1 Correct	1 Correct	5 Error	1 Correct	5 Error	1 Correct	5 Error	1 Correct	5 Error	1 Correct	5 Poor	1 Ball	0 No	3 Tree	0 No	0 No	1 Ball	2 Flag	3 Tree	0 No	0 No																97 Don't Know
105381228001	1053812280	1053812	1 Correct	5 Error	5 Error	5 Error	1 Correct	1 Correct	1 Correct	1 Correct	1 Correct	1 Correct	4 Fair	1 Ball	2 Flag	3 Tree	0 No	0 No																						93		87		80		73		67	2 Not Used
105381228002	1053812280	1053812	1 Correct	5 Error	1 Correct	5 Error	1 Correct	5 Error	5 Error	1 Correct	1 Correct	1 Correct	4 Fair	1 Ball	2 Flag	3 Tree	0 No	0 No																						93	97 Don't Know
105381202002	1053812020	1053812	1 Correct	1 Correct	1 Correct	1 Correct	1 Correct	1 Correct	1 Correct	1 Correct	1 Correct	1 Correct	4 Fair	1 Ball	2 Flag	3 Tree	0 No	0 No																					98 Refused
105381202001	1053812020	1053812	1 Correct	1 Correct	97 Not Assessed	1 Correct	5 Error	1 Correct	1 Correct	1 Correct	1 Correct	1 Correct	4 Fair	1 Ball	2 Flag	3 Tree	0 No	0 No																						93		86		79		62		55	2 Not Used
105381221001	1053812210	1053812	97 Not Assessed	1 Correct	97 Not Assessed	97 Not Assessed	1 Correct	1 Correct	1 Correct	1 Correct	1 Correct	1 Correct	5 Poor	1 Ball	0 No	3 Tree	0 No	0 No	1 Ball	2 Flag	3 Tree	0 No	0 No																98 Refused
105381203001	1053812030	1053812	1 Correct	5 Error	1 Correct	5 Error	1 Correct	1 Correct	1 Correct	1 Correct	1 Correct	1 Correct	4 Fair	1 Ball	2 Flag	3 Tree	0 No	0 No																						93		64		66		51		48	2 Not Used
105381203002	1053812030	1053812	1 Correct	5 Error	1 Correct	1 Correct	1 Correct						5 Poor																										98 Refused
105381220001	1053812200	1053812	1 Correct	1 Correct	1 Correct	1 Correct	1 Correct						4 Fair																											93		86		79		72		65	2 Not Used
105381220002	1053812200	1053812	1 Correct	1 Correct	1 Correct	1 Correct	1 Correct						5 Poor																											93		87		80		73		67	2 Not Used
105381206001	1053812060	1053812	1 Correct	1 Correct	5 Error	1 Correct	1 Correct						5 Poor																											93		66		79		72		85	2 Not Used
105381206002	1053812060	1053812	1 Correct	1 Correct	5 Error	5 Error	1 Correct						4 Fair																											86		73		64		53		46	2 Not Used
105381236001	1053812360	1053812	5 Error	1 Correct	5 Error	1 Correct	1 Correct						5 Poor																										97 Don't Know
105381236002	1053812360	1053812	1 Correct	1 Correct	5 Error	1 Correct	1 Correct						5 Poor																										97 Don't Know
105381224002	1053812240	1053812	1 Correct	1 Correct	1 Correct	1 Correct	1 Correct	1 Correct	5 Error	1 Correct	1 Correct	1 Correct	4 Fair	1 Ball	2 Flag	3 Tree	0 No	0 No																						93		86		79		72		65	2 Not Used
105381224003	1053812240	1053812	1 Correct	1 Correct	1 Correct	1 Correct	1 Correct						4 Fair																											93		86		78		71		64	2 Not Used
105381219001	1053812190	1053812	1 Correct	1 Correct	1 Correct	1 Correct	1 Correct						4 Fair																											93		86		79		72		65	2 Not Used
105381219002	1053812190	1053812	1 Correct	1 Correct	1 Correct	1 Correct	1 Correct						4 Fair																											93		86		79		72		65	2 Not Used
105381234002	1053812340	1053812	97 Not Assessed	5 Error	1 Correct	5 Error	1 Correct	5 Error	5 Error	1 Correct	5 Error	1 Correct	5 Poor	1 Ball	2 Flag	3 Tree	0 No	0 No																					98 Refused
105381217001	1053812170	1053812	1 Correct	1 Correct	1 Correct	5 Error	1 Correct						4 Fair																											93		86		79		53		46	2 Not Used
105381217002	1053812170	1053812	5 Error	1 Correct	5 Error	5 Error	1 Correct						5 Poor																											93		86		76		69		62	2 Not Used
105381208002	1053812080	1053812	1 Correct	5 Error	1 Correct	1 Correct	1 Correct	1 Correct	5 Error	1 Correct	1 Correct	1 Correct	5 Poor	1 Ball	2 Flag	3 Tree	0 No	0 No																						93		86		79	97 Don't Know
105381208001	1053812080	1053812	5 Error	5 Error	5 Error	5 Error	5 Error	5 Error	5 Error	1 Correct	1 Correct	1 Correct	5 Poor	1 Ball	2 Flag	3 Tree	0 No	0 No																						93		86		59		52		55	2 Not Used
105381237002	1053812370	1053812	1 Correct	1 Correct	1 Correct	1 Correct	1 Correct						4 Fair																											93		86	97 Don't Know
105381237001	1053812370	1053812	1 Correct	1 Correct	5 Error	5 Error	1 Correct						2 Very Good																											93		86		79		72		65	2 Not Used
105381211002	1053812110	1053812	1 Correct	1 Correct	1 Correct	5 Error	1 Correct						4 Fair																											93		86		80		73		56	2 Not Used
105381211001	1053812110	1053812	1 Correct	1 Correct	1 Correct	1 Correct	5 Error						4 Fair																											93	97 Don't Know
105381210001	1053812100	1053812	1 Correct	1 Correct	1 Correct	5 Error	1 Correct						4 Fair																											93		86		69		62		55	2 Not Used
105381210002	1053812100	1053812	5 Error	5 Error	1 Correct	5 Error	1 Correct						5 Poor																										97 Don't Know
105381218001	1053812180	1053812
105381227001	1053812270	1053812	1 Correct	5 Error	1 Correct	1 Correct	1 Correct	1 Correct	97 Not Assessed	1 Correct	1 Correct	1 Correct	4 Fair	1 Ball	2 Flag	3 Tree	0 No	0 No																						93		92		85		78		71	2 Not Used
105381227002	1053812270	1053812	1 Correct	1 Correct	97 Not Assessed	97 Not Assessed	1 Correct	1 Correct	1 Correct	1 Correct	1 Correct	1 Correct	5 Poor	1 Ball	2 Flag	3 Tree	0 No	0 No																						93		86		79		72		65	2 Not Used
105381201002	1053812010	1053812	5 Error	1 Correct	5 Error	5 Error	1 Correct						5 Poor																											93		86		79		62		55	2 Not Used
105381201001	1053812010	1053812	1 Correct	1 Correct	5 Error	5 Error	1 Correct						5 Poor																											93		86		68		65		58	2 Not Used
105381205002	1053812050	1053812	97 Not Assessed	97 Not Assessed	97 Not Assessed	97 Not Assessed	1 Correct						5 Poor																										97 Don't Know
105381205001	1053812050	1053812	5 Error	1 Correct	5 Error	5 Error	5 Error	1 Correct	1 Correct	1 Correct	1 Correct	1 Correct	2 Very Good	1 Ball	2 Flag	3 Tree	0 No	0 No																						93		94		91		89		86	2 Not Used
105381222001	1053812220	1053812	1 Correct	1 Correct	1 Correct	5 Error	1 Correct	1 Correct	1 Correct	1 Correct	1 Correct	1 Correct	4 Fair	1 Ball	2 Flag	3 Tree	0 No	0 No																						93		86		79		72		65	2 Not Used
105381222002	1053812220	1053812	1 Correct	1 Correct	1 Correct	1 Correct	1 Correct	1 Correct	1 Correct	1 Correct	1 Correct	1 Correct	4 Fair	1 Ball	2 Flag	3 Tree	0 No	0 No																						93	97 Don't Know
105381226002	1053812260	1053812	5 Error	5 Error	5 Error	5 Error	5 Error	5 Error	1 Correct	1 Correct	5 Error	5 Error	5 Poor	0 No	2 Flag	3 Tree	0 No	0 No	1 Ball	0 No	0 No	0 No	0 No	0 No	2 Flag	3 Tree	0 No	0 No	0 No	2 Flag	3 Tree	0 No	0 No	0 No	2 Flag	3 Tree	0 No	0 No	98 Refused
105381226001	1053812260	1053812	5 Error	1 Correct	1 Correct	1 Correct	1 Correct	1 Correct	1 Correct	1 Correct	1 Correct	1 Correct	4 Fair	1 Ball	2 Flag	3 Tree	0 No	0 No																					98 Refused
105381326001	1053813260	1053813	1 Correct	1 Correct	1 Correct	1 Correct	1 Correct						4 Fair																											93		86		79		72		65	2 Not Used
105381326002	1053813260	1053813
105381315002	1053813150	1053813
105381315001	1053813150	1053813	1 Correct	1 Correct	1 Correct	5 Error	1 Correct						5 Poor																											93	97 Don't Know
105381302002	1053813020	1053813	1 Correct	1 Correct	1 Correct	5 Error	1 Correct	5 Error	1 Correct	1 Correct	1 Correct	1 Correct	4 Fair	1 Ball	2 Flag	3 Tree	0 No	0 No																						93		86		71		64		58	2 Not Used
105381302001	1053813020	1053813	1 Correct	1 Correct	5 Error	5 Error	1 Correct	1 Correct	1 Correct	1 Correct	1 Correct	1 Correct	5 Poor	1 Ball	2 Flag	3 Tree	0 No	0 No																					97 Don't Know
105381324001	1053813240	1053813	1 Correct	1 Correct	1 Correct	1 Correct	1 Correct	1 Correct	1 Correct	1 Correct	1 Correct	1 Correct	4 Fair	1 Ball	0 No	3 Tree	0 No	0 No	1 Ball	0 No	3 Tree	0 No	0 No	1 Ball	2 Flag	3 Tree	0 No	0 No												93		86		79		72		65	2 Not Used
105381324002	1053813240	1053813	5 Error	5 Error	5 Error	5 Error	5 Error	1 Correct	5 Error	1 Correct	1 Correct	1 Correct	5 Poor	1 Ball	0 No	3 Tree	0 No	0 No	1 Ball	2 Flag	3 Tree	0 No	0 No																97 Don't Know
105381332002	1053813320	1053813	1 Correct	1 Correct	5 Error	5 Error	5 Error						4 Fair																											93		86		74		64	97 Don't Know		2 Not Used
105381332001	1053813320	1053813	1 Correct	1 Correct	1 Correct	1 Correct	1 Correct						4 Fair																											93		86		79		72	97 Don't Know		2 Not Used
105381307001	1053813070	1053813	1 Correct	1 Correct	5 Error	5 Error	1 Correct	1 Correct	1 Correct	1 Correct	1 Correct	1 Correct	4 Fair	1 Ball	2 Flag	3 Tree	0 No	0 No																						93		86		71	98 Refused
105381336002	1053813360	1053813	1 Correct	1 Correct	1 Correct	1 Correct	1 Correct						4 Fair																											93		86		71		64		53	2 Not Used
105381336001	1053813360	1053813	1 Correct	1 Correct	1 Correct	1 Correct	1 Correct						4 Fair																											93		86		79		72		65	2 Not Used
105381337002	1053813370	1053813	1 Correct	1 Correct	1 Correct	1 Correct	1 Correct						4 Fair																											93		86		79		72		65	2 Not Used
105381337001	1053813370	1053813	1 Correct	1 Correct	1 Correct	1 Correct	1 Correct						4 Fair																											93		86		79		72		65	2 Not Used
105381304002	1053813040	1053813	1 Correct	1 Correct	1 Correct	1 Correct	1 Correct	1 Correct	1 Correct	1 Correct	1 Correct	1 Correct	4 Fair	1 Ball	2 Flag	3 Tree	0 No	0 No																						93		86		79		72		67	2 Not Used
105381304001	1053813040	1053813	1 Correct	1 Correct	5 Error	5 Error	5 Error	1 Correct	1 Correct	1 Correct	1 Correct	1 Correct	4 Fair	1 Ball	2 Flag	3 Tree	0 No	0 No																						93		86		69		52		35	2 Not Used
105381308001	1053813080	1053813	97 Not Assessed	97 Not Assessed	1 Correct	1 Correct	1 Correct	97 Not Assessed	1 Correct	1 Correct	1 Correct	1 Correct	5 Poor	1 Ball	0 No	3 Tree	0 No	0 No	1 Ball	2 Flag	3 Tree	0 No	0 No																	93		86		49		69		63	2 Not Used
105381321001	1053813210	1053813	5 Error	1 Correct	5 Error	1 Correct	1 Correct	1 Correct	1 Correct	1 Correct	1 Correct	1 Correct	4 Fair	1 Ball	2 Flag	3 Tree	0 No	0 No																						93		84		77		70		63	2 Not Used
105381321002	1053813210	1053813	5 Error	1 Correct	5 Error	5 Error	1 Correct	1 Correct	1 Correct	1 Correct	1 Correct	1 Correct	2 Very Good	1 Ball	2 Flag	3 Tree	0 No	0 No																						93		86		79		72		65	2 Not Used
105381311002	1053813110	1053813	1 Correct	1 Correct	5 Error	1 Correct	1 Correct						5 Poor																											93		84		77		70		63	2 Not Used
105381319002	1053813190	1053813	1 Correct	1 Correct	1 Correct	1 Correct	1 Correct	1 Correct	1 Correct	1 Correct	1 Correct	1 Correct	4 Fair	1 Ball	2 Flag	3 Tree	0 No	0 No																						93		86		79		72		65	2 Not Used
105381319001	1053813190	1053813	5 Error	1 Correct	1 Correct	5 Error	1 Correct	1 Correct	1 Correct	1 Correct	1 Correct	1 Correct	5 Poor	1 Ball	2 Flag	3 Tree	0 No	0 No																						93	97 Don't Know
105381301002	1053813010	1053813	1 Correct	1 Correct	1 Correct	97 Not Assessed	1 Correct						4 Fair																											93		86		79		72		65	2 Not Used
105381301001	1053813010	1053813	1 Correct	1 Correct	1 Correct	1 Correct	1 Correct						4 Fair																											93		86		79		72		65	2 Not Used
105381329002	1053813290	1053813	1 Correct	1 Correct	1 Correct	5 Error	1 Correct						4 Fair																											93		67		60		53		46	2 Not Used
105381329001	1053813290	1053813	1 Correct	1 Correct	1 Correct	5 Error	1 Correct						4 Fair																											93		87		80		73		64	2 Not Used
105381327002	1053813270	1053813	1 Correct	1 Correct	1 Correct	1 Correct	1 Correct						2 Very Good																											93		86		79		72		65	2 Not Used
105381327001	1053813270	1053813	1 Correct	1 Correct	1 Correct	5 Error	1 Correct						5 Poor																											93		86		79		78		71	2 Not Used
105381328001	1053813280	1053813	1 Correct	1 Correct	5 Error	1 Correct	1 Correct	1 Correct	1 Correct	1 Correct	1 Correct	1 Correct	4 Fair	1 Ball	2 Flag	3 Tree	0 No	0 No																						93		83		79		72		65	2 Not Used
105381328002	1053813280	1053813	1 Correct	1 Correct	1 Correct	1 Correct	5 Error						4 Fair																											93		86		69		62		55	2 Not Used
105381309002	1053813090	1053813	1 Correct	1 Correct	5 Error	5 Error	1 Correct						4 Fair																											93		80		83		76		69	2 Not Used
105381309001	1053813090	1053813	1 Correct	1 Correct	1 Correct	1 Correct	1 Correct						4 Fair																											93		84		73		60		53	2 Not Used
105381325001	1053813250	1053813	1 Correct	1 Correct	1 Correct	1 Correct	1 Correct	1 Correct	1 Correct	1 Correct	1 Correct	1 Correct	3 Good	1 Ball	2 Flag	3 Tree	0 No	0 No																						93		86		71		64		58	2 Not Used
105381325002	1053813250	1053813	5 Error	1 Correct	1 Correct	1 Correct	1 Correct	1 Correct	1 Correct	1 Correct	1 Correct	1 Correct	5 Poor	1 Ball	2 Flag	3 Tree	0 No	0 No																						93		84		76		59		42	2 Not Used
105381312002	1053813120	1053813	1 Correct	1 Correct	1 Correct	1 Correct	1 Correct	1 Correct	1 Correct	1 Correct	1 Correct	1 Correct	5 Poor	1 Ball	2 Flag	3 Tree	0 No	0 No																						93		86		79		72		65	2 Not Used
105381312001	1053813120	1053813	97 Not Assessed	97 Not Assessed	1 Correct	1 Correct	1 Correct	5 Error	1 Correct	1 Correct	1 Correct	1 Correct	5 Poor	1 Ball	0 No	0 No	0 No	0 No	1 Ball	2 Flag	3 Tree	0 No	0 No																	3		3		3		3		3	2 Not Used
105381333002	1053813330	1053813	1 Correct	5 Error	5 Error	5 Error	1 Correct						4 Fair																											93		86		79		72		65	2 Not Used
105381333001	1053813330	1053813	1 Correct	1 Correct	5 Error	5 Error	5 Error						5 Poor																											93		86	97 Don't Know
105381330002	1053813300	1053813	1 Correct	1 Correct	1 Correct	1 Correct	1 Correct						4 Fair																											93		86		71		64		54	2 Not Used
105381310002	1053813100	1053813
105381310001	1053813100	1053813	1 Correct	1 Correct	1 Correct	1 Correct	1 Correct	1 Correct	1 Correct	1 Correct	1 Correct	1 Correct	4 Fair	1 Ball	2 Flag	3 Tree	0 No	0 No																						93		86		69		52		45	2 Not Used
105381334001	1053813340	1053813
105381334003	1053813340	1053813
105381335001	1053813350	1053813	1 Correct	1 Correct	5 Error	5 Error	1 Correct						4 Fair																											93		86		79		72		65	2 Not Used
105381335002	1053813350	1053813	1 Correct	1 Correct	5 Error	1 Correct	1 Correct						4 Fair																											93		86		79		72		65	2 Not Used
105381305001	1053813050	1053813
105381331002	1053813310	1053813	97 Not Assessed	1 Correct	97 Not Assessed	97 Not Assessed	97 Not Assessed						3 Good																										98 Refused
105381331001	1053813310	1053813
105381322002	1053813220	1053813
105381322001	1053813220	1053813	5 Error	1 Correct	1 Correct	5 Error	1 Correct	5 Error	5 Error	1 Correct	1 Correct	1 Correct	5 Poor	0 No	2 Flag	3 Tree	0 No	0 No	1 Ball	2 Flag	3 Tree	0 No	0 No																	93		86		79		62		55	2 Not Used
105381323002	1053813230	1053813	1 Correct	1 Correct	1 Correct	5 Error	1 Correct						4 Fair																										97 Don't Know
105381323001	1053813230	1053813	1 Correct	1 Correct	1 Correct	1 Correct	1 Correct	1 Correct	1 Correct	1 Correct	1 Correct	1 Correct	4 Fair	1 Ball	2 Flag	3 Tree	0 No	0 No																						93		84		66		59		52	2 Not Used
105381317002	1053813170	1053813	1 Correct	1 Correct	1 Correct	1 Correct	1 Correct	1 Correct	1 Correct	1 Correct	1 Correct	1 Correct	4 Fair	1 Ball	2 Flag	3 Tree	0 No	0 No																						93		86		79		72		65	2 Not Used
105381317001	1053813170	1053813	5 Error	1 Correct	1 Correct	1 Correct	1 Correct	1 Correct	1 Correct	1 Correct	1 Correct	1 Correct	4 Fair	1 Ball	2 Flag	3 Tree	0 No	0 No																					98 Refused
105381313001	1053813130	1053813	1 Correct	97 Not Assessed	1 Correct	1 Correct	97 Not Assessed	1 Correct	1 Correct	1 Correct	97 Not Assessed	1 Correct	4 Fair	1 Ball	2 Flag	3 Tree	0 No	0 No																						93	98 Refused
105381313002	1053813130	1053813	1 Correct	1 Correct	5 Error	1 Correct	1 Correct	1 Correct	5 Error	1 Correct	1 Correct	1 Correct	4 Fair	1 Ball	2 Flag	3 Tree	0 No	0 No																						93		87		80		73		67	2 Not Used
105381303001	1053813030	1053813	1 Correct	1 Correct	1 Correct	1 Correct	1 Correct	1 Correct	1 Correct	1 Correct	1 Correct	1 Correct	4 Fair	0 No	2 Flag	3 Tree	0 No	0 No	1 Ball	2 Flag	3 Tree	0 No	0 No																	93		86		79		72		65	2 Not Used
105381303002	1053813030	1053813	97 Not Assessed	5 Error	1 Correct	5 Error	5 Error	5 Error	5 Error	1 Correct	1 Correct	1 Correct	4 Fair	0 No	0 No	0 No	0 No	97 Not Assessed	0 No	0 No	0 No	0 No	97 Not Assessed	0 No	2 Flag	3 Tree	0 No	0 No	1 Ball	2 Flag	3 Tree	0 No	0 No						97 Don't Know
105381338001	1053813380	1053813	1 Correct	1 Correct	5 Error	1 Correct	5 Error						3 Good																											93		86		91		86		75	2 Not Used
105381338002	1053813380	1053813
105381320002	1053813200	1053813	1 Correct	1 Correct	5 Error	5 Error	1 Correct	1 Correct	1 Correct	1 Correct	1 Correct	1 Correct	4 Fair	1 Ball	0 No	3 Tree	0 No	0 No	1 Ball	0 No	3 Tree	0 No	0 No	1 Ball	0 No	3 Tree	0 No	0 No	1 Ball	2 Flag	3 Tree	0 No	0 No						98 Refused
105381320001	1053813200	1053813	1 Correct	1 Correct	5 Error	5 Error	1 Correct	5 Error	5 Error	5 Error	1 Correct	1 Correct	4 Fair	0 No	0 No	0 No	4 None	0 No	0 No	0 No	3 Tree	0 No	0 No	0 No	2 Flag	3 Tree	0 No	0 No	1 Ball	2 Flag	3 Tree	0 No	0 No							93	97 Don't Know
105381131002	1053811310	1053811
105381131001	1053811310	1053811	1 Correct	1 Correct	1 Correct	5 Error	1 Correct						5 Poor																										98 Refused
105381103001	1053811030	1053811	1 Correct	1 Correct	1 Correct	1 Correct	1 Correct	1 Correct	1 Correct	1 Correct	1 Correct	1 Correct	5 Poor	0 No	0 No	0 No	4 None	0 No	1 Ball	0 No	3 Tree	0 No	0 No	1 Ball	2 Flag	3 Tree	0 No	0 No												93		86		79		72		65	2 Not Used
105381103002	1053811030	1053811	5 Error	5 Error	1 Correct	5 Error	1 Correct	5 Error	5 Error	5 Error	5 Error	1 Correct	5 Poor	1 Ball	2 Flag	0 No	0 No	0 No	1 Ball	2 Flag	0 No	0 No	0 No	1 Ball	2 Flag	3 Tree	0 No	0 No											97 Don't Know
105381125001	1053811250	1053811
105381125002	1053811250	1053811
105381121002	1053811210	1053811	1 Correct	1 Correct	1 Correct	1 Correct	1 Correct						4 Fair																											93		86		79		72		65	2 Not Used
105381121001	1053811210	1053811	1 Correct	1 Correct	5 Error	1 Correct	1 Correct						5 Poor																											93		86		79		72		65	2 Not Used
105381104001	1053811040	1053811
105381104002	1053811040	1053811
105381101001	1053811010	1053811	1 Correct	1 Correct	1 Correct	1 Correct	1 Correct	1 Correct	1 Correct	1 Correct	1 Correct	1 Correct	4 Fair	1 Ball	2 Flag	3 Tree	0 No	0 No																						93		86		79		72		65	2 Not Used
105381101002	1053811010	1053811	1 Correct	1 Correct	1 Correct	1 Correct	1 Correct	1 Correct	1 Correct	1 Correct	1 Correct	1 Correct	4 Fair	1 Ball	2 Flag	3 Tree	0 No	0 No																						93		86		79		72		65	2 Not Used
105381115002	1053811150	1053811	1 Correct	1 Correct	1 Correct	1 Correct	1 Correct	1 Correct	1 Correct	1 Correct	1 Correct	1 Correct	4 Fair	1 Ball	2 Flag	3 Tree	0 No	0 No																						93		86		79		72		65	2 Not Used
105381115001	1053811150	1053811	1 Correct	1 Correct	1 Correct	1 Correct	1 Correct	1 Correct	1 Correct	1 Correct	1 Correct	1 Correct	4 Fair	1 Ball	2 Flag	3 Tree	0 No	0 No																						93		86		79		72		65	2 Not Used
105381117002	1053811170	1053811	1 Correct	1 Correct	5 Error	1 Correct	1 Correct						4 Fair																										98 Refused
105381117001	1053811170	1053811	1 Correct	5 Error	1 Correct	1 Correct	1 Correct						4 Fair																											93		86		79		72		65	2 Not Used
105381127002	1053811270	1053811	1 Correct	1 Correct	1 Correct	1 Correct	1 Correct						4 Fair																											93		90		83		76		69	2 Not Used
105381127001	1053811270	1053811	1 Correct	1 Correct	1 Correct	5 Error	5 Error						4 Fair																										98 Refused
105381133002	1053811330	1053811	1 Correct	1 Correct	1 Correct	1 Correct	1 Correct						3 Good																											93		86		79		72		65	2 Not Used
105381133001	1053811330	1053811
105381135002	1053811350	1053811	1 Correct	1 Correct	1 Correct	1 Correct	1 Correct						2 Very Good																											93		86		69		62		55	2 Not Used
105381135001	1053811350	1053811
105381134002	1053811340	1053811
105381134001	1053811340	1053811	1 Correct	1 Correct	1 Correct	1 Correct	1 Correct						4 Fair																										98 Refused
105381132002	1053811320	1053811
105381132001	1053811320	1053811	1 Correct	1 Correct	1 Correct	1 Correct	1 Correct						3 Good																											93		86		79		72		65	2 Not Used
105381108001	1053811080	1053811	1 Correct	1 Correct	1 Correct	1 Correct	1 Correct	1 Correct	1 Correct	1 Correct	1 Correct	1 Correct	4 Fair	0 No	2 Flag	3 Tree	0 No	0 No	1 Ball	2 Flag	3 Tree	0 No	0 No																	93		86		69		62		57	2 Not Used
105381108002	1053811080	1053811	5 Error	1 Correct	1 Correct	1 Correct	1 Correct	1 Correct	1 Correct	1 Correct	1 Correct	1 Correct	4 Fair	1 Ball	2 Flag	0 No	0 No	0 No	1 Ball	2 Flag	3 Tree	0 No	0 No																97 Don't Know
105381111002	1053811110	1053811	1 Correct	1 Correct	1 Correct	1 Correct	1 Correct	1 Correct	5 Error	1 Correct	1 Correct	1 Correct	4 Fair	1 Ball	2 Flag	3 Tree	0 No	0 No																					98 Refused
105381111001	1053811110	1053811	5 Error	5 Error	5 Error	1 Correct	5 Error	5 Error	5 Error	1 Correct	1 Correct	1 Correct	5 Poor	1 Ball	0 No	3 Tree	0 No	0 No	1 Ball	2 Flag	3 Tree	0 No	0 No																	93	97 Don't Know
105381124001	1053811240	1053811	1 Correct	1 Correct	1 Correct	1 Correct	1 Correct						4 Fair																											93		86		79		62		55	2 Not Used
105381124002	1053811240	1053811	1 Correct	1 Correct	1 Correct	5 Error	1 Correct						4 Fair																											93		86		79		72		65	2 Not Used
105381116001	1053811160	1053811	5 Error	1 Correct	1 Correct	1 Correct	1 Correct						2 Very Good																											93		66		59		52		45	2 Not Used
105381119002	1053811190	1053811	1 Correct	1 Correct	1 Correct	1 Correct	1 Correct						4 Fair																										98 Refused
105381119001	1053811190	1053811	1 Correct	1 Correct	5 Error	1 Correct	1 Correct						5 Poor																											93		86		79		72		65	2 Not Used
105381110002	1053811100	1053811
105381110001	1053811100	1053811	1 Correct	1 Correct	1 Correct	5 Error	1 Correct	1 Correct	1 Correct	1 Correct	1 Correct	1 Correct	4 Fair	0 No	2 Flag	3 Tree	0 No	0 No	1 Ball	2 Flag	3 Tree	0 No	0 No																	93		86		79		72		65	2 Not Used
105381129001	1053811290	1053811
105381129002	1053811290	1053811	1 Correct	1 Correct	5 Error	1 Correct	1 Correct						4 Fair																											93		86		79		72		65	2 Not Used
105381114002	1053811140	1053811	1 Correct	1 Correct	5 Error	1 Correct	1 Correct						4 Fair																											93		85		78		71		68	2 Not Used
105381114001	1053811140	1053811	1 Correct	1 Correct	1 Correct	1 Correct	1 Correct						5 Poor																											93		86		79		52		45	2 Not Used
105381109002	1053811090	1053811	5 Error	1 Correct	1 Correct	1 Correct	1 Correct	1 Correct	1 Correct	1 Correct	1 Correct	5 Error	5 Poor	0 No	2 Flag	3 Tree	0 No	0 No	1 Ball	2 Flag	3 Tree	0 No	0 No																	93		87		81		85		78	2 Not Used
105381109001	1053811090	1053811	1 Correct	1 Correct	1 Correct	1 Correct	1 Correct	1 Correct	1 Correct	1 Correct	1 Correct	1 Correct	4 Fair	1 Ball	2 Flag	3 Tree	0 No	0 No																						93		86		79		72		65	2 Not Used
105381112002	1053811120	1053811	5 Error	1 Correct	1 Correct	1 Correct	1 Correct	5 Error	1 Correct	1 Correct	1 Correct	1 Correct	4 Fair	1 Ball	0 No	3 Tree	0 No	0 No	1 Ball	2 Flag	3 Tree	0 No	0 No																	93		84		77		70		63	2 Not Used
105381112001	1053811120	1053811	1 Correct	1 Correct	1 Correct	1 Correct	1 Correct	1 Correct	1 Correct	1 Correct	1 Correct	1 Correct	4 Fair	1 Ball	0 No	3 Tree	0 No	0 No	1 Ball	2 Flag	3 Tree	0 No	0 No																	93		86		79		72		65	2 Not Used
105381126002	1053811260	1053811	1 Correct	1 Correct	5 Error	1 Correct	1 Correct						4 Fair																											93		86		79		72		66	2 Not Used
105381126001	1053811260	1053811
105381102002	1053811020	1053811
105381102001	1053811020	1053811
105381122002	1053811220	1053811	1 Correct	1 Correct	1 Correct	1 Correct	1 Correct						2 Very Good																											93		86		79		72		65	2 Not Used
105381122001	1053811220	1053811	1 Correct	1 Correct	1 Correct	1 Correct	1 Correct						4 Fair																										97 Don't Know
105381106001	1053811060	1053811	1 Correct	1 Correct	1 Correct	1 Correct	1 Correct						4 Fair																											93		86		79		71		63	2 Not Used
105381106002	1053811060	1053811	1 Correct	1 Correct	5 Error	5 Error	1 Correct						5 Poor																											93	97 Don't Know
105381105002	1053811050	1053811	1 Correct	5 Error	5 Error	1 Correct	1 Correct	1 Correct	1 Correct	1 Correct	1 Correct	1 Correct	5 Poor	1 Ball	2 Flag	3 Tree	0 No	0 No																						93		86		79		72		65	2 Not Used
105381105001	1053811050	1053811	1 Correct	5 Error	5 Error	1 Correct	1 Correct	1 Correct	1 Correct	1 Correct	1 Correct	1 Correct	5 Poor	1 Ball	2 Flag	3 Tree	0 No	0 No																						93		86		79		72		61	2 Not Used
105381128002	1053811280	1053811	1 Correct	1 Correct	5 Error	1 Correct	1 Correct						5 Poor																											93		86		79		72		66	2 Not Used
105381128003	1053811280	1053811
105381130002	1053811300	1053811	1 Correct	1 Correct	5 Error	5 Error	1 Correct						4 Fair																											93		86		79		72		65	2 Not Used
105381130001	1053811300	1053811	1 Correct	1 Correct	1 Correct	1 Correct	1 Correct						2 Very Good																											93	97 Don't Know
105381113001	1053811130	1053811	5 Error	1 Correct	5 Error	1 Correct	1 Correct	5 Error	5 Error	1 Correct	1 Correct	5 Error	5 Poor	0 No	2 Flag	3 Tree	0 No	0 No	1 Ball	2 Flag	3 Tree	0 No	0 No																98 Refused
108259314001	1082593140	1082593	1 Correct	5 Error	5 Error	1 Correct	1 Correct	5 Error	1 Correct	1 Correct	1 Correct	1 Correct	4 Fair	1 Ball	2 Flag	3 Tree	0 No	0 No																						93		86		79		72		65	2 Not Used
108259326001	1082593260	1082593	1 Correct	1 Correct	1 Correct	5 Error	1 Correct	1 Correct	1 Correct	5 Error	1 Correct	1 Correct	4 Fair	1 Ball	2 Flag	3 Tree	0 No	0 No																						86	97 Don't Know
108259326002	1082593260	1082593	1 Correct	1 Correct	1 Correct	97 Not Assessed	1 Correct	1 Correct	1 Correct	5 Error	1 Correct	1 Correct	4 Fair	1 Ball	2 Flag	3 Tree	0 No	0 No																					97 Don't Know
108259325001	1082593250	1082593	1 Correct	1 Correct	97 Not Assessed	1 Correct	1 Correct	1 Correct	1 Correct	1 Correct	97 Not Assessed	1 Correct	5 Poor	0 No	0 No	0 No	0 No	97 Not Assessed	1 Ball	2 Flag	3 Tree	0 No	0 No																	93		86		79		72	98 Refused		2 Not Used
108259325002	1082593250	1082593	97 Not Assessed	5 Error	97 Not Assessed	97 Not Assessed	5 Error	97 Not Assessed	97 Not Assessed	1 Correct	97 Not Assessed	1 Correct	4 Fair	0 No	0 No	0 No	0 No	97 Not Assessed	0 No	0 No	0 No	0 No	97 Not Assessed	1 Ball	0 No	0 No	0 No	0 No	1 Ball	0 No	3 Tree	0 No	0 No	1 Ball	0 No	0 No	0 No	0 No	97 Don't Know
108259341001	1082593410	1082593	1 Correct	1 Correct	1 Correct	5 Error	1 Correct	1 Correct	1 Correct	1 Correct	5 Error	1 Correct	5 Poor	1 Ball	2 Flag	3 Tree	0 No	0 No																					97 Don't Know
108259341002	1082593410	1082593	5 Error	1 Correct	5 Error	5 Error	1 Correct	5 Error	5 Error	1 Correct	97 Not Assessed	1 Correct	5 Poor	1 Ball	2 Flag	3 Tree	0 No	0 No																					97 Don't Know
108259318002	1082593180	1082593	1 Correct	5 Error	5 Error	1 Correct	1 Correct	1 Correct	5 Error	1 Correct	1 Correct	1 Correct	4 Fair	1 Ball	2 Flag	3 Tree	0 No	0 No																						84		86		86		86		86	2 Not Used
108259302001	1082593020	1082593	1 Correct	1 Correct	1 Correct	1 Correct	1 Correct	1 Correct	1 Correct	1 Correct	1 Correct	1 Correct	4 Fair	1 Ball	2 Flag	3 Tree	0 No	0 No																						93		86	97 Don't Know
108259306002	1082593060	1082593	1 Correct	1 Correct	5 Error	1 Correct	1 Correct						4 Fair																										98 Refused
108259306001	1082593060	1082593	1 Correct	1 Correct	1 Correct	1 Correct	1 Correct						2 Very Good																											93		86		79		72		65	2 Not Used
108259317001	1082593170	1082593	1 Correct	1 Correct	5 Error	5 Error	1 Correct						4 Fair																											93		86		79		62		55	2 Not Used
108259310002	1082593100	1082593	1 Correct	1 Correct	1 Correct	1 Correct	1 Correct	1 Correct	1 Correct	1 Correct	1 Correct	1 Correct	5 Poor	1 Ball	2 Flag	3 Tree	0 No	0 No																						93		86		79		72		65	2 Not Used
108259310001	1082593100	1082593	1 Correct	1 Correct	1 Correct	1 Correct	1 Correct	1 Correct	1 Correct	1 Correct	1 Correct	1 Correct	4 Fair	1 Ball	0 No	0 No	0 No	0 No	1 Ball	2 Flag	3 Tree	0 No	0 No																	93		86		79		72		65	2 Not Used
108259335001	1082593350	1082593	1 Correct	1 Correct	1 Correct	1 Correct	1 Correct						4 Fair																											93		86		79		72		68	2 Not Used
108259335002	1082593350	1082593	1 Correct	1 Correct	1 Correct	1 Correct	1 Correct						5 Poor																											93	97 Don't Know
108259321002	1082593210	1082593	1 Correct	1 Correct	1 Correct	5 Error	1 Correct	1 Correct	1 Correct	1 Correct	1 Correct	1 Correct	3 Good	1 Ball	2 Flag	3 Tree	0 No	0 No																					97 Don't Know
108259321001	1082593210	1082593	1 Correct	5 Error	5 Error	5 Error	1 Correct	1 Correct	1 Correct	1 Correct	1 Correct	1 Correct	4 Fair	1 Ball	2 Flag	3 Tree	0 No	0 No																						93		86		79		72		65	2 Not Used
108259319001	1082593190	1082593	1 Correct	1 Correct	5 Error	1 Correct	1 Correct	1 Correct	1 Correct	1 Correct	1 Correct	1 Correct	5 Poor	1 Ball	2 Flag	3 Tree	0 No	0 No																					97 Don't Know
108259319002	1082593190	1082593	1 Correct	1 Correct	1 Correct	1 Correct	1 Correct	1 Correct	5 Error	1 Correct	5 Error	1 Correct	4 Fair	1 Ball	2 Flag	3 Tree	0 No	0 No																						93	97 Don't Know
108259340002	1082593400	1082593	1 Correct	1 Correct	1 Correct	1 Correct	1 Correct						5 Poor																											93		86		79		72		65	2 Not Used
108259340001	1082593400	1082593	1 Correct	1 Correct	1 Correct	1 Correct	1 Correct	1 Correct	1 Correct	1 Correct	1 Correct	1 Correct	5 Poor	1 Ball	2 Flag	3 Tree	0 No	0 No																						93		86		79		72		65	2 Not Used
108259330002	1082593300	1082593	1 Correct	1 Correct	1 Correct	1 Correct	1 Correct	1 Correct	1 Correct	1 Correct	1 Correct	1 Correct	4 Fair	1 Ball	2 Flag	3 Tree	0 No	0 No																						93		86		79		72		65	2 Not Used
108259330003	1082593300	1082593	1 Correct	1 Correct	1 Correct	1 Correct	1 Correct	1 Correct	1 Correct	1 Correct	1 Correct	1 Correct	5 Poor	1 Ball	2 Flag	3 Tree	0 No	0 No																						93		88		81		71		64	2 Not Used
108259334001	1082593340	1082593	1 Correct	5 Error	1 Correct	1 Correct	1 Correct	1 Correct	1 Correct	1 Correct	1 Correct	1 Correct	4 Fair	1 Ball	2 Flag	3 Tree	0 No	0 No																						93		83		74		67		60	2 Not Used
108259303002	1082593030	1082593	1 Correct	5 Error	1 Correct	5 Error	1 Correct	1 Correct	1 Correct	1 Correct	1 Correct	1 Correct	4 Fair	1 Ball	0 No	3 Tree	0 No	0 No	1 Ball	0 No	3 Tree	0 No	0 No	1 Ball	2 Flag	3 Tree	0 No	0 No												93		87		73		67		60	2 Not Used
108259303001	1082593030	1082593	1 Correct	5 Error	1 Correct	5 Error	1 Correct	1 Correct	1 Correct	1 Correct	1 Correct	1 Correct	5 Poor	1 Ball	2 Flag	3 Tree	0 No	0 No																						93		86		69		62		57	2 Not Used
108259328001	1082593280	1082593	1 Correct	1 Correct	1 Correct	1 Correct	1 Correct	1 Correct	1 Correct	1 Correct	1 Correct	1 Correct	4 Fair	1 Ball	2 Flag	3 Tree	0 No	0 No																						93		86		79		72		65	2 Not Used
108259323001	1082593230	1082593	1 Correct	1 Correct	1 Correct	97 Not Assessed	1 Correct						5 Poor																											93		86		79		72		65	2 Not Used
108259323002	1082593230	1082593	1 Correct	1 Correct	97 Not Assessed	97 Not Assessed	1 Correct						5 Poor																											93		86		79		72		65	2 Not Used
108259339001	1082593390	1082593	1 Correct	1 Correct	1 Correct	1 Correct	1 Correct						4 Fair																										98 Refused
108259327001	1082593270	1082593	1 Correct	5 Error	1 Correct	97 Not Assessed	1 Correct						4 Fair																											93		86		79		72		65	2 Not Used
108259327002	1082593270	1082593	1 Correct	1 Correct	1 Correct	1 Correct	1 Correct						4 Fair																											93		86		79		72		65	2 Not Used
108259344001	1082593440	1082593	1 Correct	1 Correct	1 Correct	1 Correct	1 Correct						4 Fair																											93		86		70		63		56	2 Not Used
108259344002	1082593440	1082593	1 Correct	1 Correct	5 Error	5 Error	1 Correct	1 Correct	1 Correct	1 Correct	97 Not Assessed	97 Not Assessed	4 Fair	1 Ball	2 Flag	3 Tree	0 No	0 No																						93		86		79		72		65	2 Not Used
108259308001	1082593080	1082593	1 Correct	1 Correct	1 Correct	1 Correct	1 Correct						2 Very Good																											93		86		79		72		65	2 Not Used
108259308002	1082593080	1082593	1 Correct	1 Correct	1 Correct	1 Correct	1 Correct						4 Fair																											93		86		79		72		65	2 Not Used
108259315001	1082593150	1082593	1 Correct	5 Error	1 Correct	1 Correct	1 Correct	5 Error	1 Correct	1 Correct	1 Correct	1 Correct	4 Fair	1 Ball	2 Flag	3 Tree	0 No	0 No																						70		40		7		0		0	2 Not Used
108259332001	1082593320	1082593	1 Correct	1 Correct	1 Correct	1 Correct	1 Correct						3 Good																											93		86		79		72		65	2 Not Used
108259332002	1082593320	1082593	1 Correct	1 Correct	1 Correct	1 Correct	1 Correct						5 Poor																											93		86		79		72		65	2 Not Used
108259301001	1082593010	1082593	1 Correct	1 Correct	1 Correct	1 Correct	1 Correct						4 Fair																											93		86		79		72		65	2 Not Used
108259301002	1082593010	1082593	1 Correct	1 Correct	1 Correct	1 Correct	1 Correct						5 Poor																											93		84		77		70		63	2 Not Used
108259322001	1082593220	1082593	1 Correct	1 Correct	5 Error	1 Correct	1 Correct	5 Error	1 Correct	5 Error	1 Correct	1 Correct	2 Very Good	1 Ball	0 No	0 No	0 No	0 No	1 Ball	2 Flag	3 Tree	0 No	0 No																	93		84		79		72		64	2 Not Used
108259305001	1082593050	1082593	1 Correct	1 Correct	1 Correct	1 Correct	1 Correct	1 Correct	1 Correct	1 Correct	1 Correct	1 Correct	2 Very Good	1 Ball	2 Flag	3 Tree	0 No	0 No																						93		86		79		72		65	2 Not Used
108259305002	1082593050	1082593	1 Correct	1 Correct	1 Correct	1 Correct	1 Correct	1 Correct	1 Correct	1 Correct	1 Correct	1 Correct	4 Fair	1 Ball	2 Flag	3 Tree	0 No	0 No																						93		86		79		72		65	2 Not Used
108259304002	1082593040	1082593	1 Correct	1 Correct	1 Correct	1 Correct	1 Correct	1 Correct	5 Error	1 Correct	1 Correct	1 Correct	4 Fair	1 Ball	2 Flag	3 Tree	0 No	0 No																						93		86		79		72		65	2 Not Used
108259304003	1082593040	1082593	1 Correct	1 Correct	1 Correct	1 Correct	1 Correct						5 Poor																											93		86		79		72		65	2 Not Used
108259342001	1082593420	1082593	1 Correct	1 Correct	1 Correct	5 Error	1 Correct						5 Poor																										97 Don't Know
108259345002	1082593450	1082593	1 Correct	1 Correct	1 Correct	5 Error	1 Correct						5 Poor																											93	97 Don't Know
108259345001	1082593450	1082593	1 Correct	1 Correct	1 Correct	1 Correct	1 Correct						5 Poor																											93	97 Don't Know
108259329002	1082593290	1082593	5 Error	5 Error	5 Error	1 Correct	1 Correct	1 Correct	1 Correct	1 Correct	1 Correct	1 Correct	5 Poor	1 Ball	2 Flag	0 No	0 No	0 No	1 Ball	2 Flag	3 Tree	0 No	0 No																	93		87		80		73		64	2 Not Used
108259329001	1082593290	1082593	5 Error	1 Correct	1 Correct	1 Correct	1 Correct	1 Correct	1 Correct	1 Correct	1 Correct	1 Correct	5 Poor	1 Ball	2 Flag	3 Tree	0 No	0 No																						93	97 Don't Know
108259311001	1082593110	1082593	1 Correct	1 Correct	1 Correct	1 Correct	1 Correct						4 Fair																											93		86		79		72		65	2 Not Used
108259311002	1082593110	1082593	1 Correct	1 Correct	5 Error	1 Correct	1 Correct						4 Fair																											93		86		79		72		65	2 Not Used
108259346002	1082593460	1082593	1 Correct	1 Correct	1 Correct	1 Correct	1 Correct						4 Fair																											93		86		79		72		65	2 Not Used
108259346001	1082593460	1082593	1 Correct	1 Correct	1 Correct	1 Correct	1 Correct						4 Fair																											93		86		71		64		53	2 Not Used
108259307001	1082593070	1082593	1 Correct	1 Correct	1 Correct	1 Correct	1 Correct	1 Correct	1 Correct	1 Correct	1 Correct	1 Correct	4 Fair	1 Ball	2 Flag	3 Tree	0 No	0 No																						93		86		79		72		65	2 Not Used
108259307002	1082593070	1082593	1 Correct	1 Correct	5 Error	5 Error	1 Correct	1 Correct	1 Correct	1 Correct	1 Correct	5 Error	4 Fair	1 Ball	2 Flag	3 Tree	0 No	0 No																						93		86		79		72		75	2 Not Used
108259324001	1082593240	1082593	1 Correct	1 Correct	1 Correct	5 Error	1 Correct	1 Correct	1 Correct	1 Correct	1 Correct	1 Correct	4 Fair	1 Ball	0 No	3 Tree	0 No	0 No	1 Ball	2 Flag	3 Tree	0 No	0 No																	93		86		79		72		65	2 Not Used
108259333002	1082593330	1082593	1 Correct	1 Correct	1 Correct	1 Correct	1 Correct						4 Fair																										97 Don't Know
108259333001	1082593330	1082593	5 Error	1 Correct	1 Correct	5 Error	1 Correct						5 Poor																											93	97 Don't Know
108259125001	1082591250	1082591	5 Error	1 Correct	1 Correct	1 Correct	1 Correct	1 Correct	1 Correct	1 Correct	1 Correct	1 Correct	4 Fair	0 No	2 Flag	3 Tree	0 No	0 No	1 Ball	2 Flag	3 Tree	0 No	0 No																	93		90		83		73		67	2 Not Used
108259125002	1082591250	1082591	1 Correct	1 Correct	1 Correct	5 Error	1 Correct	5 Error	1 Correct	1 Correct	97 Not Assessed	1 Correct	4 Fair	1 Ball	2 Flag	3 Tree	0 No	0 No																						93		86		79		72		65	2 Not Used
108259103002	1082591030	1082591	5 Error	5 Error	1 Correct	5 Error	5 Error	5 Error	1 Correct	1 Correct	1 Correct	1 Correct	4 Fair	1 Ball	0 No	3 Tree	0 No	0 No	1 Ball	2 Flag	3 Tree	0 No	0 No																	93		81		86		73		59	2 Not Used
108259103001	1082591030	1082591	5 Error	1 Correct	1 Correct	5 Error	1 Correct	5 Error	1 Correct	1 Correct	1 Correct	1 Correct	4 Fair	0 No	2 Flag	3 Tree	0 No	0 No	1 Ball	0 No	3 Tree	0 No	0 No	1 Ball	2 Flag	3 Tree	0 No	0 No												93		86		86	97 Don't Know
108259110001	1082591100	1082591	1 Correct	1 Correct	1 Correct	1 Correct	1 Correct						5 Poor																											93		86		79		72		65	2 Not Used
108259139001	1082591390	1082591	1 Correct	1 Correct	97 Not Assessed	97 Not Assessed	97 Not Assessed	5 Error	1 Correct	1 Correct	5 Error	1 Correct	2 Very Good	1 Ball	2 Flag	3 Tree	0 No	0 No																						93		85		77		70		63	2 Not Used
108259129001	1082591290	1082591	97 Not Assessed	5 Error	1 Correct	1 Correct	1 Correct	1 Correct	1 Correct	1 Correct	97 Not Assessed	1 Correct	5 Poor	1 Ball	0 No	3 Tree	0 No	0 No	0 No	2 Flag	3 Tree	0 No	0 No	0 No	2 Flag	3 Tree	0 No	0 No	1 Ball	2 Flag	3 Tree	0 No	0 No							13	97 Don't Know
108259129002	1082591290	1082591	5 Error	5 Error	1 Correct	1 Correct	1 Correct	1 Correct	1 Correct	1 Correct	97 Not Assessed	1 Correct	5 Poor	1 Ball	0 No	3 Tree	0 No	0 No	1 Ball	2 Flag	3 Tree	0 No	0 No																97 Don't Know
108259126001	1082591260	1082591	1 Correct	5 Error	1 Correct	5 Error	1 Correct						4 Fair																											83	97 Don't Know
108259106002	1082591060	1082591	1 Correct	1 Correct	1 Correct	5 Error	1 Correct	1 Correct	1 Correct	1 Correct	5 Error	1 Correct	5 Poor	1 Ball	2 Flag	3 Tree	0 No	0 No																					97 Don't Know
108259119002	1082591190	1082591	1 Correct	1 Correct	5 Error	1 Correct	5 Error	1 Correct	1 Correct	1 Correct	5 Error	1 Correct	4 Fair	1 Ball	2 Flag	3 Tree	0 No	0 No																						93		86		79		62		55	2 Not Used
108259119001	1082591190	1082591	1 Correct	1 Correct	1 Correct	5 Error	1 Correct	1 Correct	1 Correct	1 Correct	1 Correct	1 Correct	4 Fair	1 Ball	2 Flag	3 Tree	0 No	0 No																					97 Don't Know
108259114002	1082591140	1082591	1 Correct	1 Correct	5 Error	1 Correct	1 Correct	1 Correct	5 Error	5 Error	1 Correct	1 Correct	3 Good	1 Ball	2 Flag	3 Tree	0 No	0 No																						93		86		79		62		55	2 Not Used
108259114001	1082591140	1082591	1 Correct	1 Correct	1 Correct	1 Correct	1 Correct	1 Correct	5 Error	5 Error	1 Correct	1 Correct	4 Fair	1 Ball	2 Flag	0 No	0 No	0 No	1 Ball	2 Flag	3 Tree	0 No	0 No																	93		86		79		72		65	2 Not Used
108259132002	1082591320	1082591	1 Correct	1 Correct	1 Correct	1 Correct	1 Correct	1 Correct	5 Error	5 Error	1 Correct	1 Correct	4 Fair	1 Ball	2 Flag	3 Tree	0 No	0 No																						93		86		79		72		65	2 Not Used
108259132001	1082591320	1082591	1 Correct	1 Correct	1 Correct	1 Correct	1 Correct						5 Poor																											93	97 Don't Know
108259107001	1082591070	1082591	1 Correct	1 Correct	1 Correct	5 Error	1 Correct	1 Correct	1 Correct	1 Correct	1 Correct	1 Correct	4 Fair	1 Ball	2 Flag	3 Tree	0 No	0 No																						93		86		79		72		65	1 Used
108259107002	1082591070	1082591	5 Error	5 Error	5 Error	5 Error	1 Correct						4 Fair																										97 Don't Know
108259144001	1082591440	1082591	1 Correct	1 Correct	1 Correct	1 Correct	1 Correct						4 Fair																											93		86		69		62		55	2 Not Used
108259144002	1082591440	1082591
108259112002	1082591120	1082591	1 Correct	1 Correct	1 Correct	1 Correct	1 Correct						4 Fair																											93		86		79		72		65	2 Not Used
108259112001	1082591120	1082591	1 Correct	97 Not Assessed	1 Correct	1 Correct	1 Correct						4 Fair																											93		90		93		83		80	2 Not Used
108259131002	1082591310	1082591	1 Correct	5 Error	5 Error	5 Error	1 Correct	1 Correct	1 Correct	1 Correct	1 Correct	1 Correct	5 Poor	1 Ball	2 Flag	3 Tree	0 No	0 No																						93		86		79		62		55	2 Not Used
108259131001	1082591310	1082591	5 Error	5 Error	1 Correct	1 Correct	1 Correct	1 Correct	1 Correct	1 Correct	1 Correct	1 Correct	5 Poor	1 Ball	0 No	3 Tree	0 No	0 No	1 Ball	2 Flag	3 Tree	0 No	0 No																	93		86		79		72		65	2 Not Used
108259115001	1082591150	1082591	1 Correct	1 Correct	5 Error	5 Error	1 Correct	1 Correct	1 Correct	1 Correct	1 Correct	5 Error	4 Fair	1 Ball	0 No	3 Tree	0 No	0 No	1 Ball	2 Flag	3 Tree	0 No	0 No																	93		86		79		72		65	2 Not Used
108259115002	1082591150	1082591	1 Correct	1 Correct	1 Correct	5 Error	1 Correct	1 Correct	1 Correct	1 Correct	1 Correct	1 Correct	5 Poor	1 Ball	2 Flag	3 Tree	0 No	0 No																						93		86		79		62		55	2 Not Used
108259101002	1082591010	1082591	1 Correct	1 Correct	1 Correct	1 Correct	1 Correct	1 Correct	1 Correct	1 Correct	97 Not Assessed	1 Correct	5 Poor	0 No	0 No	3 Tree	0 No	0 No	1 Ball	2 Flag	3 Tree	0 No	0 No																	93		86		79		72	97 Don't Know		2 Not Used
108259143002	1082591430	1082591	1 Correct	1 Correct	1 Correct	1 Correct	1 Correct						5 Poor																											93		96		89		82		75	2 Not Used
108259143001	1082591430	1082591	1 Correct	1 Correct	1 Correct	1 Correct	1 Correct						4 Fair																											93		86		89		83		76	2 Not Used
108259134001	1082591340	1082591	1 Correct	1 Correct	1 Correct	1 Correct	1 Correct						4 Fair																											93	97 Don't Know
108259134002	1082591340	1082591	1 Correct	1 Correct	5 Error	1 Correct	1 Correct						4 Fair																										97 Don't Know
108259109002	1082591090	1082591	1 Correct	5 Error	1 Correct	5 Error	5 Error	5 Error	5 Error	1 Correct	1 Correct	1 Correct	4 Fair	0 No	2 Flag	3 Tree	0 No	0 No	1 Ball	0 No	3 Tree	0 No	0 No	0 No	2 Flag	3 Tree	0 No	0 No	1 Ball	2 Flag	3 Tree	0 No	0 No							93		85	97 Don't Know
108259109001	1082591090	1082591	97 Not Assessed	5 Error	97 Not Assessed	97 Not Assessed	97 Not Assessed	1 Correct	5 Error	1 Correct	1 Correct	1 Correct	5 Poor	0 No	2 Flag	0 No	0 No	0 No	0 No	0 No	0 No	4 None	0 No	1 Ball	2 Flag	3 Tree	0 No	0 No											97 Don't Know
108259102002	1082591020	1082591	5 Error	5 Error	1 Correct	5 Error	1 Correct	1 Correct	5 Error	1 Correct	1 Correct	1 Correct	4 Fair	1 Ball	2 Flag	3 Tree	0 No	0 No																						93	97 Don't Know
108259102001	1082591020	1082591	1 Correct	5 Error	1 Correct	1 Correct	1 Correct	1 Correct	1 Correct	1 Correct	1 Correct	1 Correct	5 Poor	0 No	2 Flag	3 Tree	0 No	0 No	1 Ball	0 No	3 Tree	0 No	0 No	1 Ball	2 Flag	3 Tree	0 No	0 No												79		79		79		79		79	2 Not Used
108259135001	1082591350	1082591	1 Correct	1 Correct	1 Correct	1 Correct	1 Correct	1 Correct	1 Correct	1 Correct	1 Correct	1 Correct	5 Poor	1 Ball	2 Flag	3 Tree	0 No	0 No																						93		86		79		72		65	2 Not Used
108259135002	1082591350	1082591	5 Error	1 Correct	1 Correct	1 Correct	1 Correct	5 Error	1 Correct	1 Correct	1 Correct	1 Correct	5 Poor	1 Ball	2 Flag	3 Tree	0 No	0 No																						93		86		79		72		65	2 Not Used
108259124002	1082591240	1082591	1 Correct	5 Error	1 Correct	5 Error	1 Correct	1 Correct	5 Error	1 Correct	1 Correct	1 Correct	2 Very Good	1 Ball	0 No	3 Tree	0 No	0 No	1 Ball	2 Flag	3 Tree	0 No	0 No																	93		86		79		72		65	2 Not Used
108259124003	1082591240	1082591	5 Error	5 Error	1 Correct	1 Correct	1 Correct	1 Correct	5 Error	1 Correct	1 Correct	1 Correct	5 Poor	1 Ball	2 Flag	3 Tree	0 No	0 No																						93		86		79		72		65	2 Not Used
108259118001	1082591180	1082591	1 Correct	5 Error	1 Correct	1 Correct	1 Correct	1 Correct	1 Correct	1 Correct	1 Correct	1 Correct	4 Fair	1 Ball	2 Flag	3 Tree	0 No	0 No																						86		79		72	97 Don't Know
108259118002	1082591180	1082591	1 Correct	1 Correct	1 Correct	5 Error	1 Correct	1 Correct	1 Correct	1 Correct	1 Correct	1 Correct	2 Very Good	1 Ball	2 Flag	3 Tree	0 No	0 No																						93	97 Don't Know
108259142001	1082591420	1082591	5 Error	5 Error	1 Correct	1 Correct	1 Correct						4 Fair																											93		86		69		62		58	2 Not Used
108259142002	1082591420	1082591
108259111002	1082591110	1082591	5 Error	5 Error	5 Error	5 Error	1 Correct	5 Error	1 Correct	1 Correct	1 Correct	1 Correct	5 Poor	0 No	2 Flag	0 No	0 No	0 No	1 Ball	2 Flag	3 Tree	0 No	0 No																97 Don't Know
108259111001	1082591110	1082591	5 Error	5 Error	5 Error	5 Error	5 Error	5 Error	5 Error	1 Correct	1 Correct	1 Correct	5 Poor	0 No	2 Flag	0 No	0 No	0 No	1 Ball	2 Flag	0 No	0 No	0 No	1 Ball	2 Flag	3 Tree	0 No	0 No											98 Refused
108259145002	1082591450	1082591	1 Correct	1 Correct	1 Correct	1 Correct	1 Correct						4 Fair																											93		86		79		72		65	2 Not Used
108259122002	1082591220	1082591	5 Error	5 Error	5 Error	5 Error	1 Correct	1 Correct	1 Correct	1 Correct	1 Correct	1 Correct	4 Fair	1 Ball	2 Flag	3 Tree	0 No	0 No																						93		84	97 Don't Know
108259122001	1082591220	1082591	5 Error	1 Correct	1 Correct	5 Error	1 Correct	5 Error	1 Correct	1 Correct	1 Correct	1 Correct	5 Poor	1 Ball	2 Flag	3 Tree	0 No	0 No																					97 Don't Know
108259140001	1082591400	1082591	1 Correct	1 Correct	1 Correct	1 Correct	1 Correct	1 Correct	1 Correct	1 Correct	1 Correct	1 Correct	5 Poor	0 No	2 Flag	3 Tree	0 No	0 No	1 Ball	2 Flag	3 Tree	0 No	0 No																	93		74		53		33		17	2 Not Used
108259104001	1082591040	1082591	1 Correct	5 Error	1 Correct	5 Error	1 Correct						5 Poor																										97 Don't Know
108259104002	1082591040	1082591	1 Correct	5 Error	5 Error	1 Correct	1 Correct						4 Fair																											93		86		79		72		65	2 Not Used
108259105001	1082591050	1082591	1 Correct	1 Correct	1 Correct	1 Correct	1 Correct	5 Error	1 Correct	1 Correct	1 Correct	1 Correct	4 Fair	1 Ball	2 Flag	3 Tree	0 No	0 No																						93		86		79		72		65	2 Not Used
108259105002	1082591050	1082591	1 Correct	1 Correct	1 Correct	5 Error	1 Correct	1 Correct	1 Correct	1 Correct	1 Correct	1 Correct	4 Fair	1 Ball	2 Flag	3 Tree	0 No	0 No																						93		86		79		72		65	2 Not Used
108259113002	1082591130	1082591	1 Correct	5 Error	1 Correct	5 Error	1 Correct						4 Fair																											93		86		79		72		65	2 Not Used
108259113001	1082591130	1082591	97 Not Assessed	1 Correct	1 Correct	1 Correct	1 Correct						4 Fair																											93		86		79		72		65	2 Not Used
108259120001	1082591200	1082591	1 Correct	1 Correct	5 Error	5 Error	1 Correct	1 Correct	1 Correct	1 Correct	1 Correct	1 Correct	4 Fair	1 Ball	2 Flag	3 Tree	0 No	0 No																						93		86		79		72		65	2 Not Used
108259120002	1082591200	1082591	1 Correct	1 Correct	1 Correct	1 Correct	1 Correct	1 Correct	1 Correct	1 Correct	1 Correct	1 Correct	4 Fair	1 Ball	2 Flag	3 Tree	0 No	0 No																						93		86		79		72		65	2 Not Used
[truncated: 17,745 more rows]
[truncated: 169 more columns]
