# Supplementary material for: Influence of intergenerational support on the mental health of older people in China
Source: PLoS One. 2024 Apr 18;19(4):e0299986. doi: 10.1371/journal.pone.0299986 (PMC11025908; doi:10.1371/journal.pone.0299986)
Supplement: S2 Dataset — (ZIP) [file pone.0299986.s002.zip › S1 dataset(2)/S1E-Household_Income.xlsx]

## Sheet: Sheet1
householdID	communityID	ga000_w4	ga005_1_	ga005_2_	ga005_3_	ga005_4_	ga005_5_	ga005_6_	ga005_7_	ga005_8_	ga005_9_	ga005_10_	ga005_11_	ga005_12_	ga006_w4_1_	ga006_w4_2_	ga006_w4_3_	ga006_w4_4_	ga006_w4_5_	ga006_w4_6_	ga006_w4_7_	ga006_w4_8_	ga006_w4_1__min	ga006_w4_1__max	ga006_w4_2__min	ga006_w4_2__max	ga006_w4_3__min	ga006_w4_3__max	ga006_w4_4__min	ga006_w4_4__max	ga006_w4_5__min	ga006_w4_5__max	ga006_w4_6__min	ga006_w4_6__max	ga006_w4_7__min	ga006_w4_7__max	ga006_w4_8__min	ga006_w4_8__max	ga006_w4_1_1_	ga006_w4_1_2_	ga006_w4_1_3_	ga006_w4_1_4_	ga006_w4_1_5_	ga006_w4_1_6_	ga006_w4_1_7_	ga006_w4_1_8_	ga006_w4_2_1_	ga006_w4_2_2_	ga006_w4_2_3_
0940041130	0940041	1 HHMemberName[1]	1 Yes	1 Yes	2 No										40000	40000																							1 Yes	1 Yes							2 Yuan/Month	2 Yuan/Month
0940041110	0940041	97 HHMemberName[97]
0940041120	0940041	97 HHMemberName[97]
0940041180	0940041	97 HHMemberName[97]
0940041210	0940041	97 HHMemberName[97]
0940041190	0940041	97 HHMemberName[97]
0940041220	0940041	98 HHMemberName[98]
0940041090	0940041	98 HHMemberName[98]	1 Yes												65000																								1 Yes								997 Don't Know
0940041170	0940041	97 HHMemberName[97]
0940041070	0940041	97 HHMemberName[97]	1 Yes												150000																								1 Yes								997 Don't Know
0940043130	0940043	97 HHMemberName[97]	2 No
0940043170	0940043	97 HHMemberName[97]
0940043020	0940043	97 HHMemberName[97]	1 Yes												150000																								1 Yes								2 Yuan/Month
0940043160	0940043	97 HHMemberName[97]	2 No
0940043080	0940043	97 HHMemberName[97]
0940043030	0940043	97 HHMemberName[97]
0940043070	0940043	97 HHMemberName[97]
0940043190	0940043	97 HHMemberName[97]
0940043200	0940043	97 HHMemberName[97]
0940043220	0940043	97 HHMemberName[97]	2 No
0940043180	0940043	97 HHMemberName[97]
0940043110	0940043	97 HHMemberName[97]	2 No
0940043090	0940043	97 HHMemberName[97]	1 Yes												38400																								1 Yes								997 Don't Know
0940042190	0940042	2 HHMemberName[2]	2 No	2 No	1 Yes												40000																								1 Yes								2 Yuan/Month
0940042200	0940042	97 HHMemberName[97]	1 Yes	2 No																			100000																1 Yes								997 Don't Know
0940042100	0940042	97 HHMemberName[97]	1 Yes	2 No																			50000	100000															1 Yes								1 Yuan/Year
0940042080	0940042	97 HHMemberName[97]
0940042230	0940042	97 HHMemberName[97]
0940042260	0940042	97 HHMemberName[97]
0940042140	0940042	1 HHMemberName[1]	1 Yes	1 Yes											50000	60000																							2 No	2 No							1 Yuan/Year	2 Yuan/Month
0940042160	0940042	97 HHMemberName[97]
0940042120	0940042	97 HHMemberName[97]	1 Yes																				50000	50000															1 Yes								997 Don't Know
0940042110	0940042	97 HHMemberName[97]	1 Yes												60000																								1 Yes								2 Yuan/Month
1940372170	1940372	97 HHMemberName[97]
1940372050	1940372	97 HHMemberName[97]
1940372210	1940372	97 HHMemberName[97]
1940372190	1940372	98 HHMemberName[98]	1 Yes												70000																								1 Yes								3 Percent of Wage
1940372140	1940372	97 HHMemberName[97]
1940372060	1940372	98 HHMemberName[98]
1940372040	1940372	97 HHMemberName[97]
1940372240	1940372	97 HHMemberName[97]	2 No
1940372270	1940372	97 HHMemberName[97]	1 Yes												24000																								1 Yes								997 Don't Know
1940373330	1940373	97 HHMemberName[97]
1940373010	1940373	1 HHMemberName[1]	1 Yes																				10000	30000															1 Yes								2 Yuan/Month
1940373200	1940373	97 HHMemberName[97]
1940373150	1940373	97 HHMemberName[97]
1940373110	1940373	97 HHMemberName[97]
1940373100	1940373	97 HHMemberName[97]	2 No
1940373290	1940373	1 HHMemberName[1]	2 No	2 No
1940373160	1940373	97 HHMemberName[97]
1940373140	1940373	97 HHMemberName[97]	2 No
1940373210	1940373	97 HHMemberName[97]
1940373190	1940373	97 HHMemberName[97]
1940373060	1940373	97 HHMemberName[97]
1940373250	1940373	97 HHMemberName[97]
1940373450	1940373	97 HHMemberName[97]	2 No
1940373510	1940373	97 HHMemberName[97]	2 No	1 Yes												40000																								2 No								2 Yuan/Month
1940373080	1940373	97 HHMemberName[97]	2 No
1940373070	1940373	97 HHMemberName[97]
1940373400	1940373	97 HHMemberName[97]	2 No
1940373260	1940373	97 HHMemberName[97]
1940373480	1940373	98 HHMemberName[98]	2 No
1940373280	1940373	97 HHMemberName[97]
1940373470	1940373	97 HHMemberName[97]
1940373440	1940373	97 HHMemberName[97]
1940373410	1940373	97 HHMemberName[97]
1940373500	1940373	97 HHMemberName[97]	2 No
1940373240	1940373	97 HHMemberName[97]
1940373020	1940373	97 HHMemberName[97]
1940373430	1940373	97 HHMemberName[97]	2 No	2 No
1940373320	1940373	97 HHMemberName[97]
1940373350	1940373	97 HHMemberName[97]
1940373460	1940373	97 HHMemberName[97]	997 Don't Know
1940373300	1940373	97 HHMemberName[97]
1940373360	1940373	98 HHMemberName[98]
1940373380	1940373	97 HHMemberName[97]
1940373340	1940373	98 HHMemberName[98]
1940373180	1940373	98 HHMemberName[98]
1940373030	1940373	1 HHMemberName[1]	2 No
1940373490	1940373	97 HHMemberName[97]	2 No	2 No	2 No	2 No
1940373120	1940373	97 HHMemberName[97]	2 No
0640283130	0640283	97 HHMemberName[97]
0640283160	0640283	97 HHMemberName[97]	2 No	1 Yes	2 No											5500																								1 Yes								2 Yuan/Month
0640283070	0640283	97 HHMemberName[97]	1 Yes	1 Yes											100000										10000	30000													1 Yes	1 Yes							997 Don't Know	997 Don't Know
0640283170	0640283	97 HHMemberName[97]	2 No
0640283150	0640283	97 HHMemberName[97]
0640283140	0640283	98 HHMemberName[98]
0640283110	0640283	97 HHMemberName[97]	1 Yes	2 No	2 No	2 No									50000																								1 Yes								997 Don't Know
0640283100	0640283	97 HHMemberName[97]
0640283080	0640283	97 HHMemberName[97]	2 No
0640283040	0640283	97 HHMemberName[97]	1 Yes												24000																								1 Yes								997 Don't Know
0640283120	0640283	97 HHMemberName[97]
0640283010	0640283	97 HHMemberName[97]
0640281060	0640281	97 HHMemberName[97]
0640281050	0640281	98 HHMemberName[98]
0640281010	0640281	97 HHMemberName[97]
0640281240	0640281	97 HHMemberName[97]	2 No
0640281080	0640281	97 HHMemberName[97]
0640281020	0640281	97 HHMemberName[97]	2 No
0640281110	0640281	97 HHMemberName[97]
0640281210	0640281	97 HHMemberName[97]	2 No	1 Yes	2 No	2 No										42000																								1 Yes								997 Don't Know
0640281100	0640281	97 HHMemberName[97]
0640281170	0640281	97 HHMemberName[97]
0640281030	0640281	97 HHMemberName[97]	1 Yes	2 No	2 No										110000																								1 Yes								1 Yuan/Year
0640281150	0640281	2 HHMemberName[2]	2 No	2 No
0640281260	0640281	98 HHMemberName[98]	1 Yes												60000																								1 Yes								997 Don't Know
0640281250	0640281	97 HHMemberName[97]
0640281120	0640281	97 HHMemberName[97]
0640281180	0640281	97 HHMemberName[97]
0640281140	0640281	97 HHMemberName[97]
0640281220	0640281	97 HHMemberName[97]	2 No	2 No
0640281040	0640281	97 HHMemberName[97]	2 No
0640281190	0640281	97 HHMemberName[97]	1 Yes	2 No											120000																								997 Don't Know								997 Don't Know
0640281130	0640281	97 HHMemberName[97]
0640282080	0640282	97 HHMemberName[97]	1 Yes												36000																								997 Don't Know								997 Don't Know
0640282150	0640282	97 HHMemberName[97]	2 No
0640282180	0640282	98 HHMemberName[98]	1 Yes	1 Yes	2 No										24000	36000																							2 No	2 No							4 No	4 No
0640282120	0640282	97 HHMemberName[97]	1 Yes	2 No	2 No																		10000																1 Yes								997 Don't Know
0640282170	0640282	98 HHMemberName[98]	1 Yes	1 Yes	2 No	2 No									30000	27600																							1 Yes	1 Yes							997 Don't Know	997 Don't Know
0640282230	0640282	97 HHMemberName[97]	2 No	2 No
0640282050	0640282	1 HHMemberName[1]	1 Yes	1 Yes	2 No										36000	72000																							1 Yes	1 Yes							2 Yuan/Month	997 Don't Know
0640282030	0640282	98 HHMemberName[98]
0640282210	0640282	97 HHMemberName[97]	2 No
0640282200	0640282	97 HHMemberName[97]
0640282100	0640282	97 HHMemberName[97]
0640282101	0640282	97 HHMemberName[97]	1 Yes																				50000	50000															1 Yes								997 Don't Know
0640282060	0640282	97 HHMemberName[97]	1 Yes												36000																								2 No								4 No
0640282160	0640282	97 HHMemberName[97]
0640282090	0640282	97 HHMemberName[97]
0640282190	0640282	97 HHMemberName[97]
0640282110	0640282	97 HHMemberName[97]
0640282280	0640282	97 HHMemberName[97]	2 No
0640282240	0640282	97 HHMemberName[97]
0640333210	0640333	98 HHMemberName[98]
0640333270	0640333	98 HHMemberName[98]	2 No	2 No
0640333250	0640333	97 HHMemberName[97]
0640333220	0640333	98 HHMemberName[98]	1 Yes	1 Yes											27600	60000																							2 No	2 No							4 No	4 No
0640333300	0640333	97 HHMemberName[97]	2 No
0640333410	0640333	97 HHMemberName[97]	2 No
0640333240	0640333	97 HHMemberName[97]
0640333330	0640333	97 HHMemberName[97]
0640333060	0640333	97 HHMemberName[97]	2 No
0640333010	0640333	97 HHMemberName[97]
0640333420	0640333	97 HHMemberName[97]
0640333310	0640333	97 HHMemberName[97]
0640333030	0640333	1 HHMemberName[1]	2 No
0640333400	0640333	97 HHMemberName[97]
0640333360	0640333	97 HHMemberName[97]
0640333040	0640333	97 HHMemberName[97]
0640333430	0640333	97 HHMemberName[97]	2 No
0640333070	0640333	97 HHMemberName[97]
0640333260	0640333	97 HHMemberName[97]
0640333200	0640333	1 HHMemberName[1]	2 No
0640333080	0640333	1 HHMemberName[1]	1 Yes												21600																								2 No								4 No
0640333340	0640333	2 HHMemberName[2]	1 Yes	1 Yes											20000	6000																							2 No	2 No							4 No	4 No
0640333190	0640333	97 HHMemberName[97]
0640333130	0640333	98 HHMemberName[98]	2 No	2 No
0640333160	0640333	1 HHMemberName[1]	1 Yes												6000																								2 No								4 No
0640333350	0640333	97 HHMemberName[97]
0640333140	0640333	97 HHMemberName[97]
0640333180	0640333	98 HHMemberName[98]	2 No	1 Yes	2 No	2 No										19600																								2 No								4 No
0640333280	0640333	98 HHMemberName[98]
0640333380	0640333	97 HHMemberName[97]
0640333170	0640333	97 HHMemberName[97]
0640333390	0640333	1 HHMemberName[1]	1 Yes												30000																								2 No								2 Yuan/Month
0640333020	0640333	97 HHMemberName[97]
0640333090	0640333	97 HHMemberName[97]	2 No
0640333290	0640333	97 HHMemberName[97]
0640333120	0640333	97 HHMemberName[97]
0640333110	0640333	98 HHMemberName[98]
0640333320	0640333	97 HHMemberName[97]	2 No
0640333100	0640333	97 HHMemberName[97]	1 Yes	1 Yes	2 No										60000	10000																							997 Don't Know	2 No							2 Yuan/Month	4 No
0640332210	0640332	97 HHMemberName[97]
0640332340	0640332	97 HHMemberName[97]
0640332070	0640332	98 HHMemberName[98]	2 No	2 No
0640332230	0640332	98 HHMemberName[98]
0640332120	0640332	97 HHMemberName[97]	1 Yes	2 No											6000																								997 Don't Know								997 Don't Know
0640332190	0640332	97 HHMemberName[97]	2 No
0640332150	0640332	97 HHMemberName[97]	1 Yes																				30000	30000															997 Don't Know								997 Don't Know
0640332250	0640332	97 HHMemberName[97]	2 No
0640332130	0640332	1 HHMemberName[1]	1 Yes	1 Yes	2 No										70000	100000																							1 Yes	1 Yes							2 Yuan/Month	2 Yuan/Month
0640332320	0640332	98 HHMemberName[98]	1 Yes												24000																								997 Don't Know								4 No
0640332010	0640332	98 HHMemberName[98]
0640332330	0640332	97 HHMemberName[97]	2 No	2 No
0640332080	0640332	97 HHMemberName[97]
0640332300	0640332	97 HHMemberName[97]
0640332030	0640332	97 HHMemberName[97]	1 Yes	2 No																			10000	10000															1 Yes								997 Don't Know
0640332090	0640332	97 HHMemberName[97]
0640332060	0640332	1 HHMemberName[1]	1 Yes	1 Yes											40000	80000																							1 Yes	2 No							997 Don't Know	4 No
0640332260	0640332	98 HHMemberName[98]	1 Yes												21600																								2 No								4 No
0640332200	0640332	97 HHMemberName[97]	2 No	2 No	1 Yes	1 Yes	2 No	2 No									8400	42000																							2 No	2 No							4 No
0640332100	0640332	97 HHMemberName[97]
0640332280	0640332	2 HHMemberName[2]	1 Yes	2 No											12000																								2 No								4 No
0640332170	0640332	97 HHMemberName[97]	1 Yes												36000																								2 No								1 Yuan/Year
0640332310	0640332	97 HHMemberName[97]	2 No	2 No	2 No
0640332110	0640332	97 HHMemberName[97]	1 Yes																																				2 No								1 Yuan/Year
0640332350	0640332	97 HHMemberName[97]	1 Yes												2000																								2 No								4 No
0640332240	0640332	97 HHMemberName[97]	1 Yes	1 Yes											36000	45600																							997 Don't Know	997 Don't Know							997 Don't Know	997 Don't Know
0640332160	0640332	97 HHMemberName[97]
0640332290	0640332	97 HHMemberName[97]	2 No	1 Yes												10000																								2 No								1 Yuan/Year
0640332020	0640332	1 HHMemberName[1]	2 No	2 No
0640332180	0640332	98 HHMemberName[98]	2 No	2 No	2 No	2 No
0640332140	0640332	98 HHMemberName[98]	1 Yes	2 No											4																								2 No								4 No
0640332220	0640332	97 HHMemberName[97]
0640332040	0640332	97 HHMemberName[97]	2 No
0640331030	0640331	1 HHMemberName[1]	2 No
0640331220	0640331	97 HHMemberName[97]	2 No	2 No
0640331100	0640331	2 HHMemberName[2]	2 No	2 No
0640331080	0640331	97 HHMemberName[97]
0640331270	0640331	97 HHMemberName[97]
0640331200	0640331	97 HHMemberName[97]
0640331230	0640331	97 HHMemberName[97]
0640331300	0640331	97 HHMemberName[97]	2 No
0640331190	0640331	97 HHMemberName[97]
0640331280	0640331	97 HHMemberName[97]
0640331090	0640331	97 HHMemberName[97]	2 No
0640331170	0640331	97 HHMemberName[97]	2 No
0640331060	0640331	97 HHMemberName[97]
0640331160	0640331	97 HHMemberName[97]
0640331010	0640331	97 HHMemberName[97]	1 Yes												50400																								1 Yes								997 Don't Know
0640331240	0640331	97 HHMemberName[97]	2 No	2 No
0640331290	0640331	97 HHMemberName[97]	2 No	2 No
0640331020	0640331	98 HHMemberName[98]
0640331110	0640331	97 HHMemberName[97]	1 Yes												2000																								2 No								4 No
0640331250	0640331	98 HHMemberName[98]	1 Yes	1 Yes											36000	40000																							2 No	1 Yes							4 No	997 Don't Know
0640331260	0640331	97 HHMemberName[97]
0640331140	0640331	98 HHMemberName[98]
0640331130	0640331	97 HHMemberName[97]	2 No	2 No	2 No	2 No
0640331180	0640331	97 HHMemberName[97]	1 Yes	1 Yes											2400	1500																							2 No	2 No							4 No	4 No
0640331120	0640331	98 HHMemberName[98]
0640331320	0640331	97 HHMemberName[97]
0640331310	0640331	97 HHMemberName[97]	2 No	2 No
0640331150	0640331	97 HHMemberName[97]
0640331040	0640331	97 HHMemberName[97]
0640331050	0640331	97 HHMemberName[97]
0640331070	0640331	97 HHMemberName[97]
0604813080	0604813	98 HHMemberName[98]
0604813100	0604813	97 HHMemberName[97]
0604813010	0604813	98 HHMemberName[98]
0604813120	0604813	97 HHMemberName[97]
0604813220	0604813	97 HHMemberName[97]
0604813030	0604813	97 HHMemberName[97]
0604813250	0604813	97 HHMemberName[97]
0604813090	0604813	98 HHMemberName[98]
0604813070	0604813	98 HHMemberName[98]
0604813200	0604813	97 HHMemberName[97]
0604813020	0604813	2 HHMemberName[2]	1 Yes	2 No	2 No	2 No									30000																								2 No								4 No
0604813130	0604813	97 HHMemberName[97]	2 No	1 Yes												40000																								2 No								4 No
0604813310	0604813	98 HHMemberName[98]	1 Yes	2 No											12000																								1 Yes								2 Yuan/Month
0604813160	0604813	97 HHMemberName[97]
0604813260	0604813	97 HHMemberName[97]
0604813280	0604813	1 HHMemberName[1]	2 No
0604813230	0604813	2 HHMemberName[2]	2 No	2 No
0604813270	0604813	97 HHMemberName[97]	2 No
0604813290	0604813	97 HHMemberName[97]	1 Yes	1 Yes	2 No											30000							30000	30000															2 No	2 No							4 No	4 No
0604813210	0604813	97 HHMemberName[97]
0604813050	0604813	1 HHMemberName[1]	2 No	2 No
0604813320	0604813	97 HHMemberName[97]	2 No
0604813040	0604813	98 HHMemberName[98]	997 Don't Know	2 No
0604813300	0604813	97 HHMemberName[97]	1 Yes												48000																								997 Don't Know								997 Don't Know
0604813190	0604813	97 HHMemberName[97]
0604813110	0604813	97 HHMemberName[97]
0604813240	0604813	97 HHMemberName[97]
0604811320	0604811	98 HHMemberName[98]
0604811020	0604811	97 HHMemberName[97]	1 Yes												11000																								2 No								4 No
0604811360	0604811	97 HHMemberName[97]	2 No
0604811180	0604811	97 HHMemberName[97]
0604811090	0604811	97 HHMemberName[97]
0604811110	0604811	97 HHMemberName[97]
0604811010	0604811	97 HHMemberName[97]
0604811250	0604811	98 HHMemberName[98]	2 No
0604811070	0604811	97 HHMemberName[97]
0604811140	0604811	97 HHMemberName[97]
0604811280	0604811	97 HHMemberName[97]
0604811040	0604811	97 HHMemberName[97]
0604811080	0604811	97 HHMemberName[97]	1 Yes												38500																								2 No								4 No
0604811230	0604811	97 HHMemberName[97]
0604811240	0604811	97 HHMemberName[97]
0604811200	0604811	2 HHMemberName[2]	2 No	2 No
0604811120	0604811	97 HHMemberName[97]	1 Yes	2 No	2 No	2 No									18000																								1 Yes								997 Don't Know
0604811330	0604811	98 HHMemberName[98]
0604811100	0604811	97 HHMemberName[97]	1 Yes	1 Yes	2 No	2 No									3600	1500																							1 Yes	1 Yes							2 Yuan/Month	2 Yuan/Month
0604811220	0604811	97 HHMemberName[97]
0604811190	0604811	97 HHMemberName[97]
0604811300	0604811	97 HHMemberName[97]
0604811060	0604811	97 HHMemberName[97]	997 Don't Know
0604811270	0604811	97 HHMemberName[97]	1 Yes	1 Yes	2 No										25000	25000																							2 No	2 No							4 No	4 No
0604811170	0604811	97 HHMemberName[97]
0604811290	0604811	97 HHMemberName[97]
0604811210	0604811	97 HHMemberName[97]
0604811400	0604811	97 HHMemberName[97]
0604811260	0604811	97 HHMemberName[97]	1 Yes	1 Yes	2 No										1000	30000																							2 No	1 Yes							2 Yuan/Month	997 Don't Know
0604811350	0604811	97 HHMemberName[97]
0604811050	0604811	97 HHMemberName[97]	2 No
0604811340	0604811	97 HHMemberName[97]
0604811310	0604811	97 HHMemberName[97]
0604811150	0604811	97 HHMemberName[97]	1 Yes	1 Yes	2 No	2 No									30000	25000																							2 No	2 No							4 No	4 No
0604811130	0604811	97 HHMemberName[97]
0604811160	0604811	97 HHMemberName[97]	2 No	2 No
0604812080	0604812	97 HHMemberName[97]
0604812300	0604812	98 HHMemberName[98]
0604812190	0604812	97 HHMemberName[97]
0604812380	0604812	97 HHMemberName[97]
0604812230	0604812	97 HHMemberName[97]
0604812410	0604812	97 HHMemberName[97]	2 No	2 No	1 Yes												10000																								2 No								4 No
0604812200	0604812	1 HHMemberName[1]	2 No
0604812170	0604812	97 HHMemberName[97]
0604812120	0604812	98 HHMemberName[98]	1 Yes												8000																								2 No								4 No
0604812180	0604812	97 HHMemberName[97]	2 No
0604812340	0604812	97 HHMemberName[97]	1 Yes	1 Yes											35000	35000																							2 No	2 No							4 No	4 No
0604812050	0604812	97 HHMemberName[97]
0604812240	0604812	97 HHMemberName[97]
0604812420	0604812	97 HHMemberName[97]	2 No	2 No
0604812070	0604812	98 HHMemberName[98]
0604812390	0604812	97 HHMemberName[97]
0604812220	0604812	97 HHMemberName[97]
0604812310	0604812	97 HHMemberName[97]	2 No	2 No
0604812260	0604812	97 HHMemberName[97]
0604812110	0604812	97 HHMemberName[97]
0604812400	0604812	97 HHMemberName[97]	1 Yes	2 No											18000																								2 No								4 No
0604812130	0604812	97 HHMemberName[97]
0604812030	0604812	97 HHMemberName[97]
0604812010	0604812	97 HHMemberName[97]	2 No
0604812320	0604812	98 HHMemberName[98]
0604812090	0604812	1 HHMemberName[1]	1 Yes	2 No	2 No										20000																								2 No								4 No
0604812330	0604812	98 HHMemberName[98]
0604812160	0604812	97 HHMemberName[97]
0604812210	0604812	97 HHMemberName[97]	1 Yes	2 No	1 Yes										20000		20000																						2 No		2 No						4 No		4 No
0604812270	0604812	97 HHMemberName[97]	1 Yes												23010																								2 No								4 No
0604812370	0604812	97 HHMemberName[97]	1 Yes	2 No	2 No	2 No									30000																								2 No								4 No
0604812350	0604812	97 HHMemberName[97]
0604812100	0604812	97 HHMemberName[97]	1 Yes												35000																								2 No								4 No
0604812020	0604812	97 HHMemberName[97]
0604812140	0604812	97 HHMemberName[97]	1 Yes	1 Yes	2 No										20000	45000																							2 No	2 No							4 No	4 No
0604812060	0604812	98 HHMemberName[98]
0604812250	0604812	98 HHMemberName[98]	1 Yes												20000																								2 No								4 No
0604812290	0604812	97 HHMemberName[97]
0604812150	0604812	97 HHMemberName[97]
0604812040	0604812	97 HHMemberName[97]	1 Yes	1 Yes	2 No										20000	30000																							2 No	2 No							4 No	4 No
0604401160	0604401	97 HHMemberName[97]	2 No
0604401240	0604401	2 HHMemberName[2]	2 No	2 No	2 No	2 No
0604401310	0604401	97 HHMemberName[97]
0604401090	0604401	97 HHMemberName[97]
0604401200	0604401	1 HHMemberName[1]	2 No
0604401060	0604401	97 HHMemberName[97]
0604401020	0604401	98 HHMemberName[98]
0604401170	0604401	97 HHMemberName[97]	2 No
0604401070	0604401	97 HHMemberName[97]
0604401100	0604401	97 HHMemberName[97]
0604401050	0604401	97 HHMemberName[97]	2 No	2 No
0604401370	0604401	97 HHMemberName[97]	1 Yes																				10000	10000															2 No								4 No
0604401390	0604401	98 HHMemberName[98]	2 No
0604401330	0604401	97 HHMemberName[97]
0604401080	0604401	97 HHMemberName[97]
0604401270	0604401	97 HHMemberName[97]
0604401040	0604401	97 HHMemberName[97]
0604401300	0604401	97 HHMemberName[97]	2 No
0604401340	0604401	97 HHMemberName[97]
0604401360	0604401	97 HHMemberName[97]
0604401150	0604401	97 HHMemberName[97]	1 Yes	2 No	2 No	2 No									4000																								2 No								4 No
0604401290	0604401	97 HHMemberName[97]
0604401260	0604401	97 HHMemberName[97]	2 No
0604401320	0604401	98 HHMemberName[98]
0604401130	0604401	98 HHMemberName[98]	1 Yes	2 No	2 No	2 No									24000																								2 No								997 Don't Know
0604401380	0604401	97 HHMemberName[97]
0604401210	0604401	97 HHMemberName[97]
0604401350	0604401	98 HHMemberName[98]	2 No
0604401180	0604401	97 HHMemberName[97]
0604401220	0604401	97 HHMemberName[97]
0604401140	0604401	97 HHMemberName[97]
0604401280	0604401	97 HHMemberName[97]
0604401110	0604401	98 HHMemberName[98]	2 No
0604401250	0604401	97 HHMemberName[97]
0604401190	0604401	97 HHMemberName[97]
0604401030	0604401	97 HHMemberName[97]
0604401010	0604401	97 HHMemberName[97]
0604402120	0604402	97 HHMemberName[97]	2 No	2 No
0604402190	0604402	97 HHMemberName[97]
0604402240	0604402	97 HHMemberName[97]
0604402160	0604402	97 HHMemberName[97]	1 Yes												40000																								2 No								4 No
0604402280	0604402	97 HHMemberName[97]
0604402090	0604402	97 HHMemberName[97]
0604402040	0604402	97 HHMemberName[97]
0604402210	0604402	97 HHMemberName[97]
0604402010	0604402	98 HHMemberName[98]
0604402270	0604402	97 HHMemberName[97]	2 No
0604402050	0604402	2 HHMemberName[2]	1 Yes	1 Yes	2 No											30000							10000	30000															997 Don't Know	2 No							997 Don't Know	4 No
0604402220	0604402	97 HHMemberName[97]
0604402140	0604402	98 HHMemberName[98]
0604402150	0604402	97 HHMemberName[97]
0604402260	0604402	97 HHMemberName[97]
0604402200	0604402	97 HHMemberName[97]
0604402110	0604402	97 HHMemberName[97]
0604402070	0604402	97 HHMemberName[97]
0604402170	0604402	97 HHMemberName[97]
0604402180	0604402	97 HHMemberName[97]
0604402100	0604402	97 HHMemberName[97]
0604402230	0604402	97 HHMemberName[97]
0604402020	0604402	97 HHMemberName[97]	1 Yes												36000																								997 Don't Know								999 Refused to Answer
0604402060	0604402	98 HHMemberName[98]
0604402130	0604402	98 HHMemberName[98]
0604402030	0604402	98 HHMemberName[98]
0604402250	0604402	97 HHMemberName[97]	2 No	2 No	2 No	2 No
0604403170	0604403	97 HHMemberName[97]
0604403060	0604403	98 HHMemberName[98]	2 No	2 No	2 No
0604403020	0604403	97 HHMemberName[97]
0604403160	0604403	98 HHMemberName[98]
0604403010	0604403	97 HHMemberName[97]
0604403090	0604403	97 HHMemberName[97]
0604403050	0604403	97 HHMemberName[97]	997 Don't Know	997 Don't Know
0604403100	0604403	97 HHMemberName[97]	2 No
0604403280	0604403	97 HHMemberName[97]	2 No
0604403310	0604403	97 HHMemberName[97]	2 No	2 No
0604403200	0604403	97 HHMemberName[97]	1 Yes																					5000															997 Don't Know								4 No
0604403030	0604403	1 HHMemberName[1]	2 No
0604403110	0604403	97 HHMemberName[97]	2 No
0604403180	0604403	97 HHMemberName[97]
0604403140	0604403	97 HHMemberName[97]
0604403250	0604403	97 HHMemberName[97]	2 No
0604403320	0604403	97 HHMemberName[97]	997 Don't Know	2 No
0604403270	0604403	97 HHMemberName[97]	2 No
0604403070	0604403	97 HHMemberName[97]
0604403260	0604403	97 HHMemberName[97]
0604403230	0604403	97 HHMemberName[97]
0604403290	0604403	97 HHMemberName[97]	1 Yes												1000																								2 No								4 No
0604403300	0604403	97 HHMemberName[97]
0604403080	0604403	97 HHMemberName[97]	2 No
0604403190	0604403	97 HHMemberName[97]
0604403130	0604403	97 HHMemberName[97]
0604403210	0604403	97 HHMemberName[97]	2 No	1 Yes												5000																								1 Yes								997 Don't Know
0655463320	0655463	97 HHMemberName[97]
0655463200	0655463	97 HHMemberName[97]
0655463170	0655463	97 HHMemberName[97]
0655463140	0655463	97 HHMemberName[97]
0655463110	0655463	97 HHMemberName[97]
0655463090	0655463	97 HHMemberName[97]	2 No	1 Yes	2 No	2 No										20000																								2 No								4 No
0655463030	0655463	97 HHMemberName[97]	2 No	1 Yes	2 No	2 No										48000																								1 Yes								997 Don't Know
0655463310	0655463	97 HHMemberName[97]
0655463380	0655463	97 HHMemberName[97]	1 Yes	2 No											30000																								1 Yes								997 Don't Know
0655463360	0655463	98 HHMemberName[98]	2 No	2 No	2 No	2 No
0655463210	0655463	97 HHMemberName[97]	2 No
0655463190	0655463	98 HHMemberName[98]	2 No
0655463120	0655463	97 HHMemberName[97]
0655463230	0655463	97 HHMemberName[97]	1 Yes	1 Yes	2 No	2 No									6000	20000																							2 No	2 No							4 No	4 No
0655463150	0655463	97 HHMemberName[97]	2 No
0655463250	0655463	98 HHMemberName[98]
0655463330	0655463	98 HHMemberName[98]
0655463260	0655463	97 HHMemberName[97]	2 No
0655463290	0655463	97 HHMemberName[97]
0655463300	0655463	97 HHMemberName[97]
0655463070	0655463	97 HHMemberName[97]
0655463080	0655463	97 HHMemberName[97]
0655463370	0655463	97 HHMemberName[97]	1 Yes	2 No											22000																								1 Yes								2 Yuan/Month
0655463270	0655463	97 HHMemberName[97]
0655463180	0655463	97 HHMemberName[97]
0655463100	0655463	98 HHMemberName[98]
0655463160	0655463	97 HHMemberName[97]
0655463020	0655463	97 HHMemberName[97]	2 No	1 Yes	2 No	2 No										10000																								2 No								4 No
0655463060	0655463	2 HHMemberName[2]	2 No	2 No	2 No	2 No
0655463280	0655463	97 HHMemberName[97]
0655463220	0655463	97 HHMemberName[97]	2 No
0655463350	0655463	1 HHMemberName[1]	1 Yes												54000																								1 Yes								1 Yuan/Year
0655463130	0655463	97 HHMemberName[97]	1 Yes												34800																								2 No								997 Don't Know
0655461310	0655461	97 HHMemberName[97]	2 No
0655461220	0655461	97 HHMemberName[97]
0655461070	0655461	97 HHMemberName[97]
0655461060	0655461	97 HHMemberName[97]
0655461210	0655461	97 HHMemberName[97]	2 No
0655461280	0655461	97 HHMemberName[97]	2 No	1 Yes																					100000	100000														2 No								997 Don't Know
0655461150	0655461	97 HHMemberName[97]
0655461140	0655461	97 HHMemberName[97]
0655461090	0655461	97 HHMemberName[97]
0655461300	0655461	97 HHMemberName[97]	1 Yes	2 No											100000																								2 No								1 Yuan/Year
0655461110	0655461	97 HHMemberName[97]
0655461320	0655461	98 HHMemberName[98]	1 Yes	2 No	2 No										60000																								2 No								4 No
0655461190	0655461	97 HHMemberName[97]	1 Yes												40000																								2 No								1 Yuan/Year
0655461240	0655461	97 HHMemberName[97]	2 No
0655461120	0655461	97 HHMemberName[97]
0655461250	0655461	97 HHMemberName[97]	2 No	2 No
0655461050	0655461	97 HHMemberName[97]
0655461230	0655461	97 HHMemberName[97]
0655461290	0655461	97 HHMemberName[97]	2 No
0655461180	0655461	97 HHMemberName[97]	2 No
0655461130	0655461	97 HHMemberName[97]	2 No	1 Yes	1 Yes	2 No										30000	30000																							1 Yes	1 Yes							2 Yuan/Month	997 Don't Know
0655461100	0655461	97 HHMemberName[97]	2 No	2 No
0655461080	0655461	97 HHMemberName[97]
0655461030	0655461	97 HHMemberName[97]
0655461260	0655461	97 HHMemberName[97]	1 Yes	1 Yes	2 No										30000	6000																							2 No	2 No							4 No	4 No
0655461270	0655461	97 HHMemberName[97]	1 Yes	2 No	2 No	2 No									30000																								2 No								4 No
0655461020	0655461	97 HHMemberName[97]	2 No
0655461330	0655461	97 HHMemberName[97]	1 Yes	2 No											50000																								1 Yes								997 Don't Know
0655461160	0655461	97 HHMemberName[97]
0655461040	0655461	97 HHMemberName[97]
0655461170	0655461	97 HHMemberName[97]	1 Yes												30000																								1 Yes								997 Don't Know
0655462050	0655462	1 HHMemberName[1]	2 No
0655462080	0655462	97 HHMemberName[97]	2 No
0655462140	0655462	97 HHMemberName[97]
0655462170	0655462	97 HHMemberName[97]	2 No
0655462150	0655462	97 HHMemberName[97]
0655462300	0655462	97 HHMemberName[97]
0655462220	0655462	97 HHMemberName[97]	2 No
0655462100	0655462	97 HHMemberName[97]
0655462290	0655462	97 HHMemberName[97]
0655462110	0655462	97 HHMemberName[97]
0655462040	0655462	97 HHMemberName[97]
0655462090	0655462	97 HHMemberName[97]
0655462120	0655462	97 HHMemberName[97]
0655462030	0655462	98 HHMemberName[98]
0655462230	0655462	97 HHMemberName[97]
0655462010	0655462	97 HHMemberName[97]
0655462240	0655462	98 HHMemberName[98]
0655462200	0655462	97 HHMemberName[97]	2 No
0655462160	0655462	97 HHMemberName[97]
0655462250	0655462	97 HHMemberName[97]	1 Yes	2 No											30000																								1 Yes								997 Don't Know
0655462270	0655462	97 HHMemberName[97]	2 No
0655462260	0655462	98 HHMemberName[98]	2 No
0655462210	0655462	97 HHMemberName[97]
0655462060	0655462	1 HHMemberName[1]	2 No
0655462180	0655462	97 HHMemberName[97]	2 No	997 Don't Know
0655462280	0655462	98 HHMemberName[98]
0655462130	0655462	97 HHMemberName[97]
0655462190	0655462	97 HHMemberName[97]
0655462070	0655462	97 HHMemberName[97]
0646042110	0646042	97 HHMemberName[97]
0646042200	0646042	97 HHMemberName[97]	1 Yes												15000																								2 No								4 No
0646042040	0646042	98 HHMemberName[98]
0646042060	0646042	97 HHMemberName[97]
0646042130	0646042	98 HHMemberName[98]	1 Yes																				30000	30000															2 No								3 Percent of Wage
0646042030	0646042	97 HHMemberName[97]
0646042140	0646042	97 HHMemberName[97]	2 No	2 No
0646042180	0646042	97 HHMemberName[97]
0646042240	0646042	97 HHMemberName[97]	2 No
0646042010	0646042	97 HHMemberName[97]	2 No
0646042170	0646042	97 HHMemberName[97]
0646043300	0646043	97 HHMemberName[97]
0646043010	0646043	97 HHMemberName[97]	2 No
0646043210	0646043	97 HHMemberName[97]	2 No
0646043230	0646043	97 HHMemberName[97]	1 Yes												30000																								1 Yes								997 Don't Know
0646043100	0646043	97 HHMemberName[97]	1 Yes	1 Yes	2 No										72000	36000																							2 No	2 No							2 Yuan/Month	2 Yuan/Month
0646043050	0646043	97 HHMemberName[97]
0646043040	0646043	97 HHMemberName[97]	2 No	2 No
0646043110	0646043	98 HHMemberName[98]
0646043320	0646043	97 HHMemberName[97]
0646043060	0646043	97 HHMemberName[97]
0646043190	0646043	97 HHMemberName[97]	2 No
0646043180	0646043	97 HHMemberName[97]
0646043140	0646043	97 HHMemberName[97]
0646043150	0646043	97 HHMemberName[97]
0646043030	0646043	97 HHMemberName[97]	1 Yes												65000																								1 Yes								997 Don't Know
0646043170	0646043	97 HHMemberName[97]
0646043070	0646043	97 HHMemberName[97]
0646043160	0646043	97 HHMemberName[97]	1 Yes	1 Yes	2 No	2 No																	10000		50000	50000													1 Yes	1 Yes							997 Don't Know	997 Don't Know
0646043090	0646043	97 HHMemberName[97]	1 Yes	2 No											78000																								2 No								4 No
0646041120	0646041	97 HHMemberName[97]
0646041080	0646041	2 HHMemberName[2]	2 No	1 Yes	2 No	2 No										20000																								1 Yes								4 No
0646041310	0646041	97 HHMemberName[97]	2 No
0646041210	0646041	97 HHMemberName[97]
0646041350	0646041	97 HHMemberName[97]
0646041320	0646041	98 HHMemberName[98]	2 No	2 No	2 No
0646041130	0646041	97 HHMemberName[97]
0646041280	0646041	97 HHMemberName[97]	1 Yes	2 No											28000																								1 Yes								1 Yuan/Year
0646041050	0646041	97 HHMemberName[97]
0646041140	0646041	97 HHMemberName[97]
0646041070	0646041	97 HHMemberName[97]	2 No	2 No
0646041010	0646041	97 HHMemberName[97]
0646041090	0646041	97 HHMemberName[97]	2 No	2 No
0646041060	0646041	97 HHMemberName[97]
0646041300	0646041	98 HHMemberName[98]	2 No
0646041100	0646041	97 HHMemberName[97]
0646041020	0646041	97 HHMemberName[97]
0646041250	0646041	97 HHMemberName[97]
0646041200	0646041	97 HHMemberName[97]	1 Yes	1 Yes	2 No	2 No									40000	25000																							2 No	1 Yes							1 Yuan/Year	997 Don't Know
0646041240	0646041	97 HHMemberName[97]
0646041180	0646041	97 HHMemberName[97]
0646041340	0646041	97 HHMemberName[97]	2 No
0646041220	0646041	97 HHMemberName[97]	2 No	1 Yes	1 Yes	2 No										30000	30000																							1 Yes	1 Yes							1 Yuan/Year	1 Yuan/Year
0646041160	0646041	97 HHMemberName[97]
0646041110	0646041	98 HHMemberName[98]
0646041150	0646041	97 HHMemberName[97]
0646041040	0646041	97 HHMemberName[97]	2 No	2 No	1 Yes	2 No	2 No										20400																								1 Yes								997 Don't Know
0646041230	0646041	98 HHMemberName[98]	2 No
0646041030	0646041	97 HHMemberName[97]	1 Yes	2 No											20000																								1 Yes								2 Yuan/Month
0646041260	0646041	97 HHMemberName[97]
0646041170	0646041	97 HHMemberName[97]	1 Yes	1 Yes	1 Yes										36000	48000	36000																						1 Yes	1 Yes	2 No						997 Don't Know	997 Don't Know	997 Don't Know
0646041270	0646041	97 HHMemberName[97]
1711591030	1711591	97 HHMemberName[97]
1711591340	1711591	97 HHMemberName[97]	2 No
1711591270	1711591	97 HHMemberName[97]
1711591050	1711591	98 HHMemberName[98]
1711591040	1711591	97 HHMemberName[97]
1711591200	1711591	97 HHMemberName[97]	2 No
1711591060	1711591	97 HHMemberName[97]
1711591170	1711591	97 HHMemberName[97]	1 Yes	1 Yes	2 No										24000	24000																							1 Yes	1 Yes							997 Don't Know	997 Don't Know
1711591140	1711591	97 HHMemberName[97]
1711591260	1711591	97 HHMemberName[97]
1711591360	1711591	97 HHMemberName[97]	2 No
1711591100	1711591	97 HHMemberName[97]
1711591210	1711591	97 HHMemberName[97]
1711591180	1711591	97 HHMemberName[97]
1711591250	1711591	97 HHMemberName[97]	1 Yes												30000																								2 No								4 No
1711591240	1711591	97 HHMemberName[97]
1711591230	1711591	97 HHMemberName[97]	1 Yes												20000																								2 No								4 No
1711591110	1711591	97 HHMemberName[97]
1711591300	1711591	97 HHMemberName[97]	2 No	2 No
1711591320	1711591	98 HHMemberName[98]	2 No	2 No
1711591310	1711591	97 HHMemberName[97]	1 Yes	2 No	2 No										10000																								1 Yes								2 Yuan/Month
1711591120	1711591	97 HHMemberName[97]
1711591350	1711591	98 HHMemberName[98]	2 No	2 No
1711591130	1711591	1 HHMemberName[1]	2 No
1711591150	1711591	97 HHMemberName[97]
1711591080	1711591	97 HHMemberName[97]
1711591070	1711591	98 HHMemberName[98]
1711591160	1711591	97 HHMemberName[97]
1711591220	1711591	97 HHMemberName[97]
1711591090	1711591	97 HHMemberName[97]
1711591190	1711591	97 HHMemberName[97]	2 No
1711591330	1711591	97 HHMemberName[97]
1711591010	1711591	97 HHMemberName[97]	1 Yes	1 Yes	2 No										30000	20000																							2 No	2 No							4 No	4 No
1711592210	1711592	97 HHMemberName[97]
1711592130	1711592	97 HHMemberName[97]
1711592030	1711592	97 HHMemberName[97]
1711592220	1711592	97 HHMemberName[97]
1711592110	1711592	97 HHMemberName[97]
1711592270	1711592	1 HHMemberName[1]	2 No
1711592300	1711592	97 HHMemberName[97]	2 No	2 No
1711592180	1711592	97 HHMemberName[97]
1711592160	1711592	97 HHMemberName[97]
1711592240	1711592	98 HHMemberName[98]
1711592090	1711592	97 HHMemberName[97]	2 No
1711592140	1711592	97 HHMemberName[97]	2 No
1711592010	1711592	1 HHMemberName[1]	1 Yes	1 Yes	2 No										50000	20000																							2 No	997 Don't Know							4 No	997 Don't Know
1711592100	1711592	97 HHMemberName[97]
1711592050	1711592	97 HHMemberName[97]	2 No
1711592150	1711592	97 HHMemberName[97]
1711592190	1711592	97 HHMemberName[97]
1711592350	1711592	97 HHMemberName[97]
1711592250	1711592	97 HHMemberName[97]
1711592340	1711592	98 HHMemberName[98]	2 No	2 No
1711592200	1711592	97 HHMemberName[97]	2 No
1711592070	1711592	97 HHMemberName[97]
1711592080	1711592	97 HHMemberName[97]
1711592040	1711592	97 HHMemberName[97]
1711592120	1711592	97 HHMemberName[97]
1711592310	1711592	97 HHMemberName[97]	2 No	2 No
1711592060	1711592	97 HHMemberName[97]	1 Yes	2 No	2 No	2 No									3000																								2 No								4 No
1711592320	1711592	97 HHMemberName[97]	2 No
1711592330	1711592	97 HHMemberName[97]	2 No	2 No
1711592290	1711592	98 HHMemberName[98]	2 No
1711592260	1711592	98 HHMemberName[98]
1711592230	1711592	97 HHMemberName[97]	1 Yes	2 No	2 No										20000																								2 No								4 No
1711592280	1711592	97 HHMemberName[97]	2 No	2 No
1711592020	1711592	98 HHMemberName[98]
1711592170	1711592	97 HHMemberName[97]
1711593110	1711593	97 HHMemberName[97]
1711593060	1711593	97 HHMemberName[97]
1711593020	1711593	97 HHMemberName[97]
1711593120	1711593	97 HHMemberName[97]	1 Yes	1 Yes	2 No	2 No									30000	30000																							1 Yes	1 Yes							997 Don't Know	997 Don't Know
1711593230	1711593	1 HHMemberName[1]	2 No	2 No	2 No
1711593190	1711593	1 HHMemberName[1]	1 Yes												4000																								2 No								4 No
1711593090	1711593	97 HHMemberName[97]	2 No
1711593170	1711593	97 HHMemberName[97]
1711593250	1711593	97 HHMemberName[97]
1711593180	1711593	97 HHMemberName[97]
1711593040	1711593	97 HHMemberName[97]
1711593130	1711593	97 HHMemberName[97]
1711593070	1711593	97 HHMemberName[97]
1711593010	1711593	97 HHMemberName[97]
1711593200	1711593	97 HHMemberName[97]
1711593260	1711593	98 HHMemberName[98]
1711593210	1711593	97 HHMemberName[97]
1711593100	1711593	97 HHMemberName[97]
1711593160	1711593	97 HHMemberName[97]
1711593140	1711593	97 HHMemberName[97]
1711593030	1711593	97 HHMemberName[97]
1711593240	1711593	97 HHMemberName[97]	2 No
1755312270	1755312	97 HHMemberName[97]
1755312200	1755312	97 HHMemberName[97]	1 Yes	1 Yes	2 No																				10000	10000													1 Yes	2 No							1 Yuan/Year	4 No
1755312290	1755312	97 HHMemberName[97]
1755312090	1755312	97 HHMemberName[97]
1755312010	1755312	97 HHMemberName[97]	2 No	2 No	2 No
1755312160	1755312	97 HHMemberName[97]	1 Yes												20000																								997 Don't Know								997 Don't Know
1755312180	1755312	1 HHMemberName[1]	2 No
1755312070	1755312	97 HHMemberName[97]
1755312220	1755312	97 HHMemberName[97]
1755312260	1755312	97 HHMemberName[97]
1755312110	1755312	97 HHMemberName[97]	2 No	2 No
1755312240	1755312	97 HHMemberName[97]
1755312140	1755312	97 HHMemberName[97]
1755312190	1755312	97 HHMemberName[97]	2 No	2 No	2 No
1755312060	1755312	97 HHMemberName[97]
1755312170	1755312	97 HHMemberName[97]
1755312210	1755312	97 HHMemberName[97]
1755312050	1755312	97 HHMemberName[97]
1755312100	1755312	97 HHMemberName[97]	2 No	2 No
1755312310	1755312	97 HHMemberName[97]
1755312040	1755312	97 HHMemberName[97]
1755312120	1755312	97 HHMemberName[97]	2 No	1 Yes	2 No	2 No										2000																								2 No								4 No
1755312250	1755312	97 HHMemberName[97]	2 No	2 No
1755312300	1755312	97 HHMemberName[97]	2 No
1755312020	1755312	97 HHMemberName[97]
1755312280	1755312	97 HHMemberName[97]
1755312080	1755312	98 HHMemberName[98]	2 No
1755312330	1755312	97 HHMemberName[97]
1755311150	1755311	97 HHMemberName[97]
1755311160	1755311	98 HHMemberName[98]
1755311280	1755311	97 HHMemberName[97]
1755311210	1755311	97 HHMemberName[97]	1 Yes	1 Yes											35000										10000														2 No	2 No							4 No	4 No
1755311060	1755311	97 HHMemberName[97]
1755311270	1755311	97 HHMemberName[97]
1755311130	1755311	97 HHMemberName[97]
1755311070	1755311	97 HHMemberName[97]
1755311250	1755311	97 HHMemberName[97]	2 No
1755311180	1755311	97 HHMemberName[97]
1755311320	1755311	97 HHMemberName[97]
1755311220	1755311	97 HHMemberName[97]
1755311110	1755311	97 HHMemberName[97]
1755311170	1755311	97 HHMemberName[97]
1755311120	1755311	97 HHMemberName[97]	1 Yes	1 Yes	2 No										36000	48000																							1 Yes	1 Yes							2 Yuan/Month	2 Yuan/Month
1755311080	1755311	97 HHMemberName[97]
1755311330	1755311	97 HHMemberName[97]	2 No
1755311030	1755311	97 HHMemberName[97]
1755311040	1755311	97 HHMemberName[97]
1755311010	1755311	98 HHMemberName[98]
1755311020	1755311	97 HHMemberName[97]	2 No	2 No	2 No
1755311290	1755311	97 HHMemberName[97]
1755311050	1755311	97 HHMemberName[97]
1755311200	1755311	97 HHMemberName[97]
1755311300	1755311	97 HHMemberName[97]	1 Yes												18000																								1 Yes								997 Don't Know
1755311190	1755311	97 HHMemberName[97]	1 Yes												20000																								2 No								2 Yuan/Month
1755311100	1755311	97 HHMemberName[97]
1755313160	1755313	98 HHMemberName[98]
1755313190	1755313	97 HHMemberName[97]	1 Yes	2 No											8000																								2 No								4 No
1755313100	1755313	97 HHMemberName[97]	2 No
1755313310	1755313	97 HHMemberName[97]	2 No	2 No	1 Yes	2 No	2 No										35000																								1 Yes								997 Don't Know
1755313060	1755313	97 HHMemberName[97]
1755313270	1755313	97 HHMemberName[97]
1755313260	1755313	97 HHMemberName[97]	2 No
1755313220	1755313	97 HHMemberName[97]	2 No
1755313180	1755313	98 HHMemberName[98]
1755313230	1755313	97 HHMemberName[97]
1755313320	1755313	98 HHMemberName[98]
1755313150	1755313	97 HHMemberName[97]
1755313080	1755313	97 HHMemberName[97]
1755313290	1755313	97 HHMemberName[97]	2 No
1755313090	1755313	97 HHMemberName[97]
1755313280	1755313	97 HHMemberName[97]
1755313140	1755313	97 HHMemberName[97]	2 No	2 No
1755313050	1755313	1 HHMemberName[1]	2 No	2 No
1755313130	1755313	97 HHMemberName[97]
1755313040	1755313	97 HHMemberName[97]
1755313200	1755313	97 HHMemberName[97]	2 No
1755313030	1755313	97 HHMemberName[97]
1755313240	1755313	97 HHMemberName[97]
1755313020	1755313	98 HHMemberName[98]
1755313250	1755313	97 HHMemberName[97]
1755313010	1755313	97 HHMemberName[97]
1755313170	1755313	97 HHMemberName[97]
1755313110	1755313	97 HHMemberName[97]	1 Yes	2 No	2 No										36000																								2 No								4 No
1755313120	1755313	97 HHMemberName[97]	1 Yes												20000																								1 Yes								2 Yuan/Month
1755313300	1755313	97 HHMemberName[97]
1755313210	1755313	97 HHMemberName[97]
1746431310	1746431	97 HHMemberName[97]	2 No
1746431180	1746431	97 HHMemberName[97]
1746431080	1746431	97 HHMemberName[97]	2 No
1746431100	1746431	97 HHMemberName[97]
1746431340	1746431	97 HHMemberName[97]	2 No
1746431110	1746431	97 HHMemberName[97]
1746431320	1746431	98 HHMemberName[98]	997 Don't Know
1746431260	1746431	97 HHMemberName[97]
1746431240	1746431	98 HHMemberName[98]
1746431210	1746431	97 HHMemberName[97]	2 No
1746431350	1746431	97 HHMemberName[97]	2 No	2 No
1746431170	1746431	98 HHMemberName[98]	1 Yes												55000																								2 No								4 No
1746431050	1746431	97 HHMemberName[97]
1746431020	1746431	97 HHMemberName[97]	2 No	2 No
1746431230	1746431	98 HHMemberName[98]
1746431250	1746431	97 HHMemberName[97]
1746431270	1746431	97 HHMemberName[97]
1746431060	1746431	98 HHMemberName[98]
1746431200	1746431	97 HHMemberName[97]	2 No
1746431090	1746431	97 HHMemberName[97]	2 No
1746431010	1746431	97 HHMemberName[97]
1746431120	1746431	97 HHMemberName[97]
1746431280	1746431	98 HHMemberName[98]	2 No
1746431300	1746431	97 HHMemberName[97]
1746431070	1746431	97 HHMemberName[97]
1746431071	1746431	97 HHMemberName[97]
1746431290	1746431	97 HHMemberName[97]
1746431030	1746431	97 HHMemberName[97]	2 No
1746431190	1746431	97 HHMemberName[97]
1746431040	1746431	97 HHMemberName[97]
1746431220	1746431	98 HHMemberName[98]	2 No	2 No
1746431130	1746431	97 HHMemberName[97]
1746433050	1746433	97 HHMemberName[97]
1746433070	1746433	97 HHMemberName[97]
1746433060	1746433	97 HHMemberName[97]
1746433110	1746433	97 HHMemberName[97]
1746433150	1746433	97 HHMemberName[97]	2 No
1746433080	1746433	97 HHMemberName[97]	2 No	2 No
1746433190	1746433	97 HHMemberName[97]	2 No	2 No
1746433230	1746433	97 HHMemberName[97]	2 No
1746433160	1746433	97 HHMemberName[97]
1746433130	1746433	97 HHMemberName[97]	2 No
1746433140	1746433	98 HHMemberName[98]	2 No
1746433030	1746433	98 HHMemberName[98]
1746433240	1746433	97 HHMemberName[97]
1746433260	1746433	97 HHMemberName[97]	1 Yes	2 No											10000																								1 Yes								1 Yuan/Year
1746433250	1746433	97 HHMemberName[97]
1746433040	1746433	97 HHMemberName[97]
1746433200	1746433	97 HHMemberName[97]	2 No	2 No	2 No
1746433210	1746433	97 HHMemberName[97]
1746433090	1746433	98 HHMemberName[98]
1746432080	1746432	97 HHMemberName[97]	2 No
1746432360	1746432	98 HHMemberName[98]
1746432020	1746432	97 HHMemberName[97]	2 No
1746432060	1746432	97 HHMemberName[97]
1746432230	1746432	1 HHMemberName[1]	2 No
1746432260	1746432	98 HHMemberName[98]
1746432100	1746432	97 HHMemberName[97]
1746432300	1746432	97 HHMemberName[97]
1746432320	1746432	97 HHMemberName[97]
1746432280	1746432	98 HHMemberName[98]	2 No
1746432180	1746432	97 HHMemberName[97]
1746432220	1746432	97 HHMemberName[97]	2 No
1746432090	1746432	97 HHMemberName[97]
1746432290	1746432	97 HHMemberName[97]
1746432050	1746432	97 HHMemberName[97]
1746432070	1746432	97 HHMemberName[97]
1746432150	1746432	97 HHMemberName[97]
1746432270	1746432	98 HHMemberName[98]	2 No	2 No	2 No	2 No
1746432310	1746432	2 HHMemberName[2]	2 No	2 No
1746432350	1746432	97 HHMemberName[97]	1 Yes	2 No	2 No										8000																								2 No								4 No
1746432190	1746432	97 HHMemberName[97]
1746432110	1746432	97 HHMemberName[97]
1746432130	1746432	97 HHMemberName[97]
1746432250	1746432	97 HHMemberName[97]	1 Yes	2 No											30000																								2 No								4 No
1746432330	1746432	97 HHMemberName[97]
1746432010	1746432	98 HHMemberName[98]
1746432340	1746432	97 HHMemberName[97]	1 Yes	2 No											10000																								2 No								4 No
1746432040	1746432	97 HHMemberName[97]
1746432160	1746432	97 HHMemberName[97]
1746432200	1746432	97 HHMemberName[97]	2 No
1774023250	1774023	97 HHMemberName[97]
1774023320	1774023	97 HHMemberName[97]
1774023060	1774023	97 HHMemberName[97]
1774023210	1774023	97 HHMemberName[97]
1774023150	1774023	97 HHMemberName[97]	1 Yes	1 Yes	2 No	2 No									20000	13000																							1 Yes	1 Yes							997 Don't Know	1 Yuan/Year
1774023100	1774023	98 HHMemberName[98]
1774023300	1774023	97 HHMemberName[97]
1774023350	1774023	98 HHMemberName[98]
1774023200	1774023	97 HHMemberName[97]
1774023260	1774023	3 HHMemberName[3]	2 No	1 Yes	1 Yes	2 No	2 No									100000	40000																							1 Yes	1 Yes							2 Yuan/Month	2 Yuan/Month
1774023140	1774023	97 HHMemberName[97]	2 No
1774023230	1774023	97 HHMemberName[97]
1774023270	1774023	97 HHMemberName[97]	2 No	2 No	2 No	2 No
1774023010	1774023	98 HHMemberName[98]
1774023190	1774023	97 HHMemberName[97]
1774023090	1774023	97 HHMemberName[97]
1774023340	1774023	98 HHMemberName[98]
1774023240	1774023	97 HHMemberName[97]
1774023130	1774023	97 HHMemberName[97]	2 No
1774023120	1774023	97 HHMemberName[97]	1 Yes												12000																								1 Yes								997 Don't Know
1774023110	1774023	98 HHMemberName[98]
1774023040	1774023	97 HHMemberName[97]	2 No
1774023160	1774023	97 HHMemberName[97]	2 No	2 No
1774023020	1774023	97 HHMemberName[97]
1774023330	1774023	97 HHMemberName[97]
1774023170	1774023	98 HHMemberName[98]
1774023030	1774023	97 HHMemberName[97]	2 No	2 No	2 No
1774023310	1774023	97 HHMemberName[97]	2 No	2 No
1774023070	1774023	97 HHMemberName[97]
1774023280	1774023	97 HHMemberName[97]	1 Yes	2 No	2 No	2 No									10000																								2 No								4 No
1774021340	1774021	97 HHMemberName[97]	2 No	1 Yes												60000																								1 Yes								997 Don't Know
1774021230	1774021	97 HHMemberName[97]	1 Yes	1 Yes											36000	36000																							997 Don't Know	2 No							997 Don't Know	4 No
1774021030	1774021	97 HHMemberName[97]
1774021300	1774021	97 HHMemberName[97]
1774021220	1774021	97 HHMemberName[97]	1 Yes	1 Yes	2 No										30000	24000																							2 No	2 No							1 Yuan/Year	4 No
1774021200	1774021	1 HHMemberName[1]	2 No
1774021160	1774021	97 HHMemberName[97]	2 No
1774021130	1774021	98 HHMemberName[98]
1774021270	1774021	98 HHMemberName[98]
1774021100	1774021	97 HHMemberName[97]
1774021150	1774021	97 HHMemberName[97]
1774021250	1774021	97 HHMemberName[97]	2 No	2 No	2 No	2 No
1774021310	1774021	97 HHMemberName[97]	1 Yes	1 Yes	2 No	2 No	2 No								25000	20000																							1 Yes	1 Yes							997 Don't Know	2 Yuan/Month
1774021110	1774021	97 HHMemberName[97]	2 No	2 No
1774021330	1774021	97 HHMemberName[97]	2 No	2 No
1774021050	1774021	97 HHMemberName[97]
1774021210	1774021	97 HHMemberName[97]	1 Yes												24000																								1 Yes								997 Don't Know
1774021360	1774021	97 HHMemberName[97]	2 No	2 No	2 No
1774021320	1774021	97 HHMemberName[97]	2 No
1774021140	1774021	97 HHMemberName[97]	2 No
1774021390	1774021	97 HHMemberName[97]	2 No
1774021180	1774021	97 HHMemberName[97]	1 Yes	2 No	2 No	2 No									28000																								2 No								4 No
1774021070	1774021	97 HHMemberName[97]	2 No	2 No	2 No	2 No
1774021240	1774021	97 HHMemberName[97]	1 Yes												16200																								2 No								1 Yuan/Year
1774021040	1774021	98 HHMemberName[98]
1774021350	1774021	97 HHMemberName[97]
1774021170	1774021	3 HHMemberName[3]	1 Yes	2 No	2 No										10000																								1 Yes								4 No
1774021060	1774021	97 HHMemberName[97]
1774021120	1774021	97 HHMemberName[97]	1 Yes												5500																								2 No								4 No
1774021280	1774021	97 HHMemberName[97]	1 Yes	2 No											30000																								1 Yes								997 Don't Know
1774021020	1774021	97 HHMemberName[97]
1774021090	1774021	97 HHMemberName[97]	1 Yes	1 Yes	2 No	997 Don't Know										60000							10000	30000															997 Don't Know	997 Don't Know							997 Don't Know	997 Don't Know
1774021380	1774021	98 HHMemberName[98]
1774021290	1774021	97 HHMemberName[97]	1 Yes	1 Yes											35000										5000	5000													2 No	2 No							1 Yuan/Year	4 No
1774021010	1774021	97 HHMemberName[97]
1774022270	1774022	97 HHMemberName[97]
1774022130	1774022	97 HHMemberName[97]	2 No
1774022150	1774022	2 HHMemberName[2]	2 No	2 No
1774022170	1774022	97 HHMemberName[97]	1 Yes												20000																								2 No								4 No
1774022041	1774022	97 HHMemberName[97]
1774022120	1774022	97 HHMemberName[97]	2 No
1774022280	1774022	97 HHMemberName[97]	2 No	2 No	2 No
1774022210	1774022	97 HHMemberName[97]
1774022020	1774022	97 HHMemberName[97]	2 No	2 No	2 No
1774022200	1774022	97 HHMemberName[97]	1 Yes												48000																								2 No								4 No
1774022160	1774022	98 HHMemberName[98]	1 Yes	2 No	2 No										24000																								1 Yes								997 Don't Know
1774022230	1774022	97 HHMemberName[97]
1774022180	1774022	97 HHMemberName[97]	2 No	1 Yes												7800																								2 No								4 No
1774022260	1774022	97 HHMemberName[97]
1774022240	1774022	97 HHMemberName[97]	2 No	2 No
1774022100	1774022	97 HHMemberName[97]	2 No
1774022070	1774022	1 HHMemberName[1]	1 Yes	2 No	2 No																																		997 Don't Know								997 Don't Know
1774022340	1774022	97 HHMemberName[97]
1774022290	1774022	1 HHMemberName[1]	2 No
1774022060	1774022	97 HHMemberName[97]
1774022140	1774022	4 HHMemberName[4]	2 No	2 No	1 Yes	2 No											20000																								1 Yes								2 Yuan/Month
1774022080	1774022	97 HHMemberName[97]
1774022360	1774022	97 HHMemberName[97]
1774022190	1774022	97 HHMemberName[97]	2 No	2 No	2 No	2 No	2 No	2 No
1774022090	1774022	98 HHMemberName[98]
1774022310	1774022	97 HHMemberName[97]
1774022050	1774022	97 HHMemberName[97]	1 Yes	2 No											20000																								2 No								4 No
1774022030	1774022	98 HHMemberName[98]
1774022320	1774022	97 HHMemberName[97]	2 No	2 No	2 No	2 No
1774022010	1774022	97 HHMemberName[97]	2 No
1774022220	1774022	98 HHMemberName[98]
1774022350	1774022	97 HHMemberName[97]	2 No
1774022250	1774022	97 HHMemberName[97]
1774022110	1774022	97 HHMemberName[97]
1040043230	1040043	97 HHMemberName[97]
1040043040	1040043	97 HHMemberName[97]
1040043200	1040043	98 HHMemberName[98]	2 No
1040043180	1040043	98 HHMemberName[98]
1040043060	1040043	97 HHMemberName[97]
1040043270	1040043	97 HHMemberName[97]
1040043280	1040043	97 HHMemberName[97]
1040043020	1040043	97 HHMemberName[97]
1040043010	1040043	97 HHMemberName[97]
1040043150	1040043	98 HHMemberName[98]
1040043090	1040043	98 HHMemberName[98]
1040043250	1040043	97 HHMemberName[97]	2 No
1040043190	1040043	97 HHMemberName[97]
1040043220	1040043	97 HHMemberName[97]
1040043110	1040043	97 HHMemberName[97]	1 Yes	1 Yes	2 No																		50000	50000	30000	30000													1 Yes	1 Yes							997 Don't Know	997 Don't Know
1040043030	1040043	97 HHMemberName[97]
1040043210	1040043	97 HHMemberName[97]
1040041140	1040041	97 HHMemberName[97]
1040041160	1040041	97 HHMemberName[97]
1040041300	1040041	97 HHMemberName[97]	2 No	2 No
1040041040	1040041	1 HHMemberName[1]	2 No	2 No
1040041020	1040041	97 HHMemberName[97]
1040041030	1040041	97 HHMemberName[97]
1040041250	1040041	98 HHMemberName[98]
1040041010	1040041	97 HHMemberName[97]
1040041240	1040041	97 HHMemberName[97]
1040041180	1040041	97 HHMemberName[97]	1 Yes												60000																								1 Yes								997 Don't Know
1040041100	1040041	97 HHMemberName[97]
1040041130	1040041	97 HHMemberName[97]	1 Yes												50000																								1 Yes								2 Yuan/Month
1040041170	1040041	97 HHMemberName[97]	1 Yes																																				997 Don't Know								997 Don't Know
1040042030	1040042	98 HHMemberName[98]
1040042210	1040042	97 HHMemberName[97]
1040042120	1040042	98 HHMemberName[98]
1040042230	1040042	97 HHMemberName[97]	2 No
1040042160	1040042	97 HHMemberName[97]	2 No
1040042140	1040042	97 HHMemberName[97]
1040042090	1040042	97 HHMemberName[97]	2 No
1040042050	1040042	97 HHMemberName[97]	1 Yes												180000																								2 No								997 Don't Know
1040042150	1040042	97 HHMemberName[97]	2 No
1040042070	1040042	97 HHMemberName[97]
1040042110	1040042	97 HHMemberName[97]	1 Yes	1 Yes	2 No																																		997 Don't Know	997 Don't Know							997 Don't Know	997 Don't Know
1040042100	1040042	97 HHMemberName[97]
1040042190	1040042	97 HHMemberName[97]	2 No
1040042020	1040042	98 HHMemberName[98]
1053812300	1053812	1 HHMemberName[1]	1 Yes												20000																								2 No								1 Yuan/Year
1053812070	1053812	98 HHMemberName[98]
1053812230	1053812	97 HHMemberName[97]
1053812320	1053812	97 HHMemberName[97]
1053812160	1053812	98 HHMemberName[98]
1053812130	1053812	97 HHMemberName[97]
1053812040	1053812	97 HHMemberName[97]
1053812150	1053812	97 HHMemberName[97]
1053812120	1053812	97 HHMemberName[97]
1053812350	1053812	97 HHMemberName[97]
1053812250	1053812	97 HHMemberName[97]
1053812380	1053812	2 HHMemberName[2]	2 No	2 No
1053812330	1053812	97 HHMemberName[97]
1053812140	1053812	98 HHMemberName[98]
1053812310	1053812	98 HHMemberName[98]
1053812280	1053812	97 HHMemberName[97]
1053812020	1053812	98 HHMemberName[98]
1053812210	1053812	97 HHMemberName[97]
1053812030	1053812	97 HHMemberName[97]
1053812200	1053812	97 HHMemberName[97]	1 Yes	1 Yes	2 No	2 No									30000	20000																							1 Yes	2 No							1 Yuan/Year	4 No
1053812060	1053812	97 HHMemberName[97]
1053812360	1053812	98 HHMemberName[98]
1053812240	1053812	97 HHMemberName[97]
1053812190	1053812	98 HHMemberName[98]	2 No
1053812340	1053812	97 HHMemberName[97]
1053812170	1053812	97 HHMemberName[97]	2 No
1053812080	1053812	97 HHMemberName[97]
1053812370	1053812	97 HHMemberName[97]
1053812110	1053812	97 HHMemberName[97]
1053812100	1053812	97 HHMemberName[97]
1053812180	1053812	97 HHMemberName[97]
1053812270	1053812	98 HHMemberName[98]
1053812010	1053812	97 HHMemberName[97]
1053812050	1053812	97 HHMemberName[97]
1053812220	1053812	97 HHMemberName[97]
1053812260	1053812	97 HHMemberName[97]
1053813260	1053813	97 HHMemberName[97]	1 Yes												50000																								2 No								4 No
1053813150	1053813	97 HHMemberName[97]
1053813020	1053813	97 HHMemberName[97]	2 No
1053813240	1053813	97 HHMemberName[97]
1053813320	1053813	97 HHMemberName[97]	2 No
1053813070	1053813	97 HHMemberName[97]
1053813360	1053813	97 HHMemberName[97]	2 No
1053813370	1053813	97 HHMemberName[97]
1053813040	1053813	97 HHMemberName[97]
1053813080	1053813	97 HHMemberName[97]
1053813210	1053813	98 HHMemberName[98]	2 No	2 No	2 No	2 No
1053813110	1053813	97 HHMemberName[97]	1 Yes	2 No	1 Yes										30000																								1 Yes		2 No						997 Don't Know		4 No
1053813190	1053813	97 HHMemberName[97]	2 No
1053813010	1053813	97 HHMemberName[97]
1053813290	1053813	97 HHMemberName[97]
1053813270	1053813	97 HHMemberName[97]	1 Yes												30000																								2 No								4 No
1053813280	1053813	97 HHMemberName[97]
1053813090	1053813	97 HHMemberName[97]
1053813250	1053813	97 HHMemberName[97]	1 Yes	1 Yes											120000	52000																							2 No	2 No							997 Don't Know	997 Don't Know
1053813120	1053813	97 HHMemberName[97]
1053813330	1053813	97 HHMemberName[97]
1053813300	1053813	97 HHMemberName[97]
1053813100	1053813	97 HHMemberName[97]
1053813340	1053813	97 HHMemberName[97]
1053813350	1053813	97 HHMemberName[97]	2 No
1053813050	1053813	1 HHMemberName[1]	2 No	2 No	2 No	2 No
1053813310	1053813	97 HHMemberName[97]
1053813220	1053813	97 HHMemberName[97]	2 No
1053813230	1053813	97 HHMemberName[97]
1053813170	1053813	97 HHMemberName[97]
1053813130	1053813	97 HHMemberName[97]
1053813030	1053813	97 HHMemberName[97]
1053813380	1053813	97 HHMemberName[97]	2 No
1053813200	1053813	97 HHMemberName[97]
1053811310	1053811	97 HHMemberName[97]
1053811030	1053811	97 HHMemberName[97]
1053811250	1053811	97 HHMemberName[97]
1053811210	1053811	98 HHMemberName[98]	2 No
1053811040	1053811	97 HHMemberName[97]
1053811010	1053811	97 HHMemberName[97]	2 No	2 No
1053811150	1053811	98 HHMemberName[98]
1053811170	1053811	98 HHMemberName[98]	2 No
1053811270	1053811	98 HHMemberName[98]
1053811330	1053811	97 HHMemberName[97]
1053811350	1053811	97 HHMemberName[97]	1 Yes												30000																								1 Yes								2 Yuan/Month
1053811340	1053811	97 HHMemberName[97]	2 No
1053811320	1053811	97 HHMemberName[97]	2 No	2 No
1053811080	1053811	97 HHMemberName[97]
1053811110	1053811	97 HHMemberName[97]
1053811240	1053811	98 HHMemberName[98]
1053811160	1053811	97 HHMemberName[97]	2 No
1053811190	1053811	97 HHMemberName[97]	1 Yes	2 No	2 No	2 No									40000																								2 No								4 No
1053811100	1053811	97 HHMemberName[97]
1053811290	1053811	97 HHMemberName[97]	2 No
1053811140	1053811	98 HHMemberName[98]
1053811090	1053811	98 HHMemberName[98]
1053811120	1053811	97 HHMemberName[97]
1053811260	1053811	1 HHMemberName[1]	2 No
1053811020	1053811	97 HHMemberName[97]
1053811220	1053811	97 HHMemberName[97]	2 No	2 No	2 No	2 No
1053811060	1053811	97 HHMemberName[97]	2 No
1053811050	1053811	97 HHMemberName[97]
1053811280	1053811	97 HHMemberName[97]	2 No
1053811300	1053811	97 HHMemberName[97]	1 Yes	2 No											2000																								2 No								4 No
1053811130	1053811	97 HHMemberName[97]	1 Yes	2 No	2 No										40000																								1 Yes								997 Don't Know
1082593140	1082593	97 HHMemberName[97]	2 No
1082593260	1082593	97 HHMemberName[97]
1082593250	1082593	97 HHMemberName[97]
1082593410	1082593	97 HHMemberName[97]
1082593180	1082593	97 HHMemberName[97]
1082593020	1082593	97 HHMemberName[97]
1082593060	1082593	97 HHMemberName[97]
1082593170	1082593	97 HHMemberName[97]	2 No
1082593100	1082593	97 HHMemberName[97]
1082593350	1082593	98 HHMemberName[98]	2 No	2 No
1082593210	1082593	98 HHMemberName[98]
1082593190	1082593	97 HHMemberName[97]
1082593400	1082593	97 HHMemberName[97]
1082593300	1082593	97 HHMemberName[97]
1082593340	1082593	97 HHMemberName[97]
1082593030	1082593	98 HHMemberName[98]	2 No	2 No
1082593280	1082593	97 HHMemberName[97]
1082593230	1082593	98 HHMemberName[98]
1082593390	1082593	97 HHMemberName[97]
1082593270	1082593	97 HHMemberName[97]	2 No
1082593440	1082593	98 HHMemberName[98]
1082593080	1082593	97 HHMemberName[97]
1082593150	1082593	97 HHMemberName[97]	2 No
1082593320	1082593	98 HHMemberName[98]	1 Yes												400																								2 No								4 No
1082593010	1082593	97 HHMemberName[97]
1082593220	1082593	97 HHMemberName[97]
1082593050	1082593	97 HHMemberName[97]	2 No
1082593040	1082593	97 HHMemberName[97]
1082593420	1082593	97 HHMemberName[97]
1082593450	1082593	98 HHMemberName[98]	2 No
1082593290	1082593	97 HHMemberName[97]
1082593110	1082593	97 HHMemberName[97]	2 No	2 No
1082593460	1082593	97 HHMemberName[97]
1082593070	1082593	98 HHMemberName[98]
1082593240	1082593	98 HHMemberName[98]
1082593330	1082593	97 HHMemberName[97]	2 No
1082591250	1082591	98 HHMemberName[98]
1082591030	1082591	97 HHMemberName[97]	2 No
1082591100	1082591	97 HHMemberName[97]
1082591390	1082591	1 HHMemberName[1]	2 No
1082591290	1082591	98 HHMemberName[98]
1082591260	1082591	97 HHMemberName[97]
1082591060	1082591	97 HHMemberName[97]
1082591190	1082591	97 HHMemberName[97]
1082591140	1082591	97 HHMemberName[97]
1082591320	1082591	97 HHMemberName[97]
1082591070	1082591	97 HHMemberName[97]
1082591440	1082591	97 HHMemberName[97]
1082591120	1082591	97 HHMemberName[97]
1082591310	1082591	98 HHMemberName[98]
1082591150	1082591	97 HHMemberName[97]
1082591010	1082591	97 HHMemberName[97]
1082591430	1082591	97 HHMemberName[97]	1 Yes												12000																								2 No								4 No
1082591340	1082591	97 HHMemberName[97]
1082591020	1082591	98 HHMemberName[98]
1082591350	1082591	98 HHMemberName[98]
1082591240	1082591	97 HHMemberName[97]
1082591180	1082591	97 HHMemberName[97]
1082591420	1082591	97 HHMemberName[97]
1082591110	1082591	98 HHMemberName[98]	2 No	2 No	2 No
1082591450	1082591	97 HHMemberName[97]
1082591220	1082591	97 HHMemberName[97]
1082591400	1082591	97 HHMemberName[97]	1 Yes												7000																								2 No								4 No
1082591040	1082591	97 HHMemberName[97]	2 No	2 No
1082591050	1082591	97 HHMemberName[97]
1082591130	1082591	97 HHMemberName[97]
1082591200	1082591	98 HHMemberName[98]	1 Yes	2 No											10000																								2 No								1 Yuan/Year
1082591330	1082591	97 HHMemberName[97]
1082591300	1082591	98 HHMemberName[98]
1082591080	1082591	97 HHMemberName[97]
1082591370	1082591	98 HHMemberName[98]
1082591210	1082591	2 HHMemberName[2]	2 No	2 No
1082591270	1082591	97 HHMemberName[97]
1082591160	1082591	97 HHMemberName[97]
1082591380	1082591	97 HHMemberName[97]	2 No	2 No
1082592140	1082592	97 HHMemberName[97]
1082592100	1082592	1 HHMemberName[1]	1 Yes												11800																								2 No								4 No
1082592040	1082592	97 HHMemberName[97]
1082592120	1082592	97 HHMemberName[97]	2 No
1082592060	1082592	97 HHMemberName[97]
1082592090	1082592	1 HHMemberName[1]	2 No
1082592590	1082592	97 HHMemberName[97]
1082592370	1082592	97 HHMemberName[97]
1082592410	1082592	97 HHMemberName[97]
1082592340	1082592	97 HHMemberName[97]	2 No
1082592540	1082592	97 HHMemberName[97]
1082592520	1082592	97 HHMemberName[97]
1082592330	1082592	97 HHMemberName[97]
1082592470	1082592	97 HHMemberName[97]
1082592320	1082592	97 HHMemberName[97]
1082592170	1082592	98 HHMemberName[98]	1 Yes												20000																								2 No								997 Don't Know
1082592200	1082592	98 HHMemberName[98]
1082592390	1082592	97 HHMemberName[97]
1082592420	1082592	97 HHMemberName[97]	1 Yes												12000																								2 No								4 No
1082592110	1082592	98 HHMemberName[98]
1082592220	1082592	97 HHMemberName[97]
1082592430	1082592	1 HHMemberName[1]	1 Yes	997 Don't Know	997 Don't Know										12000																								2 No								4 No
1082592480	1082592	97 HHMemberName[97]
1082592510	1082592	97 HHMemberName[97]
1082592580	1082592	98 HHMemberName[98]
1082592500	1082592	97 HHMemberName[97]
1082592600	1082592	97 HHMemberName[97]	2 No	1 Yes	1 Yes	2 No										30000	15000																							1 Yes	2 No							2 Yuan/Month	4 No
1082592440	1082592	97 HHMemberName[97]
1082592130	1082592	97 HHMemberName[97]
1082592260	1082592	97 HHMemberName[97]
1082592380	1082592	97 HHMemberName[97]
1082592490	1082592	97 HHMemberName[97]
1082592560	1082592	98 HHMemberName[98]	1 Yes												12500																								1 Yes								4 No
1082592300	1082592	1 HHMemberName[1]	2 No	2 No
1082592460	1082592	97 HHMemberName[97]
1082592190	1082592	97 HHMemberName[97]
1082592450	1082592	98 HHMemberName[98]
1082592350	1082592	97 HHMemberName[97]	2 No
1082592240	1082592	97 HHMemberName[97]
1082592250	1082592	2 HHMemberName[2]	2 No	2 No
1082592150	1082592	97 HHMemberName[97]
1082592570	1082592	97 HHMemberName[97]
1082592030	1082592	97 HHMemberName[97]
1082592550	1082592	97 HHMemberName[97]
1082592310	1082592	97 HHMemberName[97]
1082592070	1082592	97 HHMemberName[97]	2 No
1082062390	1082062	1 HHMemberName[1]	2 No
1082062120	1082062	97 HHMemberName[97]	1 Yes	2 No											40000																								2 No								4 No
1082062040	1082062	98 HHMemberName[98]	2 No
1082062400	1082062	97 HHMemberName[97]	2 No
1082062290	1082062	97 HHMemberName[97]	2 No
1082062240	1082062	97 HHMemberName[97]
1082062110	1082062	2 HHMemberName[2]	2 No	2 No	2 No	2 No
1082062220	1082062	97 HHMemberName[97]
1082062170	1082062	97 HHMemberName[97]
1082062270	1082062	97 HHMemberName[97]
1082062210	1082062	97 HHMemberName[97]	2 No
1082062310	1082062	97 HHMemberName[97]
1082062260	1082062	97 HHMemberName[97]
1082062410	1082062	97 HHMemberName[97]
1082062050	1082062	97 HHMemberName[97]
1082062060	1082062	97 HHMemberName[97]
1082062380	1082062	97 HHMemberName[97]
1082062200	1082062	97 HHMemberName[97]
1082062330	1082062	98 HHMemberName[98]	2 No	2 No
1082062100	1082062	97 HHMemberName[97]
1082062300	1082062	98 HHMemberName[98]
1082062370	1082062	97 HHMemberName[97]
1082062070	1082062	97 HHMemberName[97]	2 No
1082062280	1082062	97 HHMemberName[97]
1082062160	1082062	98 HHMemberName[98]
1082062360	1082062	97 HHMemberName[97]
1082062090	1082062	1 HHMemberName[1]	2 No
1082061350	1082061	97 HHMemberName[97]
1082061030	1082061	97 HHMemberName[97]	2 No
1082061020	1082061	98 HHMemberName[98]
1082061180	1082061	98 HHMemberName[98]
1082061290	1082061	97 HHMemberName[97]
1082061380	1082061	97 HHMemberName[97]
1082061010	1082061	97 HHMemberName[97]
1082061370	1082061	98 HHMemberName[98]	2 No	2 No
1082061150	1082061	97 HHMemberName[97]
1082061200	1082061	97 HHMemberName[97]
1082061110	1082061	97 HHMemberName[97]
1082061320	1082061	97 HHMemberName[97]	2 No	2 No	2 No
1082061080	1082061	97 HHMemberName[97]	2 No
1082061400	1082061	97 HHMemberName[97]
1082061120	1082061	97 HHMemberName[97]	1 Yes												6000																								2 No								4 No
1082061360	1082061	2 HHMemberName[2]	2 No	2 No
1082061190	1082061	97 HHMemberName[97]
1082061220	1082061	98 HHMemberName[98]
1082061250	1082061	97 HHMemberName[97]
1082061170	1082061	97 HHMemberName[97]
1082061230	1082061	97 HHMemberName[97]
1082061260	1082061	97 HHMemberName[97]	1 Yes												8000																								2 No								4 No
1082061050	1082061	97 HHMemberName[97]
1082061060	1082061	97 HHMemberName[97]
1082061410	1082061	97 HHMemberName[97]
1082061270	1082061	97 HHMemberName[97]	2 No
1082061040	1082061	97 HHMemberName[97]
1082061130	1082061	97 HHMemberName[97]
1082061070	1082061	97 HHMemberName[97]
1082061340	1082061	97 HHMemberName[97]
1082061240	1082061	97 HHMemberName[97]
1082061210	1082061	97 HHMemberName[97]
1082061090	1082061	97 HHMemberName[97]	2 No	2 No
1082063100	1082063	97 HHMemberName[97]
1082063310	1082063	97 HHMemberName[97]	2 No
1082063130	1082063	97 HHMemberName[97]	2 No
1082063020	1082063	97 HHMemberName[97]
1082063120	1082063	97 HHMemberName[97]
1082063140	1082063	98 HHMemberName[98]	2 No
1082063260	1082063	97 HHMemberName[97]	2 No
1082063240	1082063	97 HHMemberName[97]
1082063050	1082063	98 HHMemberName[98]
1082063210	1082063	97 HHMemberName[97]
1082063280	1082063	97 HHMemberName[97]
1082063300	1082063	97 HHMemberName[97]
1082063190	1082063	98 HHMemberName[98]	2 No
1082063390	1082063	97 HHMemberName[97]
1082063030	1082063	97 HHMemberName[97]
1082063220	1082063	97 HHMemberName[97]
1082063170	1082063	98 HHMemberName[98]	2 No
1082063400	1082063	97 HHMemberName[97]
1082063340	1082063	97 HHMemberName[97]
1082063070	1082063	97 HHMemberName[97]
1082063290	1082063	2 HHMemberName[2]	2 No	2 No
1082063080	1082063	1 HHMemberName[1]	2 No	2 No
1082063230	1082063	97 HHMemberName[97]
1082063370	1082063	97 HHMemberName[97]
1082063350	1082063	97 HHMemberName[97]	2 No	2 No	2 No
1082063330	1082063	97 HHMemberName[97]
1082063180	1082063	97 HHMemberName[97]
1082063040	1082063	97 HHMemberName[97]
1082063360	1082063	98 HHMemberName[98]
1082063320	1082063	97 HHMemberName[97]
1082063060	1082063	97 HHMemberName[97]
1082063270	1082063	97 HHMemberName[97]
1051023330	1051023	98 HHMemberName[98]	1 Yes												6400																								2 No								4 No
1051023320	1051023	97 HHMemberName[97]
1051023130	1051023	97 HHMemberName[97]
1051023220	1051023	98 HHMemberName[98]
1051023310	1051023	97 HHMemberName[97]
1051023260	1051023	97 HHMemberName[97]
1051023270	1051023	97 HHMemberName[97]
1051023100	1051023	97 HHMemberName[97]	2 No	2 No
1051023080	1051023	97 HHMemberName[97]
1051023050	1051023	97 HHMemberName[97]	2 No	1 Yes	2 No											24000																								2 No								4 No
1051023020	1051023	97 HHMemberName[97]
1051023060	1051023	2 HHMemberName[2]	1 Yes	1 Yes	2 No										50000	50000																							1 Yes	1 Yes							3 Percent of Wage	3 Percent of Wage
1051023230	1051023	97 HHMemberName[97]
1051023110	1051023	97 HHMemberName[97]	2 No
1051023300	1051023	97 HHMemberName[97]
1051023010	1051023	97 HHMemberName[97]
1051021430	1051021	97 HHMemberName[97]
1051021070	1051021	97 HHMemberName[97]
1051021020	1051021	97 HHMemberName[97]
1051021250	1051021	97 HHMemberName[97]	2 No
1051021360	1051021	97 HHMemberName[97]
1051021340	1051021	98 HHMemberName[98]
1051021300	1051021	97 HHMemberName[97]	1 Yes																																				997 Don't Know								997 Don't Know
1051021440	1051021	97 HHMemberName[97]	1 Yes												3000																								1 Yes								997 Don't Know
1051021310	1051021	97 HHMemberName[97]	1 Yes	1 Yes	2 No										100000	30000																							2 No	2 No							997 Don't Know	4 No
1051021090	1051021	97 HHMemberName[97]
1051021240	1051021	97 HHMemberName[97]
1051021220	1051021	1 HHMemberName[1]	2 No
1051021110	1051021	97 HHMemberName[97]
1051021120	1051021	97 HHMemberName[97]	2 No
1051021290	1051021	98 HHMemberName[98]	2 No
1051021150	1051021	97 HHMemberName[97]
1051021160	1051021	97 HHMemberName[97]
1051021370	1051021	97 HHMemberName[97]
1051021180	1051021	97 HHMemberName[97]
1051021080	1051021	98 HHMemberName[98]	2 No
1051021420	1051021	98 HHMemberName[98]
1051021040	1051021	97 HHMemberName[97]
1051021170	1051021	97 HHMemberName[97]
1051021350	1051021	97 HHMemberName[97]
1051021270	1051021	97 HHMemberName[97]	2 No
1051021190	1051021	97 HHMemberName[97]	2 No
1051021200	1051021	97 HHMemberName[97]
1051021130	1051021	97 HHMemberName[97]
1051021210	1051021	97 HHMemberName[97]
1051021060	1051021	97 HHMemberName[97]
1051021010	1051021	97 HHMemberName[97]
1051021390	1051021	98 HHMemberName[98]	2 No	1 Yes	2 No											18000																								1 Yes								2 Yuan/Month
1051021330	1051021	97 HHMemberName[97]	2 No	2 No
1051021320	1051021	2 HHMemberName[2]	2 No	2 No
1051021380	1051021	98 HHMemberName[98]	2 No
1051021050	1051021	97 HHMemberName[97]	2 No
1051021410	1051021	97 HHMemberName[97]	1 Yes												12000																								2 No								997 Don't Know
1051022280	1051022	98 HHMemberName[98]
1051022410	1051022	97 HHMemberName[97]	1 Yes												40000																								1 Yes								2 Yuan/Month
1051022530	1051022	97 HHMemberName[97]
1051022220	1051022	98 HHMemberName[98]	2 No
1051022100	1051022	97 HHMemberName[97]
1051022320	1051022	98 HHMemberName[98]
1051022010	1051022	97 HHMemberName[97]
1051022180	1051022	97 HHMemberName[97]
1051022240	1051022	97 HHMemberName[97]
1051022400	1051022	98 HHMemberName[98]	2 No
1051022120	1051022	97 HHMemberName[97]
1051022370	1051022	97 HHMemberName[97]
1051022260	1051022	97 HHMemberName[97]
1051022490	1051022	97 HHMemberName[97]	2 No	2 No
1051022250	1051022	98 HHMemberName[98]
1051022350	1051022	98 HHMemberName[98]
1051022060	1051022	97 HHMemberName[97]
1051022020	1051022	97 HHMemberName[97]
1051022360	1051022	97 HHMemberName[97]
1051022080	1051022	97 HHMemberName[97]	2 No	2 No	2 No
1051022340	1051022	97 HHMemberName[97]	1 Yes	1 Yes	2 No											20000							30000	30000															1 Yes	2 No							997 Don't Know	3 Percent of Wage
1051022190	1051022	97 HHMemberName[97]
1051022520	1051022	97 HHMemberName[97]	2 No
1051022200	1051022	98 HHMemberName[98]
1051022070	1051022	97 HHMemberName[97]
1051022170	1051022	97 HHMemberName[97]
1051022330	1051022	97 HHMemberName[97]	2 No
1051022300	1051022	97 HHMemberName[97]
1051022140	1051022	97 HHMemberName[97]
1051022450	1051022	97 HHMemberName[97]
1051022420	1051022	97 HHMemberName[97]
1051022310	1051022	97 HHMemberName[97]
1051022150	1051022	98 HHMemberName[98]
1051022160	1051022	97 HHMemberName[97]
1051022040	1051022	97 HHMemberName[97]
1051022210	1051022	97 HHMemberName[97]	1 Yes	2 No	2 No	2 No									30000																								2 No								4 No
1051022030	1051022	98 HHMemberName[98]
1051022290	1051022	97 HHMemberName[97]
1051022050	1051022	97 HHMemberName[97]
1051022051	1051022	97 HHMemberName[97]
1051022390	1051022	97 HHMemberName[97]
1051022090	1051022	97 HHMemberName[97]
1051022130	1051022	98 HHMemberName[98]
1017913220	1017913	97 HHMemberName[97]
1017913210	1017913	97 HHMemberName[97]	2 No
1017913280	1017913	97 HHMemberName[97]	2 No	2 No	2 No
1017913040	1017913	97 HHMemberName[97]	2 No
1017913050	1017913	97 HHMemberName[97]
1017913300	1017913	97 HHMemberName[97]	2 No
1017913150	1017913	1 HHMemberName[1]	2 No
1017913230	1017913	97 HHMemberName[97]	2 No
1017913120	1017913	97 HHMemberName[97]
1017913180	1017913	97 HHMemberName[97]
1017913030	1017913	97 HHMemberName[97]	2 No
1017913090	1017913	97 HHMemberName[97]	2 No	2 No
1017913170	1017913	98 HHMemberName[98]
1017913310	1017913	1 HHMemberName[1]	2 No	2 No	2 No	2 No
1017913160	1017913	97 HHMemberName[97]
1017913240	1017913	98 HHMemberName[98]	2 No
1017913060	1017913	97 HHMemberName[97]	2 No
1017913010	1017913	1 HHMemberName[1]	2 No
1017913200	1017913	97 HHMemberName[97]
1017913270	1017913	97 HHMemberName[97]	2 No
1017913140	1017913	2 HHMemberName[2]	2 No	2 No	2 No	2 No
1017913260	1017913	97 HHMemberName[97]
1017913100	1017913	97 HHMemberName[97]	1 Yes												10000																								2 No								4 No
1017913320	1017913	97 HHMemberName[97]
1017913130	1017913	97 HHMemberName[97]
1017913070	1017913	1 HHMemberName[1]	2 No
1017913020	1017913	1 HHMemberName[1]	2 No
1017913080	1017913	97 HHMemberName[97]
1017913290	1017913	97 HHMemberName[97]	2 No
1017912050	1017912	97 HHMemberName[97]
1017912260	1017912	98 HHMemberName[98]
1017912080	1017912	97 HHMemberName[97]
1017912130	1017912	97 HHMemberName[97]
1017912280	1017912	97 HHMemberName[97]
1017912210	1017912	97 HHMemberName[97]	2 No	2 No	2 No
1017912180	1017912	97 HHMemberName[97]
1017912140	1017912	97 HHMemberName[97]
1017912160	1017912	97 HHMemberName[97]	2 No	2 No	2 No
1017912120	1017912	97 HHMemberName[97]
1017912240	1017912	97 HHMemberName[97]
1017912040	1017912	98 HHMemberName[98]
1017912550	1017912	97 HHMemberName[97]
1017912290	1017912	97 HHMemberName[97]
1017912390	1017912	97 HHMemberName[97]	2 No
1017912500	1017912	97 HHMemberName[97]
1017912580	1017912	98 HHMemberName[98]	2 No
1017912440	1017912	97 HHMemberName[97]
1017912490	1017912	97 HHMemberName[97]	2 No
1017912430	1017912	97 HHMemberName[97]
1017912310	1017912	97 HHMemberName[97]
1017912340	1017912	98 HHMemberName[98]
1017912480	1017912	1 HHMemberName[1]	2 No	2 No	2 No	2 No
1017912420	1017912	97 HHMemberName[97]	1 Yes																				30000	50000															2 No								4 No
1017912470	1017912	97 HHMemberName[97]
1017912530	1017912	97 HHMemberName[97]
1017912510	1017912	97 HHMemberName[97]
1017912370	1017912	98 HHMemberName[98]
1017912520	1017912	1 HHMemberName[1]	2 No
1017912610	1017912	97 HHMemberName[97]
1017912590	1017912	97 HHMemberName[97]
1017912620	1017912	97 HHMemberName[97]
1017912570	1017912	97 HHMemberName[97]
1017912380	1017912	1 HHMemberName[1]	2 No	2 No
1017911160	1017911	97 HHMemberName[97]	1 Yes	2 No	2 No																																		997 Don't Know								997 Don't Know
1017911150	1017911	97 HHMemberName[97]	2 No
1017911190	1017911	97 HHMemberName[97]
1017911120	1017911	97 HHMemberName[97]	2 No
1017911130	1017911	97 HHMemberName[97]
1017911090	1017911	97 HHMemberName[97]
1017911140	1017911	97 HHMemberName[97]
1017911040	1017911	97 HHMemberName[97]
1017911240	1017911	97 HHMemberName[97]
1017911200	1017911	97 HHMemberName[97]
1017911180	1017911	98 HHMemberName[98]	2 No
1017911060	1017911	97 HHMemberName[97]
1017911050	1017911	97 HHMemberName[97]
1017911020	1017911	97 HHMemberName[97]
1017911250	1017911	98 HHMemberName[98]	2 No	2 No
1017911100	1017911	97 HHMemberName[97]	2 No
1017911080	1017911	97 HHMemberName[97]	2 No
1624313020	1624313	97 HHMemberName[97]
1624313040	1624313	97 HHMemberName[97]
1624313150	1624313	97 HHMemberName[97]
1624313080	1624313	97 HHMemberName[97]
1624313190	1624313	98 HHMemberName[98]
1624313010	1624313	97 HHMemberName[97]	2 No
1624313320	1624313	1 HHMemberName[1]	1 Yes												60000																								1 Yes								2 Yuan/Month
1624313280	1624313	97 HHMemberName[97]	2 No
1624313260	1624313	97 HHMemberName[97]
1624313110	1624313	97 HHMemberName[97]
1624313310	1624313	97 HHMemberName[97]
1624313180	1624313	97 HHMemberName[97]
1624313240	1624313	98 HHMemberName[98]
1624313120	1624313	98 HHMemberName[98]
1624313090	1624313	97 HHMemberName[97]
1624313160	1624313	97 HHMemberName[97]	2 No
1624311100	1624311	97 HHMemberName[97]	2 No
1624311050	1624311	97 HHMemberName[97]
1624311120	1624311	98 HHMemberName[98]	1 Yes												28800																								1 Yes								2 Yuan/Month
1624311060	1624311	97 HHMemberName[97]
1624311230	1624311	97 HHMemberName[97]
1624311150	1624311	97 HHMemberName[97]
1624311210	1624311	97 HHMemberName[97]
1624311110	1624311	97 HHMemberName[97]
1624312140	1624312	98 HHMemberName[98]
1624312260	1624312	98 HHMemberName[98]
1624312150	1624312	1 HHMemberName[1]	1 Yes												20000																								2 No								4 No
1624312120	1624312	97 HHMemberName[97]
1624312250	1624312	97 HHMemberName[97]
1624312040	1624312	97 HHMemberName[97]
1624312180	1624312	97 HHMemberName[97]
1624312050	1624312	97 HHMemberName[97]
1624312220	1624312	97 HHMemberName[97]
1624312090	1624312	97 HHMemberName[97]
1624312100	1624312	97 HHMemberName[97]
1624312070	1624312	97 HHMemberName[97]
1624312210	1624312	97 HHMemberName[97]
1624312160	1624312	97 HHMemberName[97]
1624312030	1624312	97 HHMemberName[97]
1624312330	1624312	97 HHMemberName[97]	2 No	2 No	1 Yes												12000																								2 No								4 No
1624312300	1624312	97 HHMemberName[97]
1624312200	1624312	97 HHMemberName[97]
1624312080	1624312	97 HHMemberName[97]
1624312280	1624312	97 HHMemberName[97]	2 No
1624312320	1624312	98 HHMemberName[98]	2 No	2 No
1624312110	1624312	97 HHMemberName[97]	2 No	2 No	2 No
1624312060	1624312	97 HHMemberName[97]	1 Yes												20000																								2 No								4 No
1624312340	1624312	97 HHMemberName[97]
1624312240	1624312	97 HHMemberName[97]
1624312010	1624312	97 HHMemberName[97]	2 No
1624312170	1624312	97 HHMemberName[97]
1624312270	1624312	97 HHMemberName[97]
1624312230	1624312	98 HHMemberName[98]
1624312310	1624312	97 HHMemberName[97]	1 Yes												8000																								2 No								4 No
1624312130	1624312	97 HHMemberName[97]	2 No
1624312190	1624312	97 HHMemberName[97]	1 Yes												18000																								1 Yes								997 Don't Know
1611593130	1611593	97 HHMemberName[97]
1611593060	1611593	97 HHMemberName[97]	1 Yes																				30000	30000															997 Don't Know								997 Don't Know
1611593120	1611593	97 HHMemberName[97]	2 No
1611593040	1611593	97 HHMemberName[97]	1 Yes	1 Yes											54000	20000																							1 Yes	997 Don't Know							997 Don't Know	997 Don't Know
1611593020	1611593	97 HHMemberName[97]
1611593030	1611593	97 HHMemberName[97]
1611593070	1611593	97 HHMemberName[97]
1611592290	1611592	97 HHMemberName[97]	1 Yes												12000																								2 No								4 No
1611592210	1611592	97 HHMemberName[97]
1611592250	1611592	97 HHMemberName[97]
1611592160	1611592	97 HHMemberName[97]
1611592120	1611592	97 HHMemberName[97]
1611592260	1611592	98 HHMemberName[98]
1611592180	1611592	97 HHMemberName[97]	2 No
1611592100	1611592	97 HHMemberName[97]	2 No
1611592230	1611592	97 HHMemberName[97]
1611592240	1611592	98 HHMemberName[98]
1611592050	1611592	97 HHMemberName[97]
1611592300	1611592	97 HHMemberName[97]
1611592010	1611592	97 HHMemberName[97]	2 No
1611592140	1611592	97 HHMemberName[97]
1611592280	1611592	97 HHMemberName[97]
1611592060	1611592	97 HHMemberName[97]
1611592070	1611592	97 HHMemberName[97]
1611592030	1611592	97 HHMemberName[97]
1611592020	1611592	97 HHMemberName[97]
1611592200	1611592	97 HHMemberName[97]
1611592310	1611592	98 HHMemberName[98]
1611592150	1611592	97 HHMemberName[97]
1611592110	1611592	97 HHMemberName[97]
1611592130	1611592	97 HHMemberName[97]
1611592090	1611592	97 HHMemberName[97]	2 No
1611592080	1611592	98 HHMemberName[98]
1611592040	1611592	97 HHMemberName[97]
1611592270	1611592	98 HHMemberName[98]
1611592220	1611592	97 HHMemberName[97]	2 No
1611591290	1611591	98 HHMemberName[98]	2 No
1611591300	1611591	97 HHMemberName[97]
1611591010	1611591	97 HHMemberName[97]
1611591160	1611591	97 HHMemberName[97]
1611591050	1611591	97 HHMemberName[97]
1611591200	1611591	97 HHMemberName[97]
1611591150	1611591	2 HHMemberName[2]	2 No	2 No
1611591140	1611591	97 HHMemberName[97]	2 No	2 No	2 No	2 No	2 No
1611591110	1611591	97 HHMemberName[97]
1611591210	1611591	97 HHMemberName[97]	2 No
1611591130	1611591	98 HHMemberName[98]
1611591190	1611591	98 HHMemberName[98]
1611591030	1611591	98 HHMemberName[98]
1611591070	1611591	97 HHMemberName[97]
1611591250	1611591	97 HHMemberName[97]	1 Yes												4000																								2 No								4 No
1611591090	1611591	97 HHMemberName[97]
1611591120	1611591	97 HHMemberName[97]	1 Yes												20000																								2 No								4 No
1611591040	1611591	97 HHMemberName[97]
1611591280	1611591	98 HHMemberName[98]
1611591080	1611591	97 HHMemberName[97]	2 No
1611591100	1611591	97 HHMemberName[97]
1611591260	1611591	97 HHMemberName[97]	1 Yes	2 No	2 No										12000																								2 No								4 No
1611591180	1611591	97 HHMemberName[97]	2 No	2 No	2 No	2 No	2 No	2 No
1611591240	1611591	97 HHMemberName[97]	2 No
1611591270	1611591	97 HHMemberName[97]
1611591020	1611591	97 HHMemberName[97]
1611591060	1611591	97 HHMemberName[97]
1601043250	1601043	97 HHMemberName[97]
1601043160	1601043	97 HHMemberName[97]
1601043020	1601043	97 HHMemberName[97]
1601043010	1601043	97 HHMemberName[97]
1601043080	1601043	98 HHMemberName[98]
1601043090	1601043	97 HHMemberName[97]	1 Yes												30000																								1 Yes								997 Don't Know
1601043060	1601043	97 HHMemberName[97]
1601043140	1601043	97 HHMemberName[97]
1601043130	1601043	97 HHMemberName[97]
1601043270	1601043	97 HHMemberName[97]
1601043070	1601043	97 HHMemberName[97]	2 No
1601041370	1601041	97 HHMemberName[97]
1601041330	1601041	97 HHMemberName[97]	2 No
1601041390	1601041	97 HHMemberName[97]	2 No
1601041100	1601041	97 HHMemberName[97]
1601041190	1601041	1 HHMemberName[1]	2 No
1601041310	1601041	97 HHMemberName[97]
1601041060	1601041	97 HHMemberName[97]	997 Don't Know
1601041110	1601041	1 HHMemberName[1]	2 No	1 Yes												24000																								1 Yes								2 Yuan/Month
1601041170	1601041	97 HHMemberName[97]
1601041040	1601041	97 HHMemberName[97]
1601041140	1601041	97 HHMemberName[97]
1601041400	1601041	97 HHMemberName[97]	2 No	2 No
1601041200	1601041	97 HHMemberName[97]
1601041350	1601041	97 HHMemberName[97]
1601041270	1601041	97 HHMemberName[97]	1 Yes												36000																								1 Yes								997 Don't Know
1601041410	1601041	97 HHMemberName[97]
1601041210	1601041	97 HHMemberName[97]
1601041280	1601041	97 HHMemberName[97]	1 Yes												18000																								2 No								4 No
1601041070	1601041	97 HHMemberName[97]
1601041010	1601041	97 HHMemberName[97]
1601041220	1601041	97 HHMemberName[97]
1601041380	1601041	97 HHMemberName[97]
1601041120	1601041	97 HHMemberName[97]
1601041290	1601041	98 HHMemberName[98]
1601041150	1601041	1 HHMemberName[1]	1 Yes												30000																								1 Yes								2 Yuan/Month
1601041250	1601041	97 HHMemberName[97]
1601041260	1601041	97 HHMemberName[97]	1 Yes												20000																								997 Don't Know								997 Don't Know
1601041360	1601041	97 HHMemberName[97]	1 Yes												20000																								1 Yes								2 Yuan/Month
1601041320	1601041	98 HHMemberName[98]	1 Yes	2 No	2 No										2000																								1 Yes								4 No
1601041030	1601041	1 HHMemberName[1]	1 Yes	2 No	2 No										30000																								1 Yes								2 Yuan/Month
1601041130	1601041	97 HHMemberName[97]
1601042180	1601042	97 HHMemberName[97]
1601042280	1601042	97 HHMemberName[97]	2 No	2 No	2 No
1601042080	1601042	97 HHMemberName[97]
1601042250	1601042	97 HHMemberName[97]	1 Yes												5000																								2 No								4 No
1601042160	1601042	97 HHMemberName[97]
1601042240	1601042	97 HHMemberName[97]	2 No
1601042390	1601042	97 HHMemberName[97]	2 No
1601042400	1601042	97 HHMemberName[97]	1 Yes												32400																								997 Don't Know								997 Don't Know
1601042330	1601042	98 HHMemberName[98]	1 Yes												32400																								1 Yes								997 Don't Know
1601042430	1601042	97 HHMemberName[97]
1601042050	1601042	97 HHMemberName[97]
1601042300	1601042	97 HHMemberName[97]
1601042301	1601042	97 HHMemberName[97]
1601042220	1601042	97 HHMemberName[97]
1601042090	1601042	97 HHMemberName[97]
1601042130	1601042	97 HHMemberName[97]
1682312050	1682312	97 HHMemberName[97]
1682312130	1682312	97 HHMemberName[97]
1682312010	1682312	98 HHMemberName[98]	1 Yes												20000																								2 No								4 No
1682312110	1682312	1 HHMemberName[1]	2 No	2 No
1682312040	1682312	97 HHMemberName[97]	1 Yes	2 No	2 No										30000																								1 Yes								997 Don't Know
1682312240	1682312	97 HHMemberName[97]
1682312030	1682312	1 HHMemberName[1]	2 No
1682312180	1682312	98 HHMemberName[98]	2 No
1682312310	1682312	97 HHMemberName[97]	2 No
1682312060	1682312	97 HHMemberName[97]	2 No
1682312200	1682312	98 HHMemberName[98]	2 No
1682312250	1682312	97 HHMemberName[97]	2 No	2 No	2 No
1682312270	1682312	97 HHMemberName[97]
1682312300	1682312	97 HHMemberName[97]
1682312020	1682312	2 HHMemberName[2]	2 No	2 No	2 No	2 No
1682312230	1682312	98 HHMemberName[98]	1 Yes	2 No	2 No										6000																								2 No								4 No
1682312080	1682312	97 HHMemberName[97]
1682312100	1682312	2 HHMemberName[2]	2 No	2 No
1682312190	1682312	97 HHMemberName[97]
1682312220	1682312	97 HHMemberName[97]	2 No	2 No	2 No
1682312070	1682312	97 HHMemberName[97]
1682312170	1682312	97 HHMemberName[97]
1682312090	1682312	97 HHMemberName[97]
1682312210	1682312	98 HHMemberName[98]	2 No	2 No	2 No
1682312280	1682312	97 HHMemberName[97]	2 No	2 No
1682312120	1682312	97 HHMemberName[97]	2 No
1682311100	1682311	97 HHMemberName[97]
1682311010	1682311	97 HHMemberName[97]
1682311200	1682311	98 HHMemberName[98]
1682311060	1682311	97 HHMemberName[97]	2 No
1682311140	1682311	97 HHMemberName[97]
1682311320	1682311	97 HHMemberName[97]
1682311240	1682311	97 HHMemberName[97]
1682311040	1682311	98 HHMemberName[98]
1682311300	1682311	97 HHMemberName[97]	1 Yes	2 No	2 No	2 No									20000																								2 No								4 No
1682311080	1682311	97 HHMemberName[97]
1682311070	1682311	97 HHMemberName[97]
1682311090	1682311	1 HHMemberName[1]	2 No
1682311260	1682311	97 HHMemberName[97]
1682311160	1682311	98 HHMemberName[98]
1682311330	1682311	97 HHMemberName[97]	2 No	2 No
1682311150	1682311	97 HHMemberName[97]
1682311270	1682311	97 HHMemberName[97]
1682311180	1682311	98 HHMemberName[98]	2 No	2 No
1682311350	1682311	97 HHMemberName[97]
1682311020	1682311	97 HHMemberName[97]	1 Yes	1 Yes	2 No										43200	17000																							1 Yes	2 No							997 Don't Know	4 No
1682311050	1682311	97 HHMemberName[97]
1682311220	1682311	98 HHMemberName[98]
1682311030	1682311	97 HHMemberName[97]
1682311210	1682311	97 HHMemberName[97]
1682311250	1682311	97 HHMemberName[97]
1682311120	1682311	97 HHMemberName[97]
1682311290	1682311	97 HHMemberName[97]
1682311130	1682311	97 HHMemberName[97]
1682311280	1682311	97 HHMemberName[97]	2 No
1682313150	1682313	97 HHMemberName[97]	2 No	2 No	2 No
1682313210	1682313	97 HHMemberName[97]
1682313190	1682313	97 HHMemberName[97]	1 Yes												2500																								2 No								2 Yuan/Month
1682313140	1682313	97 HHMemberName[97]
1682313170	1682313	97 HHMemberName[97]
1682313120	1682313	97 HHMemberName[97]
1682313040	1682313	97 HHMemberName[97]
1682313041	1682313	97 HHMemberName[97]	2 No
1682313130	1682313	97 HHMemberName[97]
1682313160	1682313	97 HHMemberName[97]
1682313060	1682313	97 HHMemberName[97]
1682313250	1682313	97 HHMemberName[97]
1682313070	1682313	97 HHMemberName[97]
1682313240	1682313	97 HHMemberName[97]
1682313200	1682313	97 HHMemberName[97]
1682313050	1682313	97 HHMemberName[97]	2 No
1682313270	1682313	97 HHMemberName[97]
1682313020	1682313	98 HHMemberName[98]
1682313100	1682313	97 HHMemberName[97]
1682313080	1682313	97 HHMemberName[97]
1660062330	1660062	97 HHMemberName[97]	2 No
1660062140	1660062	97 HHMemberName[97]
1660062160	1660062	97 HHMemberName[97]	2 No	2 No
1660062230	1660062	97 HHMemberName[97]
1660062150	1660062	97 HHMemberName[97]	1 Yes	2 No											10000																								2 No								4 No
1660062280	1660062	97 HHMemberName[97]	2 No
1660062240	1660062	97 HHMemberName[97]
1660062010	1660062	97 HHMemberName[97]
1660062120	1660062	98 HHMemberName[98]	2 No
1660062250	1660062	97 HHMemberName[97]
1660062210	1660062	97 HHMemberName[97]
1660062180	1660062	2 HHMemberName[2]	2 No	2 No	2 No	2 No
1660062020	1660062	97 HHMemberName[97]
1660062270	1660062	97 HHMemberName[97]
1660062190	1660062	97 HHMemberName[97]
1660062320	1660062	97 HHMemberName[97]	2 No
1660062340	1660062	97 HHMemberName[97]	2 No
1660062100	1660062	97 HHMemberName[97]	2 No
1660062090	1660062	97 HHMemberName[97]
1660062200	1660062	97 HHMemberName[97]
1660062070	1660062	97 HHMemberName[97]
1660062310	1660062	97 HHMemberName[97]	2 No
1660062060	1660062	97 HHMemberName[97]
1660062130	1660062	97 HHMemberName[97]
1660062300	1660062	97 HHMemberName[97]	1 Yes	2 No																			10000	30000															2 No								4 No
1660062080	1660062	97 HHMemberName[97]	2 No
1660062220	1660062	97 HHMemberName[97]
1660063230	1660063	97 HHMemberName[97]	1 Yes	2 No											10000																								2 No								4 No
1660063080	1660063	97 HHMemberName[97]
1660063110	1660063	98 HHMemberName[98]
1660063060	1660063	97 HHMemberName[97]
1660063250	1660063	97 HHMemberName[97]	2 No	2 No
1660063200	1660063	98 HHMemberName[98]
1660063310	1660063	97 HHMemberName[97]
1660063330	1660063	97 HHMemberName[97]
1660063160	1660063	97 HHMemberName[97]
1660063210	1660063	97 HHMemberName[97]
1660063030	1660063	2 HHMemberName[2]	1 Yes	2 No											20000																								2 No								4 No
1660063220	1660063	97 HHMemberName[97]
1660063240	1660063	97 HHMemberName[97]	1 Yes	1 Yes	2 No	2 No	2 No								10000	30000																							2 No	1 Yes							4 No	997 Don't Know
1660063010	1660063	98 HHMemberName[98]
1660063340	1660063	97 HHMemberName[97]	2 No
1660063100	1660063	98 HHMemberName[98]
1660063280	1660063	97 HHMemberName[97]
1660063020	1660063	97 HHMemberName[97]
1660063170	1660063	98 HHMemberName[98]	2 No	2 No	2 No	2 No
1660063150	1660063	97 HHMemberName[97]
1660063370	1660063	97 HHMemberName[97]	2 No	2 No
1660063050	1660063	97 HHMemberName[97]
1660063040	1660063	97 HHMemberName[97]	2 No	2 No	2 No	2 No
1660063270	1660063	97 HHMemberName[97]
1660063260	1660063	97 HHMemberName[97]	2 No
1660063190	1660063	97 HHMemberName[97]
1660063140	1660063	97 HHMemberName[97]
1660063360	1660063	97 HHMemberName[97]
1660063090	1660063	97 HHMemberName[97]
1660063350	1660063	97 HHMemberName[97]
1660063320	1660063	97 HHMemberName[97]
1660063180	1660063	1 HHMemberName[1]	2 No	2 No	2 No
1660063070	1660063	2 HHMemberName[2]	2 No	2 No	2 No	2 No
1660063120	1660063	97 HHMemberName[97]
1660061150	1660061	97 HHMemberName[97]
1660061070	1660061	1 HHMemberName[1]	2 No	2 No
1660061020	1660061	97 HHMemberName[97]	1 Yes	1 Yes	2 No																		100000		100000	100000													1 Yes	997 Don't Know							997 Don't Know	997 Don't Know
1660061250	1660061	98 HHMemberName[98]
1660061110	1660061	97 HHMemberName[97]
1660061050	1660061	97 HHMemberName[97]
1660061040	1660061	97 HHMemberName[97]	2 No	1 Yes	2 No	2 No	2 No									36000																								1 Yes								997 Don't Know
1660061260	1660061	97 HHMemberName[97]
1660061030	1660061	97 HHMemberName[97]
1660061240	1660061	98 HHMemberName[98]
1660061080	1660061	97 HHMemberName[97]
1660061060	1660061	98 HHMemberName[98]	1 Yes	2 No											10000																								2 No								1 Yuan/Year
1660061160	1660061	97 HHMemberName[97]
1660061140	1660061	97 HHMemberName[97]
1660061010	1660061	98 HHMemberName[98]
1660061270	1660061	97 HHMemberName[97]	2 No
1660061090	1660061	97 HHMemberName[97]
1660061180	1660061	97 HHMemberName[97]	2 No
1660061210	1660061	97 HHMemberName[97]
1660061100	1660061	97 HHMemberName[97]	2 No
1660061190	1660061	97 HHMemberName[97]
1660061230	1660061	97 HHMemberName[97]
1660061120	1660061	97 HHMemberName[97]
1660061200	1660061	97 HHMemberName[97]
2124283260	2124283	97 HHMemberName[97]
2124283120	2124283	98 HHMemberName[98]	1 Yes	1 Yes											18000	18000																							2 No	2 No							1 Yuan/Year	1 Yuan/Year
2124283040	2124283	98 HHMemberName[98]
2124283060	2124283	98 HHMemberName[98]	2 No	2 No	2 No
2124283080	2124283	97 HHMemberName[97]	2 No
2124283280	2124283	98 HHMemberName[98]
2124283390	2124283	98 HHMemberName[98]
2124283220	2124283	97 HHMemberName[97]	2 No	1 Yes												36000																								2 No								4 No
2124283190	2124283	97 HHMemberName[97]
2124283180	2124283	97 HHMemberName[97]
2124283350	2124283	97 HHMemberName[97]
2124283140	2124283	97 HHMemberName[97]
2124283330	2124283	98 HHMemberName[98]	2 No
2124283240	2124283	97 HHMemberName[97]
2124283300	2124283	97 HHMemberName[97]
2124283310	2124283	97 HHMemberName[97]
2124283210	2124283	97 HHMemberName[97]
2124283100	2124283	97 HHMemberName[97]
2124283090	2124283	1 HHMemberName[1]	1 Yes	2 No											36000																								1 Yes								997 Don't Know
2124283160	2124283	97 HHMemberName[97]	2 No
2124283130	2124283	97 HHMemberName[97]
2124283030	2124283	97 HHMemberName[97]
2124283110	2124283	98 HHMemberName[98]
2124283320	2124283	97 HHMemberName[97]
2124283360	2124283	97 HHMemberName[97]	2 No
2124283370	2124283	97 HHMemberName[97]
2124283170	2124283	97 HHMemberName[97]
2124283230	2124283	1 HHMemberName[1]	2 No	2 No
2124283290	2124283	97 HHMemberName[97]
2124283250	2124283	97 HHMemberName[97]	1 Yes	2 No	2 No										30000																								2 No								4 No
2124282320	2124282	97 HHMemberName[97]	2 No
2124282110	2124282	98 HHMemberName[98]	2 No	1 Yes	997 Don't Know	2 No	2 No																		10000	30000														2 No								4 No
2124282020	2124282	97 HHMemberName[97]
2124282190	2124282	97 HHMemberName[97]	2 No
2124282150	2124282	97 HHMemberName[97]	1 Yes												20000																								1 Yes								1 Yuan/Year
2124282280	2124282	98 HHMemberName[98]
2124282230	2124282	98 HHMemberName[98]
2124282180	2124282	97 HHMemberName[97]
2124282250	2124282	97 HHMemberName[97]	2 No
2124282140	2124282	97 HHMemberName[97]
2124282270	2124282	97 HHMemberName[97]	1 Yes																																				997 Don't Know								997 Don't Know
2124282340	2124282	97 HHMemberName[97]
2124282200	2124282	97 HHMemberName[97]	1 Yes	2 No																			10000	30000															1 Yes								997 Don't Know
2124282060	2124282	97 HHMemberName[97]
2124282310	2124282	97 HHMemberName[97]
2124282160	2124282	97 HHMemberName[97]
2124282130	2124282	98 HHMemberName[98]
2124282120	2124282	97 HHMemberName[97]
2124282050	2124282	1 HHMemberName[1]	2 No
2124282360	2124282	97 HHMemberName[97]	2 No
2124282080	2124282	97 HHMemberName[97]	1 Yes	2 No											300000																								1 Yes								1 Yuan/Year
2124282240	2124282	98 HHMemberName[98]	1 Yes	1 Yes	2 No											30000							30000	30000															2 No	2 No							2 Yuan/Month	2 Yuan/Month
2124281150	2124281	1 HHMemberName[1]	1 Yes	2 No											40000																								2 No								4 No
2124281250	2124281	97 HHMemberName[97]
2124281130	2124281	97 HHMemberName[97]
2124281170	2124281	97 HHMemberName[97]	2 No
2124281180	2124281	97 HHMemberName[97]
2124281240	2124281	98 HHMemberName[98]
2124281060	2124281	97 HHMemberName[97]
2124281040	2124281	97 HHMemberName[97]
2124281320	2124281	97 HHMemberName[97]
2124281340	2124281	97 HHMemberName[97]
2124281070	2124281	97 HHMemberName[97]	1 Yes												60000																								2 No								997 Don't Know
2124281190	2124281	97 HHMemberName[97]
2124281300	2124281	97 HHMemberName[97]	2 No	2 No
2124281120	2124281	97 HHMemberName[97]	2 No
2124281210	2124281	97 HHMemberName[97]
2124281030	2124281	97 HHMemberName[97]
2124281080	2124281	97 HHMemberName[97]
2111761350	2111761	97 HHMemberName[97]	2 No
2111761240	2111761	98 HHMemberName[98]	2 No
2111761100	2111761	97 HHMemberName[97]
2111761060	2111761	97 HHMemberName[97]	1 Yes												30000																								2 No								4 No
2111761150	2111761	97 HHMemberName[97]	2 No	2 No	2 No	2 No	2 No	2 No	2 No
2111761370	2111761	97 HHMemberName[97]	2 No	2 No	1 Yes												36000																								1 Yes								997 Don't Know
2111761190	2111761	97 HHMemberName[97]
2111761070	2111761	97 HHMemberName[97]	2 No	1 Yes	2 No											0									10000	10000														2 No								997 Don't Know
2111761110	2111761	97 HHMemberName[97]
2111761380	2111761	97 HHMemberName[97]	2 No
2111761250	2111761	97 HHMemberName[97]	2 No
2111761300	2111761	97 HHMemberName[97]
2111761170	2111761	97 HHMemberName[97]	2 No	2 No
2111761280	2111761	97 HHMemberName[97]
2111761270	2111761	97 HHMemberName[97]
2111761130	2111761	97 HHMemberName[97]
2111761360	2111761	98 HHMemberName[98]	2 No
2111761340	2111761	97 HHMemberName[97]
2111761020	2111761	98 HHMemberName[98]
2111761200	2111761	97 HHMemberName[97]
2111761010	2111761	97 HHMemberName[97]	1 Yes	1 Yes	2 No										6000	36000																							2 No	2 No							4 No	4 No
2111761160	2111761	97 HHMemberName[97]
2111761030	2111761	97 HHMemberName[97]
2111761080	2111761	2 HHMemberName[2]	2 No	2 No
2111761220	2111761	97 HHMemberName[97]
2111761330	2111761	98 HHMemberName[98]	1 Yes	2 No	2 No										10000																								2 No								4 No
2111761120	2111761	97 HHMemberName[97]	2 No
2111761310	2111761	97 HHMemberName[97]
2111761050	2111761	97 HHMemberName[97]
2111761140	2111761	97 HHMemberName[97]
2111761290	2111761	97 HHMemberName[97]
2111761320	2111761	97 HHMemberName[97]
2111761390	2111761	98 HHMemberName[98]	2 No
2111761210	2111761	97 HHMemberName[97]
2111761260	2111761	97 HHMemberName[97]
2111761230	2111761	97 HHMemberName[97]
2111761180	2111761	98 HHMemberName[98]
2111761040	2111761	97 HHMemberName[97]
2111762030	2111762	97 HHMemberName[97]	2 No	2 No	2 No	2 No
2111762070	2111762	97 HHMemberName[97]
2111762040	2111762	98 HHMemberName[98]
2111762200	2111762	97 HHMemberName[97]
2111762250	2111762	97 HHMemberName[97]
2111762260	2111762	98 HHMemberName[98]	2 No	2 No	997 Don't Know
2111762080	2111762	97 HHMemberName[97]
2111762230	2111762	98 HHMemberName[98]
2111762050	2111762	97 HHMemberName[97]
2111762360	2111762	97 HHMemberName[97]	2 No
2111762140	2111762	97 HHMemberName[97]
2111762380	2111762	97 HHMemberName[97]	2 No
2111762110	2111762	97 HHMemberName[97]	2 No
2111762180	2111762	97 HHMemberName[97]
2111762150	2111762	97 HHMemberName[97]
2111762280	2111762	97 HHMemberName[97]
2111762330	2111762	97 HHMemberName[97]	2 No
2111762010	2111762	97 HHMemberName[97]
2111762100	2111762	97 HHMemberName[97]
2111762270	2111762	97 HHMemberName[97]
2111762210	2111762	2 HHMemberName[2]	2 No	2 No
2111762290	2111762	97 HHMemberName[97]
2111762300	2111762	97 HHMemberName[97]	2 No
2111762320	2111762	98 HHMemberName[98]	2 No	2 No
2111762120	2111762	98 HHMemberName[98]
2111762190	2111762	97 HHMemberName[97]
2111762220	2111762	97 HHMemberName[97]
2111762160	2111762	97 HHMemberName[97]	2 No
2111762090	2111762	97 HHMemberName[97]	2 No
2111762020	2111762	97 HHMemberName[97]	2 No
2111762060	2111762	97 HHMemberName[97]
2111762310	2111762	97 HHMemberName[97]
2111762350	2111762	97 HHMemberName[97]
2111762130	2111762	97 HHMemberName[97]
2111762170	2111762	97 HHMemberName[97]	2 No
2111762340	2111762	1 HHMemberName[1]	2 No	2 No
2111762370	2111762	97 HHMemberName[97]	2 No	2 No
2111762240	2111762	97 HHMemberName[97]	1 Yes	2 No											38400																								1 Yes								2 Yuan/Month
2111763340	2111763	98 HHMemberName[98]	2 No
2111763270	2111763	97 HHMemberName[97]
2111763220	2111763	97 HHMemberName[97]	2 No
2111763170	2111763	97 HHMemberName[97]
2111763140	2111763	97 HHMemberName[97]
2111763040	2111763	97 HHMemberName[97]	1 Yes												31200																								1 Yes								997 Don't Know
2111763360	2111763	1 HHMemberName[1]	2 No	2 No
2111763090	2111763	97 HHMemberName[97]
2111763200	2111763	97 HHMemberName[97]
2111763210	2111763	97 HHMemberName[97]
2111763240	2111763	97 HHMemberName[97]
2111763160	2111763	1 HHMemberName[1]	2 No	2 No	2 No
2111763250	2111763	97 HHMemberName[97]
2111763320	2111763	97 HHMemberName[97]
2111763260	2111763	97 HHMemberName[97]
2111763180	2111763	97 HHMemberName[97]
2111763130	2111763	97 HHMemberName[97]	2 No	2 No	2 No
2111763100	2111763	97 HHMemberName[97]
2111763300	2111763	97 HHMemberName[97]	2 No	2 No
2111763310	2111763	98 HHMemberName[98]
2111763350	2111763	97 HHMemberName[97]	2 No
2111763110	2111763	97 HHMemberName[97]
2111763120	2111763	97 HHMemberName[97]
2111763080	2111763	97 HHMemberName[97]
2111763190	2111763	97 HHMemberName[97]
2111763070	2111763	1 HHMemberName[1]	1 Yes												80000																								1 Yes								3 Percent of Wage
2111763010	2111763	97 HHMemberName[97]
2111763050	2111763	98 HHMemberName[98]
2111763030	2111763	97 HHMemberName[97]
2111763150	2111763	97 HHMemberName[97]
2111763290	2111763	97 HHMemberName[97]	2 No
2111763230	2111763	97 HHMemberName[97]
2111763020	2111763	98 HHMemberName[98]
2111763280	2111763	97 HHMemberName[97]
2111542270	2111542	98 HHMemberName[98]	1 Yes												18000																								997 Don't Know								997 Don't Know
2111542080	2111542	97 HHMemberName[97]	2 No
2111542180	2111542	1 HHMemberName[1]	2 No
2111542150	2111542	98 HHMemberName[98]
2111542360	2111542	97 HHMemberName[97]
2111542310	2111542	97 HHMemberName[97]
2111542220	2111542	97 HHMemberName[97]	2 No
2111542230	2111542	97 HHMemberName[97]
[truncated: 9,545 more rows]
[truncated: 526 more columns]
