# Supplementary material for: Influence of intergenerational support on the mental health of older people in China
Source: PLoS One. 2024 Apr 18;19(4):e0299986. doi: 10.1371/journal.pone.0299986 (PMC11025908; doi:10.1371/journal.pone.0299986)
Supplement: S2 Dataset — (ZIP) [file pone.0299986.s002.zip › S1 dataset(2)/S1F-Family_Transfer.xlsx]

## Sheet: Sheet1
ID	householdID	communityID	cd001_w4_1_	cd001_w4_2_	cd001_w4_3_	cd001_w4_4_	cd001_w4_5_	cd001_w4_6_	cd001_w4_7_	cd001_w4_8_	cd001_w3_1_1__s1	cd001_w3_1_1__s2	cd001_w3_1_1__s3	cd001_w3_1_1__s4	cd001_w3_1_1__s5	cd001_w3_1_1__s6	cd001_w3_1_1__s7	cd001_w3_1_1__s8	cd001_w3_1_1__s9	cd001_w3_1_1__s10	cd001_w3_1_1__s11	cd001_w3_1_2__s1	cd001_w3_1_2__s2	cd001_w3_1_2__s3	cd001_w3_1_2__s4	cd001_w3_1_2__s5	cd001_w3_1_2__s6	cd001_w3_1_2__s7	cd001_w3_1_2__s8	cd001_w3_1_2__s11	cd001_w3_1_3_	cd001_w3_1_4_	cd001_w3_1_5_	cd001_w3_1_6_	cd001_w3_2_2_	cd001_w3_2_5__s1	cd001_w3_2_5__s2	cd001_w3_2_5__s3	cd001_w3_2_5__s4	cd001_w3_2_5__s5	cd001_w3_2_5__s6	cd001_w3_2_5__s7	cd001_w3_2_5__s8	cd001_w3_2_6__s1	cd001_w3_2_6__s2	cd001_w3_2_6__s3	cd001_w3_2_6__s4	cd001_w3_2_6__s5	cd001_w3_2_6__s6
094004113002	0940041130	0940041
094004111001	0940041110	0940041
094004112001	0940041120	0940041
094004114001	0940041140	0940041
094004118001	0940041180	0940041
094004121001	0940041210	0940041
094004119002	0940041190	0940041
094004122001	0940041220	0940041					2 His/Her Spouse
094004109001	0940041090	0940041	4 Siblings								0 No	0 No	0 No	4 Yes	0 No	0 No	0 No	0 No	0 No	0 No	0 No
094004117001	0940041170	0940041
094004107001	0940041070	0940041
094004313001	0940043130	0940043	2 His/Her Spouse
094004317001	0940043170	0940043
094004302002	0940043020	0940043					10 Nursing home
094004316002	0940043160	0940043	1 Alone				1 Alone
094004308001	0940043080	0940043		4 Siblings																		0 No	0 No	3 Yes	0 No	0 No	0 No	0 No	0 No	0 No
094004303002	0940043030	0940043
094004307002	0940043070	0940043
094004319003	0940043190	0940043						1 Alone
094004320002	0940043200	0940043
094004322001	0940043220	0940043	1 Alone
094004318001	0940043180	0940043						1 Alone
094004311001	0940043110	0940043	4 Siblings					1 Alone			1 Yes	0 No	0 No	0 No	0 No	0 No	0 No	0 No	0 No	0 No	0 No
094004309001	0940043090	0940043
094004219001	0940042190	0940042
094004220001	0940042200	0940042
094004210001	0940042100	0940042
094004208002	0940042080	0940042
094004223002	0940042230	0940042
094004226001	0940042260	0940042
094004214001	0940042140	0940042
094004216001	0940042160	0940042
094004212002	0940042120	0940042
094004211001	0940042110	0940042		4 Siblings																		0 No	0 No	0 No	4 Yes	0 No	0 No	0 No	0 No	0 No
194037217001	1940372170	1940372
194037205001	1940372050	1940372						5 Spouse's Siblings																																				1 Yes	0 No	0 No	0 No	0 No	0 No
194037221002	1940372210	1940372
194037219002	1940372190	1940372
194037214002	1940372140	1940372
194037206001	1940372060	1940372	4 Siblings								0 No	0 No	0 No	4 Yes	0 No	0 No	0 No	0 No	0 No	0 No	0 No
194037204001	1940372040	1940372		4 Siblings																		0 No	2 Yes	3 Yes	0 No	5 Yes	0 No	0 No	0 No	0 No
194037224001	1940372240	1940372	4 Siblings					1 Alone			1 Yes	0 No	0 No	0 No	0 No	0 No	0 No	0 No	0 No	0 No	0 No
194037227002	1940372270	1940372					1 Alone
194037333002	1940373330	1940373
194037301002	1940373010	1940373
194037320001	1940373200	1940373		4 Siblings				1 Alone														0 No	0 No	0 No	0 No	5 Yes	0 No	0 No	0 No	0 No
194037315002	1940373150	1940373
194037311002	1940373110	1940373
194037310002	1940373100	1940373		3 Respondents				1 Alone
194037329001	1940373290	1940373
194037316001	1940373160	1940373
194037314002	1940373140	1940373						1 Alone
194037321001	1940373210	1940373
194037319001	1940373190	1940373		4 Siblings				5 Spouse's Siblings														0 No	0 No	0 No	4 Yes	0 No	0 No	0 No	0 No	0 No														0 No	0 No	3 Yes	0 No	0 No	0 No
194037306002	1940373060	1940373		4 Siblings																		0 No	0 No	0 No	0 No	5 Yes	0 No	0 No	0 No	0 No
194037325001	1940373250	1940373		1 Alone			1 Alone
194037345001	1940373450	1940373	2 His/Her Spouse
194037351001	1940373510	1940373		3 Respondents
194037308001	1940373080	1940373						3 Respondents
194037307002	1940373070	1940373
194037340001	1940373400	1940373					3 Respondents
194037326001	1940373260	1940373
194037348001	1940373480	1940373
194037328001	1940373280	1940373
194037347002	1940373470	1940373
194037344001	1940373440	1940373	2 His/Her Spouse					1 Alone
194037341001	1940373410	1940373					2 His/Her Spouse
194037350002	1940373500	1940373	1 Alone
194037324002	1940373240	1940373
194037302001	1940373020	1940373
194037343001	1940373430	1940373	4 Siblings					3 Respondents			0 No	0 No	3 Yes	4 Yes	0 No	0 No	0 No	0 No	0 No	0 No	0 No
194037332002	1940373320	1940373						1 Alone
194037335001	1940373350	1940373	1 Alone
194037346001	1940373460	1940373		4 Siblings			5 Spouse's Siblings															0 No	0 No	0 No	4 Yes	0 No	0 No	0 No	0 No	0 No						1 Yes	0 No	0 No	0 No	0 No	0 No	0 No	0 No
194037330001	1940373300	1940373
194037336001	1940373360	1940373
194037338001	1940373380	1940373
194037334002	1940373340	1940373
194037318002	1940373180	1940373	1 Alone				1 Alone
194037303001	1940373030	1940373
194037349002	1940373490	1940373		3 Respondents			3 Respondents
194037312001	1940373120	1940373
064028313002	0640283130	0640283
064028316002	0640283160	0640283						3 Respondents
064028307001	0640283070	0640283
064028317002	0640283170	0640283	1 Alone					1 Alone
064028315001	0640283150	0640283
064028314001	0640283140	0640283
064028311001	0640283110	0640283	4 Siblings								0 No	2 Yes	0 No	0 No	0 No	0 No	0 No	0 No	0 No	0 No	0 No
064028310001	0640283100	0640283
064028308001	0640283080	0640283
064028304002	0640283040	0640283
064028312001	0640283120	0640283		1 Alone			2 His/Her Spouse
064028301001	0640283010	0640283
064028106001	0640281060	0640281
064028105002	0640281050	0640281
064028101002	0640281010	0640281
064028124002	0640281240	0640281	1 Alone				1 Alone
064028108002	0640281080	0640281		4 Siblings																		1 Yes	0 No	0 No	0 No	0 No	0 No	0 No	0 No	0 No
064028102001	0640281020	0640281
064028111002	0640281110	0640281
064028121002	0640281210	0640281		4 Siblings			3 Respondents															0 No	0 No	0 No	4 Yes	0 No	0 No	0 No	0 No	0 No
064028110003	0640281100	0640281
064028117002	0640281170	0640281		3 Respondents				5 Spouse's Siblings																																				0 No	2 Yes	0 No	0 No	0 No	0 No
064028103001	0640281030	0640281
064028115001	0640281150	0640281
064028126001	0640281260	0640281	1 Alone
064028125001	0640281250	0640281
064028112002	0640281120	0640281
064028118002	0640281180	0640281
064028114002	0640281140	0640281						1 Alone
064028122001	0640281220	0640281		3 Respondents			1 Alone
064028104001	0640281040	0640281						1 Alone
064028119001	0640281190	0640281
064028113002	0640281130	0640281					5 Spouse's Siblings																													0 No	2 Yes	0 No	0 No	0 No	0 No	0 No	0 No
064028208001	0640282080	0640282
064028215001	0640282150	0640282		4 Siblings																		1 Yes	0 No	0 No	0 No	0 No	0 No	0 No	0 No	0 No
064028218002	0640282180	0640282					1 Alone
064028212002	0640282120	0640282
064028217002	0640282170	0640282	2 His/Her Spouse			2 His/Her Spouse
064028223001	0640282230	0640282		3 Respondents			2 His/Her Spouse
064028205001	0640282050	0640282
064028203002	0640282030	0640282					1 Alone
064028221001	0640282210	0640282		3 Respondents
064028220001	0640282200	0640282	1 Alone
064028210001	0640282100	0640282
064028210102	0640282101	0640282	1 Alone
064028206001	0640282060	0640282
064028216001	0640282160	0640282
064028209001	0640282090	0640282
064028219002	0640282190	0640282
064028211001	0640282110	0640282
064028228002	0640282280	0640282	1 Alone				1 Alone
064028224002	0640282240	0640282	2 His/Her Spouse
064033321001	0640333210	0640333
064033327002	0640333270	0640333
064033325002	0640333250	0640333
064033322001	0640333220	0640333
064033330002	0640333300	0640333
064033341001	0640333410	0640333		3 Respondents
064033324001	0640333240	0640333
064033333001	0640333330	0640333
064033306002	0640333060	0640333						3 Respondents
064033301002	0640333010	0640333
064033342002	0640333420	0640333
064033331002	0640333310	0640333
064033303001	0640333030	0640333
064033340002	0640333400	0640333		4 Siblings																		0 No	2 Yes	0 No	0 No	0 No	0 No	0 No	0 No	0 No
064033336001	0640333360	0640333		4 Siblings																		0 No	2 Yes	0 No	0 No	0 No	0 No	0 No	0 No	0 No
064033304001	0640333040	0640333
064033343002	0640333430	0640333
064033307001	0640333070	0640333
064033326001	0640333260	0640333
064033320001	0640333200	0640333
064033308001	0640333080	0640333
064033334001	0640333340	0640333
064033319002	0640333190	0640333
064033313002	0640333130	0640333
064033316002	0640333160	0640333
064033335002	0640333350	0640333
064033314002	0640333140	0640333
064033318002	0640333180	0640333					1 Alone
064033328001	0640333280	0640333		4 Siblings																		0 No	0 No	3 Yes	0 No	0 No	0 No	0 No	0 No	0 No
064033338002	0640333380	0640333
064033317001	0640333170	0640333
064033339001	0640333390	0640333
064033302001	0640333020	0640333
064033309001	0640333090	0640333		1 Alone				5 Spouse's Siblings																																				0 No	0 No	3 Yes	0 No	0 No	0 No
064033329002	0640333290	0640333
064033312001	0640333120	0640333
064033311001	0640333110	0640333						1 Alone
064033332001	0640333320	0640333		3 Respondents
064033310001	0640333100	0640333
064033221002	0640332210	0640332
064033234001	0640332340	0640332
064033207001	0640332070	0640332					3 Respondents
064033223002	0640332230	0640332
064033212001	0640332120	0640332
064033219002	0640332190	0640332	4 Siblings					5 Spouse's Siblings			1 Yes	0 No	0 No	0 No	0 No	0 No	0 No	0 No	0 No	0 No	0 No																							0 No	0 No	0 No	4 Yes	0 No	0 No
064033215001	0640332150	0640332
064033225001	0640332250	0640332		1 Alone
064033213001	0640332130	0640332
064033232001	0640332320	0640332		4 Siblings				5 Spouse's Siblings														0 No	2 Yes	0 No	0 No	0 No	0 No	0 No	0 No	0 No														0 No	2 Yes	0 No	0 No	0 No	0 No
064033201002	0640332010	0640332
064033233001	0640332330	0640332	1 Alone				5 Spouse's Siblings																													1 Yes	0 No	0 No	0 No	0 No	0 No	0 No	0 No
064033208001	0640332080	0640332
064033230001	0640332300	0640332
064033203001	0640332030	0640332
064033209002	0640332090	0640332
064033206001	0640332060	0640332
064033226002	0640332260	0640332					5 Spouse's Siblings																													1 Yes	2 Yes	0 No	0 No	0 No	0 No	0 No	0 No
064033220002	0640332200	0640332	3 Respondents				5 Spouse's Siblings																													1 Yes	0 No	0 No	0 No	0 No	0 No	0 No	0 No
064033210002	0640332100	0640332	4 Siblings								1 Yes	0 No	0 No	0 No	0 No	0 No	0 No	0 No	0 No	0 No	0 No
064033228001	0640332280	0640332
064033217002	0640332170	0640332
064033231002	0640332310	0640332	4 Siblings				3 Respondents				0 No	2 Yes	0 No	0 No	0 No	0 No	0 No	0 No	0 No	0 No	0 No
064033211001	0640332110	0640332
064033235002	0640332350	0640332
064033224001	0640332240	0640332
064033216001	0640332160	0640332
064033229001	0640332290	0640332
064033202001	0640332020	0640332
064033218002	0640332180	0640332
064033214001	0640332140	0640332	4 Siblings				5 Spouse's Siblings				1 Yes	0 No	0 No	0 No	0 No	0 No	0 No	0 No	0 No	0 No	0 No															0 No	2 Yes	0 No	0 No	0 No	0 No	0 No	0 No
064033222002	0640332220	0640332
064033204002	0640332040	0640332
064033103001	0640331030	0640331
064033122003	0640331220	0640331		4 Siblings			3 Respondents															0 No	0 No	3 Yes	0 No	0 No	0 No	0 No	0 No	0 No
064033110001	0640331100	0640331
064033108001	0640331080	0640331
064033127002	0640331270	0640331
064033120002	0640331200	0640331	4 Siblings					5 Spouse's Siblings			1 Yes	0 No	0 No	0 No	0 No	0 No	0 No	0 No	0 No	0 No	0 No																							0 No	0 No	0 No	4 Yes	0 No	0 No
064033123001	0640331230	0640331
064033130001	0640331300	0640331
064033119001	0640331190	0640331						5 Spouse's Siblings																																				0 No	0 No	0 No	0 No	0 No	0 No
064033128001	0640331280	0640331	1 Alone
064033109002	0640331090	0640331
064033117002	0640331170	0640331
064033106001	0640331060	0640331						5 Spouse's Siblings																																				1 Yes	0 No	0 No	0 No	0 No	0 No
064033116001	0640331160	0640331
064033101001	0640331010	0640331
064033124001	0640331240	0640331		3 Respondents
064033129001	0640331290	0640331		3 Respondents
064033102001	0640331020	0640331
064033111001	0640331110	0640331		1 Alone			1 Alone
064033125001	0640331250	0640331	1 Alone					5 Spouse's Siblings																																				0 No	2 Yes	0 No	0 No	0 No	0 No
064033126002	0640331260	0640331
064033114002	0640331140	0640331
064033113002	0640331130	0640331
064033118001	0640331180	0640331
064033112001	0640331120	0640331
064033132001	0640331320	0640331		4 Siblings																		1 Yes	0 No	0 No	0 No	0 No	0 No	0 No	0 No	0 No
064033131002	0640331310	0640331		1 Alone			1 Alone
064033115001	0640331150	0640331
064033104001	0640331040	0640331
064033105002	0640331050	0640331						5 Spouse's Siblings																																				0 No	0 No	0 No	4 Yes	0 No	0 No
064033107001	0640331070	0640331
060481308001	0604813080	0604813
060481310001	0604813100	0604813
060481301001	0604813010	0604813
060481312001	0604813120	0604813
060481322002	0604813220	0604813
060481303001	0604813030	0604813		4 Siblings				1 Alone														0 No	0 No	0 No	0 No	5 Yes	0 No	0 No	0 No	0 No
060481325001	0604813250	0604813
060481309002	0604813090	0604813
060481307001	0604813070	0604813
060481320002	0604813200	0604813
060481302001	0604813020	0604813
060481313001	0604813130	0604813		3 Respondents
060481331001	0604813310	0604813	9 Other Relatives				5 Spouse's Siblings																													1 Yes	0 No	0 No	0 No	0 No	0 No	0 No	0 No
060481316001	0604813160	0604813						5 Spouse's Siblings																																				0 No	0 No	0 No	0 No	5 Yes	0 No
060481326001	0604813260	0604813					2 His/Her Spouse
060481328001	0604813280	0604813
060481323001	0604813230	0604813
060481327001	0604813270	0604813					2 His/Her Spouse
060481329002	0604813290	0604813	1 Alone					1 Alone
060481321002	0604813210	0604813
060481305001	0604813050	0604813
060481332001	0604813320	0604813	4 Siblings				1 Alone				1 Yes	0 No	0 No	0 No	0 No	0 No	0 No	0 No	0 No	0 No	0 No
060481304002	0604813040	0604813		1 Alone
060481330001	0604813300	0604813	1 Alone					3 Respondents
060481319001	0604813190	0604813
060481311001	0604813110	0604813		1 Alone
060481324001	0604813240	0604813
060481132002	0604811320	0604811	1 Alone					5 Spouse's Siblings																																				0 No	2 Yes	0 No	0 No	0 No	0 No
060481102001	0604811020	0604811					5 Spouse's Siblings																													1 Yes	0 No	0 No	0 No	0 No	0 No	0 No	0 No
060481136001	0604811360	0604811
060481118001	0604811180	0604811
060481109002	0604811090	0604811	1 Alone
060481111002	0604811110	0604811		4 Siblings				8 Siblings' Children of Spouse														0 No	2 Yes	0 No	0 No	0 No	0 No	0 No	0 No	0 No
060481101002	0604811010	0604811
060481125001	0604811250	0604811
060481107002	0604811070	0604811
060481114001	0604811140	0604811
060481128001	0604811280	0604811	2 His/Her Spouse				8 Siblings' Children of Spouse
060481104002	0604811040	0604811
060481108001	0604811080	0604811		4 Siblings																		0 No	2 Yes	3 Yes	0 No	0 No	0 No	0 No	0 No	0 No
060481123001	0604811230	0604811
060481124002	0604811240	0604811						1 Alone
060481120001	0604811200	0604811		3 Respondents
060481112002	0604811120	0604811
060481133001	0604811330	0604811
060481110002	0604811100	0604811		4 Siblings																		1 Yes	0 No	0 No	0 No	0 No	0 No	0 No	0 No	0 No
060481122002	0604811220	0604811
060481119002	0604811190	0604811		1 Alone
060481130001	0604811300	0604811
060481106002	0604811060	0604811
060481127002	0604811270	0604811
060481117001	0604811170	0604811	4 Siblings								0 No	0 No	0 No	4 Yes	0 No	0 No	0 No	0 No	0 No	0 No	0 No
060481129001	0604811290	0604811
060481121001	0604811210	0604811
060481140001	0604811400	0604811	1 Alone				2 His/Her Spouse
060481126001	0604811260	0604811		9 Other Relatives				3 Respondents
060481135002	0604811350	0604811
060481105001	0604811050	0604811
060481134002	0604811340	0604811	4 Siblings								0 No	0 No	3 Yes	0 No	0 No	0 No	0 No	0 No	0 No	0 No	0 No
060481131001	0604811310	0604811
060481115001	0604811150	0604811
060481113001	0604811130	0604811		4 Siblings																		0 No	0 No	0 No	4 Yes	0 No	0 No	0 No	0 No	0 No
060481116001	0604811160	0604811	1 Alone				1 Alone
060481208001	0604812080	0604812
060481230002	0604812300	0604812
060481219002	0604812190	0604812
060481238001	0604812380	0604812
060481223002	0604812230	0604812		1 Alone
060481241002	0604812410	0604812						3 Respondents
060481220001	0604812200	0604812
060481217002	0604812170	0604812
060481212001	0604812120	0604812
060481218002	0604812180	0604812
060481234001	0604812340	0604812
060481205002	0604812050	0604812
060481224001	0604812240	0604812
060481242002	0604812420	0604812	2 His/Her Spouse				2 His/Her Spouse
060481207001	0604812070	0604812
060481239002	0604812390	0604812
060481222001	0604812220	0604812
060481231001	0604812310	0604812
060481226001	0604812260	0604812				4 Siblings																										2
060481211001	0604812110	0604812
060481240002	0604812400	0604812	4 Siblings				2 His/Her Spouse				1 Yes	0 No	0 No	0 No	0 No	0 No	0 No	0 No	0 No	0 No	0 No
060481213001	0604812130	0604812
060481203002	0604812030	0604812
060481201002	0604812010	0604812
060481232001	0604812320	0604812
060481209001	0604812090	0604812	1 Alone
060481233001	0604812330	0604812
060481216002	0604812160	0604812
060481221001	0604812210	0604812					5 Spouse's Siblings																													0 No	2 Yes	0 No	0 No	0 No	0 No	0 No	0 No
060481227001	0604812270	0604812
060481237002	0604812370	0604812
060481235001	0604812350	0604812
060481210001	0604812100	0604812
060481202001	0604812020	0604812
060481214001	0604812140	0604812
060481206001	0604812060	0604812						1 Alone
060481225002	0604812250	0604812
060481229002	0604812290	0604812
060481215001	0604812150	0604812		4 Siblings				5 Spouse's Siblings														1 Yes	2 Yes	3 Yes	4 Yes	0 No	0 No	0 No	0 No	0 No														0 No	0 No	0 No	4 Yes	5 Yes	0 No
060481204001	0604812040	0604812
060440116001	0604401160	0604401
060440124001	0604401240	0604401
060440131001	0604401310	0604401
060440109001	0604401090	0604401
060440120002	0604401200	0604401	4 Siblings								0 No	0 No	3 Yes	0 No	0 No	0 No	0 No	0 No	0 No	0 No	0 No
060440106002	0604401060	0604401
060440102001	0604401020	0604401
060440117001	0604401170	0604401
060440107001	0604401070	0604401
060440110001	0604401100	0604401
060440105002	0604401050	0604401	10 Nursing home
060440137002	0604401370	0604401						1 Alone
060440139002	0604401390	0604401						5 Spouse's Siblings																																				0 No	2 Yes	0 No	0 No	0 No	0 No
060440133001	0604401330	0604401
060440108001	0604401080	0604401
060440127001	0604401270	0604401
060440104002	0604401040	0604401
060440130002	0604401300	0604401		4 Siblings				5 Spouse's Siblings														0 No	2 Yes	0 No	0 No	0 No	0 No	0 No	0 No	0 No														1 Yes	0 No	0 No	0 No	0 No	0 No
060440134001	0604401340	0604401
060440136001	0604401360	0604401	2 His/Her Spouse				2 His/Her Spouse
060440115002	0604401150	0604401
060440129001	0604401290	0604401	4 Siblings				1 Alone				0 No	2 Yes	0 No	0 No	0 No	0 No	0 No	0 No	0 No	0 No	0 No
060440126002	0604401260	0604401					1 Alone
060440132002	0604401320	0604401
060440113001	0604401130	0604401
060440138001	0604401380	0604401
060440121001	0604401210	0604401						1 Alone
060440135002	0604401350	0604401		1 Alone			2 His/Her Spouse
060440118001	0604401180	0604401
060440122001	0604401220	0604401
060440114002	0604401140	0604401						5 Spouse's Siblings																																				0 No	0 No	0 No	4 Yes	0 No	0 No
060440128002	0604401280	0604401
060440111001	0604401110	0604401
060440125002	0604401250	0604401
060440119002	0604401190	0604401					1 Alone
060440103001	0604401030	0604401						1 Alone
060440101001	0604401010	0604401
060440212001	0604402120	0604402
060440219002	0604402190	0604402
060440224001	0604402240	0604402
060440216002	0604402160	0604402
060440228001	0604402280	0604402					1 Alone
060440209002	0604402090	0604402
060440204001	0604402040	0604402
060440221001	0604402210	0604402
060440201002	0604402010	0604402
060440227001	0604402270	0604402
060440205002	0604402050	0604402
060440222001	0604402220	0604402
060440214002	0604402140	0604402					10 Nursing home
060440215002	0604402150	0604402
060440226001	0604402260	0604402
060440220002	0604402200	0604402					10 Nursing home
060440211001	0604402110	0604402
060440207001	0604402070	0604402	1 Alone					1 Alone
060440217001	0604402170	0604402		1 Alone
060440218002	0604402180	0604402
060440210001	0604402100	0604402		2 His/Her Spouse
060440223002	0604402230	0604402
060440202001	0604402020	0604402		4 Siblings																		0 No	2 Yes	0 No	0 No	0 No	0 No	0 No	0 No	0 No
060440206001	0604402060	0604402	1 Alone
060440213001	0604402130	0604402
060440203002	0604402030	0604402
060440225001	0604402250	0604402
060440317001	0604403170	0604403
060440306002	0604403060	0604403
060440302001	0604403020	0604403
060440316001	0604403160	0604403
060440301002	0604403010	0604403
060440309002	0604403090	0604403
060440305001	0604403050	0604403
060440310001	0604403100	0604403
060440328001	0604403280	0604403
060440331001	0604403310	0604403	4 Siblings								1 Yes	0 No	0 No	0 No	0 No	0 No	0 No	0 No	0 No	0 No	0 No
060440320001	0604403200	0604403
060440303001	0604403030	0604403
060440311001	0604403110	0604403
060440318002	0604403180	0604403
060440314001	0604403140	0604403
060440325002	0604403250	0604403
060440332002	0604403320	0604403
060440327002	0604403270	0604403
060440307002	0604403070	0604403	1 Alone
060440326001	0604403260	0604403
060440323002	0604403230	0604403
060440329001	0604403290	0604403	4 Siblings					5 Spouse's Siblings			0 No	2 Yes	0 No	0 No	0 No	0 No	0 No	0 No	0 No	0 No	0 No																							0 No	0 No	3 Yes	0 No	0 No	0 No
060440330002	0604403300	0604403
060440308001	0604403080	0604403
060440319002	0604403190	0604403
060440313001	0604403130	0604403	4 Siblings								0 No	2 Yes	0 No	0 No	0 No	0 No	0 No	0 No	0 No	0 No	0 No
060440321002	0604403210	0604403						3 Respondents
065546332001	0655463320	0655463
065546320001	0655463200	0655463
065546317002	0655463170	0655463
065546314001	0655463140	0655463		1 Alone
065546311001	0655463110	0655463
065546309002	0655463090	0655463		5 Spouse's Siblings																															1
065546303001	0655463030	0655463		4 Siblings			1 Alone															0 No	0 No	0 No	0 No	0 No	6 Yes	0 No	0 No	0 No
065546331002	0655463310	0655463						5 Spouse's Siblings																																				0 No	0 No	0 No	4 Yes	0 No	0 No
065546338001	0655463380	0655463	1 Alone				3 Respondents
065546336001	0655463360	0655463	1 Alone					3 Respondents
065546321001	0655463210	0655463		4 Siblings																		0 No	0 No	3 Yes	0 No	0 No	0 No	0 No	0 No	0 No
065546319001	0655463190	0655463
065546312002	0655463120	0655463					9 Other Relatives
065546323002	0655463230	0655463
065546315001	0655463150	0655463	4 Siblings				2 His/Her Spouse				0 No	0 No	3 Yes	0 No	0 No	0 No	0 No	0 No	0 No	0 No	0 No
065546325001	0655463250	0655463		1 Alone
065546333002	0655463330	0655463
065546326001	0655463260	0655463
065546329002	0655463290	0655463
065546330002	0655463300	0655463
065546307001	0655463070	0655463				4 Siblings																										4
065546308002	0655463080	0655463
065546337001	0655463370	0655463	1 Alone
065546327001	0655463270	0655463
065546318001	0655463180	0655463
065546310002	0655463100	0655463
065546316001	0655463160	0655463
065546302002	0655463020	0655463
065546306001	0655463060	0655463						5 Spouse's Siblings																																				0 No	0 No	0 No	4 Yes	0 No	0 No
065546328002	0655463280	0655463					5 Spouse's Siblings																													0 No	0 No	0 No	0 No	0 No	0 No	7 Yes	0 No
065546322001	0655463220	0655463
065546335001	0655463350	0655463
065546313002	0655463130	0655463		4 Siblings			1 Alone															0 No	0 No	0 No	4 Yes	0 No	0 No	0 No	0 No	0 No
065546131002	0655461310	0655461					8 Siblings' Children of Spouse
065546122002	0655461220	0655461
065546107001	0655461070	0655461
065546106002	0655461060	0655461
065546121001	0655461210	0655461
065546128001	0655461280	0655461
065546115002	0655461150	0655461
065546114001	0655461140	0655461
065546109001	0655461090	0655461
065546130002	0655461300	0655461	1 Alone				1 Alone
065546111001	0655461110	0655461		4 Siblings																		0 No	0 No	0 No	4 Yes	0 No	0 No	0 No	0 No	0 No
065546132001	0655461320	0655461	1 Alone
065546119002	0655461190	0655461	4 Siblings								0 No	0 No	0 No	0 No	5 Yes	0 No	0 No	0 No	0 No	0 No	0 No
065546124002	0655461240	0655461		4 Siblings			5 Spouse's Siblings															0 No	2 Yes	0 No	4 Yes	0 No	0 No	0 No	0 No	0 No						0 No	0 No	0 No	4 Yes	0 No	0 No	0 No	0 No
065546112001	0655461120	0655461
065546125001	0655461250	0655461
065546105001	0655461050	0655461
065546123002	0655461230	0655461
065546129002	0655461290	0655461					2 His/Her Spouse
065546118001	0655461180	0655461	4 Siblings						1 Alone		0 No	2 Yes	0 No	0 No	0 No	0 No	0 No	0 No	0 No	0 No	0 No
065546113001	0655461130	0655461						3 Respondents
065546110001	0655461100	0655461		4 Siblings																		0 No	0 No	3 Yes	0 No	0 No	0 No	0 No	0 No	0 No
065546108001	0655461080	0655461
065546103002	0655461030	0655461								5 Spouse's Siblings
065546126001	0655461260	0655461		1 Alone				1 Alone
065546127001	0655461270	0655461					1 Alone
065546102002	0655461020	0655461	3 Respondents
065546133001	0655461330	0655461		1 Alone
065546116001	0655461160	0655461
065546104001	0655461040	0655461					9 Other Relatives
065546117002	0655461170	0655461
065546205002	0655462050	0655462
065546208001	0655462080	0655462
065546214002	0655462140	0655462		1 Alone
065546217002	0655462170	0655462
065546215001	0655462150	0655462
065546230001	0655462300	0655462	2 His/Her Spouse					1 Alone
065546222001	0655462220	0655462
065546210002	0655462100	0655462
065546229001	0655462290	0655462		1 Alone			2 His/Her Spouse
065546211001	0655462110	0655462
065546204002	0655462040	0655462
065546209002	0655462090	0655462
065546212001	0655462120	0655462
065546203003	0655462030	0655462
065546223002	0655462230	0655462	1 Alone				2 His/Her Spouse
065546201002	0655462010	0655462
065546224002	0655462240	0655462
065546220002	0655462200	0655462	2 His/Her Spouse					3 Respondents
065546216002	0655462160	0655462
065546225002	0655462250	0655462	1 Alone					5 Spouse's Siblings																																				0 No	0 No	3 Yes	0 No	0 No	0 No
065546227001	0655462270	0655462		4 Siblings																		1 Yes	0 No	0 No	0 No	0 No	0 No	0 No	0 No	0 No
065546226002	0655462260	0655462		4 Siblings																		0 No	0 No	0 No	0 No	5 Yes	0 No	0 No	0 No	0 No
065546221002	0655462210	0655462
065546206001	0655462060	0655462
065546218002	0655462180	0655462
065546228002	0655462280	0655462		3 Respondents			2 His/Her Spouse
065546213001	0655462130	0655462
065546219002	0655462190	0655462	2 His/Her Spouse
065546207001	0655462070	0655462
064604211001	0646042110	0646042
064604220001	0646042200	0646042					1 Alone
064604204002	0646042040	0646042	1 Alone					5 Spouse's Siblings																																				1 Yes	0 No	0 No	0 No	0 No	0 No
064604206001	0646042060	0646042	1 Alone				2 His/Her Spouse	1 Alone
064604213002	0646042130	0646042
064604203002	0646042030	0646042
064604214002	0646042140	0646042		3 Respondents
064604218002	0646042180	0646042					1 Alone
064604224001	0646042240	0646042	1 Alone				1 Alone
064604201002	0646042010	0646042
064604217001	0646042170	0646042
064604330002	0646043300	0646043						1 Alone
064604301001	0646043010	0646043		3 Respondents
064604321001	0646043210	0646043	1 Alone					1 Alone
064604323001	0646043230	0646043
064604310002	0646043100	0646043						5 Spouse's Siblings																																				1 Yes	0 No	0 No	0 No	0 No	0 No
064604305001	0646043050	0646043
064604304002	0646043040	0646043	1 Alone
064604311002	0646043110	0646043
064604332001	0646043320	0646043		4 Siblings			1 Alone															1 Yes	0 No	3 Yes	0 No	0 No	0 No	0 No	0 No	0 No
064604306001	0646043060	0646043		4 Siblings																		1 Yes	0 No	0 No	0 No	0 No	0 No	0 No	0 No	0 No
064604319001	0646043190	0646043	4 Siblings				1 Alone				0 No	2 Yes	0 No	0 No	0 No	0 No	0 No	0 No	0 No	0 No	0 No
064604318002	0646043180	0646043
064604314002	0646043140	0646043						1 Alone
064604315002	0646043150	0646043
064604303001	0646043030	0646043
064604317002	0646043170	0646043
064604307002	0646043070	0646043
064604316001	0646043160	0646043		4 Siblings																		1 Yes	0 No	0 No	0 No	0 No	0 No	0 No	0 No	0 No
064604309001	0646043090	0646043	4 Siblings								0 No	2 Yes	0 No	0 No	0 No	0 No	0 No	0 No	0 No	0 No	0 No
064604112003	0646041120	0646041	1 Alone					5 Spouse's Siblings																																				0 No	0 No	3 Yes	0 No	0 No	0 No
064604108001	0646041080	0646041
064604131001	0646041310	0646041						1 Alone
064604121001	0646041210	0646041
064604135002	0646041350	0646041	2 His/Her Spouse					1 Alone
064604132001	0646041320	0646041					3 Respondents
064604113002	0646041130	0646041		1 Alone
064604128002	0646041280	0646041		1 Alone				1 Alone
064604105002	0646041050	0646041		4 Siblings																		1 Yes	0 No	0 No	0 No	0 No	0 No	0 No	0 No	0 No
064604114001	0646041140	0646041
064604107002	0646041070	0646041
064604101002	0646041010	0646041
064604109002	0646041090	0646041						1 Alone
064604106001	0646041060	0646041
064604130002	0646041300	0646041	1 Alone
064604110002	0646041100	0646041
064604102001	0646041020	0646041
064604125002	0646041250	0646041		4 Siblings			2 His/Her Spouse															0 No	0 No	0 No	0 No	5 Yes	6 Yes	0 No	0 No	0 No
064604120001	0646041200	0646041
064604124001	0646041240	0646041
064604118001	0646041180	0646041
064604134001	0646041340	0646041	1 Alone
064604122001	0646041220	0646041		3 Respondents				1 Alone
064604116001	0646041160	0646041
064604111001	0646041110	0646041
064604115001	0646041150	0646041
064604104001	0646041040	0646041	4 Siblings								0 No	0 No	0 No	4 Yes	0 No	0 No	0 No	0 No	0 No	0 No	0 No
064604123001	0646041230	0646041					5 Spouse's Siblings																													1 Yes	0 No	3 Yes	4 Yes	0 No	0 No	7 Yes	8 Yes
064604103002	0646041030	0646041
064604126002	0646041260	0646041						5 Spouse's Siblings																																				0 No	2 Yes	0 No	0 No	0 No	0 No
064604117001	0646041170	0646041
064604127001	0646041270	0646041
171159103001	1711591030	1711591	7 Siblings' Children
171159134002	1711591340	1711591
171159127001	1711591270	1711591
171159105002	1711591050	1711591
171159104001	1711591040	1711591
171159120001	1711591200	1711591
171159106001	1711591060	1711591						5 Spouse's Siblings																																				1 Yes	0 No	0 No	0 No	0 No	0 No
171159117001	1711591170	1711591
171159114001	1711591140	1711591
171159126001	1711591260	1711591
171159136002	1711591360	1711591						5 Spouse's Siblings																																				1 Yes	0 No	0 No	0 No	0 No	0 No
171159110001	1711591100	1711591
171159121002	1711591210	1711591
171159118002	1711591180	1711591
171159125001	1711591250	1711591
171159124002	1711591240	1711591
171159123002	1711591230	1711591
171159111002	1711591110	1711591
171159130002	1711591300	1711591
171159132001	1711591320	1711591		3 Respondents
171159131002	1711591310	1711591
171159112001	1711591120	1711591
171159135001	1711591350	1711591	2 His/Her Spouse				3 Respondents
171159113001	1711591130	1711591
171159115001	1711591150	1711591
171159108001	1711591080	1711591
171159107001	1711591070	1711591
171159116001	1711591160	1711591
171159122002	1711591220	1711591
171159109002	1711591090	1711591	2 His/Her Spouse
171159119002	1711591190	1711591	1 Alone
171159133001	1711591330	1711591
171159101001	1711591010	1711591	2 His/Her Spouse
171159221001	1711592210	1711592
171159213001	1711592130	1711592
171159203001	1711592030	1711592		4 Siblings																		0 No	2 Yes	0 No	0 No	0 No	0 No	0 No	0 No	0 No
171159222001	1711592220	1711592
171159211001	1711592110	1711592
171159227001	1711592270	1711592
171159230001	1711592300	1711592
171159218001	1711592180	1711592
171159216002	1711592160	1711592
171159224002	1711592240	1711592
171159209002	1711592090	1711592
171159214001	1711592140	1711592
171159201002	1711592010	1711592
171159210001	1711592100	1711592
171159205001	1711592050	1711592	7 Siblings' Children
171159215002	1711592150	1711592
171159219001	1711592190	1711592
171159235001	1711592350	1711592	1 Alone				1 Alone
171159225002	1711592250	1711592
171159234001	1711592340	1711592						1 Alone
171159220001	1711592200	1711592						1 Alone
171159207001	1711592070	1711592	4 Siblings								0 No	0 No	3 Yes	0 No	0 No	0 No	0 No	0 No	0 No	0 No	0 No
171159208001	1711592080	1711592	4 Siblings				5 Spouse's Siblings				0 No	0 No	3 Yes	0 No	0 No	0 No	0 No	0 No	0 No	0 No	0 No															0 No	0 No	3 Yes	4 Yes	5 Yes	0 No	0 No	0 No
171159204001	1711592040	1711592
171159212002	1711592120	1711592
171159231001	1711592310	1711592					1 Alone
171159206001	1711592060	1711592
171159232001	1711592320	1711592		1 Alone			5 Spouse's Siblings																													0 No	2 Yes	0 No	0 No	0 No	0 No	0 No	0 No
171159233001	1711592330	1711592	2 His/Her Spouse
171159229002	1711592290	1711592	3 Respondents
171159226001	1711592260	1711592
171159223002	1711592230	1711592
171159228001	1711592280	1711592						3 Respondents
171159202002	1711592020	1711592
171159217001	1711592170	1711592					5 Spouse's Siblings																													0 No	2 Yes	0 No	0 No	0 No	0 No	0 No	0 No
171159311001	1711593110	1711593
171159306001	1711593060	1711593
171159302002	1711593020	1711593						5 Spouse's Siblings																																				0 No	2 Yes	0 No	0 No	0 No	0 No
171159312002	1711593120	1711593
171159323002	1711593230	1711593
171159319002	1711593190	1711593
171159309002	1711593090	1711593		3 Respondents
171159317001	1711593170	1711593
171159325001	1711593250	1711593
171159318001	1711593180	1711593
171159304001	1711593040	1711593
171159313001	1711593130	1711593
171159307001	1711593070	1711593
171159301001	1711593010	1711593
171159320001	1711593200	1711593
171159326001	1711593260	1711593		4 Siblings				1 Alone														1 Yes	0 No	0 No	0 No	0 No	0 No	0 No	0 No	0 No
171159321001	1711593210	1711593
171159310001	1711593100	1711593
171159316002	1711593160	1711593
171159314001	1711593140	1711593
171159303002	1711593030	1711593
171159324002	1711593240	1711593
175531227001	1755312270	1755312
175531220002	1755312200	1755312
175531229002	1755312290	1755312
175531209001	1755312090	1755312
175531201002	1755312010	1755312
175531216002	1755312160	1755312		1 Alone
175531218001	1755312180	1755312
175531207002	1755312070	1755312
175531222002	1755312220	1755312
175531226002	1755312260	1755312
175531211002	1755312110	1755312
175531224001	1755312240	1755312
175531214002	1755312140	1755312
175531219002	1755312190	1755312
175531206001	1755312060	1755312
175531217001	1755312170	1755312
175531221001	1755312210	1755312
175531205002	1755312050	1755312
175531210002	1755312100	1755312	4 Siblings								0 No	0 No	0 No	4 Yes	0 No	0 No	0 No	0 No	0 No	0 No	0 No
175531231001	1755312310	1755312
175531204002	1755312040	1755312		4 Siblings																		1 Yes	0 No	0 No	0 No	0 No	0 No	0 No	0 No	0 No
175531212001	1755312120	1755312
175531225002	1755312250	1755312
175531230002	1755312300	1755312
175531202001	1755312020	1755312
175531228001	1755312280	1755312		4 Siblings																		0 No	2 Yes	0 No	0 No	0 No	0 No	0 No	0 No	0 No
175531208001	1755312080	1755312
175531233001	1755312330	1755312
175531115001	1755311150	1755311	4 Siblings					1 Alone			0 No	0 No	0 No	0 No	5 Yes	0 No	0 No	0 No	0 No	0 No	0 No
175531116001	1755311160	1755311
175531128001	1755311280	1755311
175531121001	1755311210	1755311
175531106003	1755311060	1755311	1 Alone				2 His/Her Spouse
175531127001	1755311270	1755311
175531113001	1755311130	1755311
175531107001	1755311070	1755311
175531125002	1755311250	1755311	1 Alone
175531118001	1755311180	1755311
175531132002	1755311320	1755311	2 His/Her Spouse				2 His/Her Spouse
175531122002	1755311220	1755311	2 His/Her Spouse
175531111002	1755311110	1755311
175531117002	1755311170	1755311
175531112002	1755311120	1755311
175531108002	1755311080	1755311	1 Alone					5 Spouse's Siblings																																				0 No	2 Yes	0 No	0 No	0 No	0 No
175531133001	1755311330	1755311	1 Alone				1 Alone
175531103001	1755311030	1755311
175531104002	1755311040	1755311
175531101001	1755311010	1755311					5 Spouse's Siblings																													0 No	0 No	3 Yes	0 No	0 No	0 No	0 No	0 No
175531102002	1755311020	1755311	4 Siblings					5 Spouse's Siblings			1 Yes	0 No	3 Yes	0 No	0 No	0 No	0 No	0 No	0 No	0 No	0 No																							0 No	0 No	3 Yes	0 No	0 No	0 No
175531129002	1755311290	1755311
175531105002	1755311050	1755311		2 His/Her Spouse	2 His/Her Spouse
175531120002	1755311200	1755311				4 Siblings																										2
175531130002	1755311300	1755311	1 Alone				1 Alone
175531119001	1755311190	1755311		4 Siblings			1 Alone															0 No	2 Yes	0 No	0 No	0 No	0 No	0 No	0 No	0 No
175531110001	1755311100	1755311
175531316001	1755313160	1755313
175531319002	1755313190	1755313	4 Siblings					5 Spouse's Siblings			1 Yes	0 No	0 No	0 No	0 No	0 No	0 No	0 No	0 No	0 No	0 No																							0 No	0 No	3 Yes	0 No	0 No	0 No
175531310001	1755313100	1755313		3 Respondents			1 Alone
175531331001	1755313310	1755313					3 Respondents
175531306001	1755313060	1755313	2 His/Her Spouse					5 Spouse's Siblings	5 Spouse's Siblings																																			0 No	0 No	3 Yes	0 No	0 No	0 No
175531327001	1755313270	1755313
175531326002	1755313260	1755313
175531322001	1755313220	1755313						5 Spouse's Siblings
175531318001	1755313180	1755313
175531323002	1755313230	1755313		4 Siblings																		0 No	0 No	3 Yes	0 No	0 No	0 No	0 No	0 No	0 No
175531332002	1755313320	1755313	4 Siblings				5 Spouse's Siblings				0 No	2 Yes	0 No	0 No	0 No	0 No	0 No	0 No	0 No	0 No	0 No															1 Yes	0 No	0 No	0 No	0 No	0 No	0 No	0 No
175531315001	1755313150	1755313
175531308002	1755313080	1755313
175531329001	1755313290	1755313						5 Spouse's Siblings																																				1 Yes	0 No	3 Yes	0 No	0 No	0 No
175531309001	1755313090	1755313
175531328002	1755313280	1755313
175531314001	1755313140	1755313
175531305001	1755313050	1755313
175531313002	1755313130	1755313
175531304001	1755313040	1755313	1 Alone
175531320001	1755313200	1755313	3 Respondents					1 Alone
175531303002	1755313030	1755313
175531324001	1755313240	1755313
175531302002	1755313020	1755313
175531325002	1755313250	1755313
175531301001	1755313010	1755313					1 Alone
175531317002	1755313170	1755313						5 Spouse's Siblings																																				0 No	0 No	3 Yes	0 No	0 No	0 No
175531311002	1755313110	1755313
175531312002	1755313120	1755313
175531330001	1755313300	1755313
175531321001	1755313210	1755313		4 Siblings																		0 No	2 Yes	0 No	0 No	0 No	0 No	0 No	0 No	0 No
174643131001	1746431310	1746431
174643118002	1746431180	1746431
174643108001	1746431080	1746431
174643110001	1746431100	1746431
174643134001	1746431340	1746431	2 His/Her Spouse
174643111001	1746431110	1746431						1 Alone
174643132001	1746431320	1746431					5 Spouse's Siblings																													1 Yes	0 No	0 No	0 No	0 No	0 No	0 No	0 No
174643126001	1746431260	1746431
174643124002	1746431240	1746431
174643121001	1746431210	1746431
174643135002	1746431350	1746431	1 Alone
174643117001	1746431170	1746431
174643105002	1746431050	1746431
174643102002	1746431020	1746431						1 Alone
174643123002	1746431230	1746431
174643125001	1746431250	1746431
174643127001	1746431270	1746431
174643106001	1746431060	1746431
174643120002	1746431200	1746431
174643109001	1746431090	1746431		1 Alone
174643101002	1746431010	1746431
174643112002	1746431120	1746431
174643128002	1746431280	1746431
174643130001	1746431300	1746431
174643107002	1746431070	1746431
174643107101	1746431071	1746431
174643129001	1746431290	1746431
174643103002	1746431030	1746431
174643119002	1746431190	1746431
174643104001	1746431040	1746431
174643122002	1746431220	1746431	4 Siblings				1 Alone				0 No	2 Yes	0 No	0 No	0 No	0 No	0 No	0 No	0 No	0 No	0 No
174643113002	1746431130	1746431
174643305001	1746433050	1746433	4 Siblings								1 Yes	0 No	0 No	0 No	0 No	0 No	0 No	0 No	0 No	0 No	0 No
174643307001	1746433070	1746433
174643306002	1746433060	1746433
174643311001	1746433110	1746433		1 Alone
174643315002	1746433150	1746433
174643308001	1746433080	1746433
174643319002	1746433190	1746433	2 His/Her Spouse					5 Spouse's Siblings																																				0 No	0 No	0 No	4 Yes	0 No	0 No
174643323002	1746433230	1746433	2 His/Her Spouse				2 His/Her Spouse
174643316001	1746433160	1746433
174643313002	1746433130	1746433	2 His/Her Spouse				1 Alone
174643314001	1746433140	1746433
174643303002	1746433030	1746433	2 His/Her Spouse				5 Spouse's Siblings																													0 No	2 Yes	0 No	0 No	0 No	0 No	0 No	0 No
174643324001	1746433240	1746433		2 His/Her Spouse	2 His/Her Spouse			2 His/Her Spouse	2 His/Her Spouse
174643326001	1746433260	1746433	1 Alone					5 Spouse's Siblings																																				0 No	0 No	3 Yes	0 No	0 No	0 No
174643325002	1746433250	1746433					1 Alone
174643304001	1746433040	1746433
174643320001	1746433200	1746433	1 Alone					3 Respondents
174643321001	1746433210	1746433	1 Alone				1 Alone
174643309001	1746433090	1746433						5 Spouse's Siblings																																				0 No	0 No	3 Yes	0 No	0 No	0 No
174643236001	1746432360	1746432
174643202001	1746432020	1746432
174643206001	1746432060	1746432
174643223001	1746432230	1746432
174643226001	1746432260	1746432
174643210001	1746432100	1746432
174643230001	1746432300	1746432
174643232002	1746432320	1746432	4 Siblings								0 No	0 No	3 Yes	0 No	0 No	0 No	0 No	0 No	0 No	0 No	0 No
174643228002	1746432280	1746432						1 Alone
174643218001	1746432180	1746432
174643222001	1746432220	1746432
174643209001	1746432090	1746432
174643229001	1746432290	1746432
174643205001	1746432050	1746432
174643207002	1746432070	1746432
174643215001	1746432150	1746432
174643227002	1746432270	1746432
174643231001	1746432310	1746432	3 Respondents
174643235001	1746432350	1746432		1 Alone
174643219002	1746432190	1746432
174643211001	1746432110	1746432						8 Siblings' Children of Spouse
174643213001	1746432130	1746432
174643225002	1746432250	1746432	2 His/Her Spouse	1 Alone
174643233001	1746432330	1746432
174643201001	1746432010	1746432
174643234001	1746432340	1746432					5 Spouse's Siblings																													0 No	0 No	0 No	4 Yes	0 No	0 No	0 No	0 No
174643204001	1746432040	1746432
174643216002	1746432160	1746432	2 His/Her Spouse
174643220001	1746432200	1746432
177402325001	1774023250	1774023
177402332002	1774023320	1774023	4 Siblings								1 Yes	0 No	0 No	0 No	0 No	0 No	0 No	0 No	0 No	0 No	0 No
177402306001	1774023060	1774023
177402321002	1774023210	1774023
177402315001	1774023150	1774023
177402310002	1774023100	1774023
177402330002	1774023300	1774023	4 Siblings					5 Spouse's Siblings			0 No	2 Yes	0 No	0 No	0 No	0 No	0 No	0 No	0 No	0 No	0 No																							0 No	0 No	0 No	0 No	0 No	6 Yes
177402335001	1774023350	1774023	4 Siblings					5 Spouse's Siblings			0 No	2 Yes	0 No	0 No	0 No	0 No	0 No	0 No	0 No	0 No	0 No																							0 No	0 No	3 Yes	0 No	0 No	0 No
177402320002	1774023200	1774023
177402326001	1774023260	1774023
177402314001	1774023140	1774023						5 Spouse's Siblings																																				0 No	0 No	0 No	0 No	0 No	0 No
177402323002	1774023230	1774023
177402327002	1774023270	1774023
177402301001	1774023010	1774023
177402319002	1774023190	1774023
177402309001	1774023090	1774023
177402334001	1774023340	1774023		4 Siblings																		0 No	0 No	0 No	0 No	0 No	6 Yes	0 No	0 No	0 No
177402324002	1774023240	1774023
177402313002	1774023130	1774023						3 Respondents
177402312001	1774023120	1774023		4 Siblings																		1 Yes	0 No	0 No	0 No	0 No	0 No	0 No	0 No	0 No
177402311001	1774023110	1774023
177402304001	1774023040	1774023
177402316002	1774023160	1774023		4 Siblings				5 Spouse's Siblings														0 No	2 Yes	3 Yes	0 No	0 No	0 No	0 No	0 No	0 No														0 No	2 Yes	0 No	0 No	0 No	0 No
177402302001	1774023020	1774023
177402333001	1774023330	1774023
177402317002	1774023170	1774023
177402303001	1774023030	1774023
177402331002	1774023310	1774023		4 Siblings																		0 No	0 No	3 Yes	0 No	0 No	0 No	0 No	0 No	0 No
177402307001	1774023070	1774023
177402328001	1774023280	1774023					5 Spouse's Siblings																													0 No	0 No	0 No	4 Yes	0 No	0 No	0 No	0 No
177402134001	1774021340	1774021				3 Respondents
177402123002	1774021230	1774021						5 Spouse's Siblings																																				0 No	2 Yes	0 No	0 No	0 No	0 No
177402103001	1774021030	1774021	4 Siblings								0 No	2 Yes	0 No	0 No	0 No	0 No	0 No	0 No	0 No	0 No	0 No
177402130001	1774021300	1774021	1 Alone				5 Spouse's Siblings																													0 No	2 Yes	0 No	0 No	0 No	0 No	0 No	0 No
177402122001	1774021220	1774021
177402120001	1774021200	1774021
177402116001	1774021160	1774021		3 Respondents
177402113001	1774021130	1774021
177402127002	1774021270	1774021
177402110001	1774021100	1774021
177402115001	1774021150	1774021
177402125002	1774021250	1774021
177402131001	1774021310	1774021	4 Siblings				5 Spouse's Siblings				0 No	0 No	3 Yes	0 No	0 No	0 No	0 No	0 No	0 No	0 No	0 No															0 No	0 No	0 No	0 No	5 Yes	0 No	0 No	0 No
177402111002	1774021110	1774021
177402133002	1774021330	1774021	4 Siblings					5 Spouse's Siblings			0 No	2 Yes	0 No	0 No	0 No	0 No	0 No	0 No	0 No	0 No	0 No																							0 No	0 No	0 No	0 No	5 Yes	0 No
177402105002	1774021050	1774021
177402121002	1774021210	1774021
177402136001	1774021360	1774021		4 Siblings				5 Spouse's Siblings														0 No	2 Yes	0 No	0 No	0 No	0 No	0 No	0 No	0 No														0 No	0 No	0 No	4 Yes	0 No	0 No
177402132002	1774021320	1774021
177402114001	1774021140	1774021	11 Others				3 Respondents
177402139001	1774021390	1774021	4 Siblings								0 No	2 Yes	0 No	0 No	0 No	0 No	0 No	0 No	0 No	0 No	0 No
177402118002	1774021180	1774021
177402107001	1774021070	1774021		4 Siblings																		0 No	0 No	0 No	4 Yes	0 No	0 No	0 No	0 No	0 No
177402124002	1774021240	1774021
177402104001	1774021040	1774021
177402135002	1774021350	1774021
177402117001	1774021170	1774021
177402106001	1774021060	1774021
177402112001	1774021120	1774021
177402128001	1774021280	1774021		4 Siblings																		0 No	2 Yes	0 No	0 No	0 No	0 No	0 No	0 No	0 No
177402102001	1774021020	1774021
177402109002	1774021090	1774021
177402138002	1774021380	1774021
177402129002	1774021290	1774021					1 Alone
177402101001	1774021010	1774021	4 Siblings								0 No	0 No	0 No	0 No	5 Yes	0 No	0 No	0 No	0 No	0 No	0 No
177402227002	1774022270	1774022						1 Alone
177402213001	1774022130	1774022
177402215001	1774022150	1774022
177402217001	1774022170	1774022
177402204102	1774022041	1774022		4 Siblings			1 Alone															0 No	2 Yes	0 No	0 No	0 No	0 No	0 No	0 No	0 No
177402212001	1774022120	1774022		4 Siblings				3 Respondents														0 No	0 No	0 No	4 Yes	0 No	0 No	0 No	0 No	0 No
177402228001	1774022280	1774022
177402221002	1774022210	1774022
177402202002	1774022020	1774022		1 Alone
177402220001	1774022200	1774022		6 Children
177402216002	1774022160	1774022
177402223001	1774022230	1774022
177402218001	1774022180	1774022
177402226001	1774022260	1774022
177402224001	1774022240	1774022
177402210002	1774022100	1774022
177402207001	1774022070	1774022
177402234001	1774022340	1774022	1 Alone
177402229001	1774022290	1774022
177402206001	1774022060	1774022
177402214001	1774022140	1774022
177402208001	1774022080	1774022		1 Alone
177402236001	1774022360	1774022	4 Siblings								0 No	0 No	0 No	0 No	5 Yes	0 No	0 No	0 No	0 No	0 No	0 No
177402219001	1774022190	1774022
177402209002	1774022090	1774022
177402231002	1774022310	1774022
177402205002	1774022050	1774022
177402203002	1774022030	1774022
177402232002	1774022320	1774022					1 Alone
177402201002	1774022010	1774022
177402222002	1774022220	1774022						5 Spouse's Siblings																																				0 No	0 No	0 No	0 No	0 No	6 Yes
177402235001	1774022350	1774022
177402225002	1774022250	1774022
177402211001	1774022110	1774022
104004323001	1040043230	1040043		4 Siblings																		0 No	0 No	0 No	0 No	0 No	6 Yes	0 No	0 No	0 No
104004304001	1040043040	1040043
104004320001	1040043200	1040043
104004318001	1040043180	1040043
104004306001	1040043060	1040043
104004327001	1040043270	1040043	4 Siblings								0 No	0 No	3 Yes	0 No	0 No	0 No	0 No	0 No	0 No	0 No	0 No
104004328001	1040043280	1040043	1 Alone
104004302001	1040043020	1040043
104004301001	1040043010	1040043
104004315001	1040043150	1040043
104004309001	1040043090	1040043
104004325001	1040043250	1040043		1 Alone			5 Spouse's Siblings																													0 No	2 Yes	0 No	0 No	0 No	0 No	0 No	0 No
104004319002	1040043190	1040043
104004322001	1040043220	1040043		1 Alone
104004311002	1040043110	1040043
104004303001	1040043030	1040043
104004321001	1040043210	1040043
104004114001	1040041140	1040041
104004116001	1040041160	1040041
104004130001	1040041300	1040041		3 Respondents
104004104001	1040041040	1040041
104004102002	1040041020	1040041
104004103002	1040041030	1040041
104004125002	1040041250	1040041
104004101001	1040041010	1040041					5 Spouse's Siblings																													0 No	0 No	3 Yes	0 No	0 No	0 No	0 No	0 No
104004124001	1040041240	1040041
104004118002	1040041180	1040041		1 Alone			1 Alone
104004110002	1040041100	1040041
104004113001	1040041130	1040041	1 Alone					1 Alone
104004117002	1040041170	1040041		1 Alone				1 Alone
104004203001	1040042030	1040042						5 Spouse's Siblings																																				0 No	2 Yes	0 No	0 No	0 No	0 No
104004221001	1040042210	1040042
104004212001	1040042120	1040042		1 Alone			1 Alone
104004223002	1040042230	1040042						5 Spouse's Siblings																																				0 No	2 Yes	0 No	0 No	0 No	0 No
104004216001	1040042160	1040042
104004214001	1040042140	1040042
104004209001	1040042090	1040042
104004205002	1040042050	1040042	1 Alone					1 Alone
104004215001	1040042150	1040042	1 Alone
104004207001	1040042070	1040042					8 Siblings' Children of Spouse
104004211001	1040042110	1040042
104004210002	1040042100	1040042	1 Alone
104004219002	1040042190	1040042	1 Alone				1 Alone
104004202001	1040042020	1040042
105381230001	1053812300	1053812
105381207002	1053812070	1053812
105381223001	1053812230	1053812
105381232001	1053812320	1053812
105381216002	1053812160	1053812
105381213001	1053812130	1053812		4 Siblings				5 Spouse's Siblings														0 No	0 No	0 No	0 No	5 Yes	0 No	0 No	0 No	0 No														0 No	2 Yes	0 No	0 No	0 No	0 No
105381204002	1053812040	1053812		1 Alone
105381215001	1053812150	1053812						2 His/Her Spouse	2 His/Her Spouse
105381212002	1053812120	1053812
105381235001	1053812350	1053812		4 Siblings																		0 No	0 No	0 No	4 Yes	0 No	0 No	0 No	0 No	0 No
105381225001	1053812250	1053812		4 Siblings																		0 No	0 No	0 No	0 No	0 No	0 No	7 Yes	0 No	0 No
105381238001	1053812380	1053812
105381233001	1053812330	1053812
105381214002	1053812140	1053812
105381231001	1053812310	1053812
105381228001	1053812280	1053812
105381202002	1053812020	1053812					5 Spouse's Siblings																													0 No	0 No	0 No	4 Yes	0 No	0 No	0 No	0 No
105381221001	1053812210	1053812
105381203001	1053812030	1053812
105381220001	1053812200	1053812
105381206001	1053812060	1053812	4 Siblings								0 No	2 Yes	0 No	0 No	0 No	0 No	0 No	0 No	0 No	0 No	0 No
105381236002	1053812360	1053812
105381224002	1053812240	1053812
105381219001	1053812190	1053812						3 Respondents
105381234002	1053812340	1053812
105381217001	1053812170	1053812						5 Spouse's Siblings																																				1 Yes	0 No	0 No	0 No	0 No	0 No
105381208002	1053812080	1053812
105381237002	1053812370	1053812		2 His/Her Spouse			1 Alone
105381211001	1053812110	1053812
105381210001	1053812100	1053812						1 Alone
105381218001	1053812180	1053812		1 Alone
105381227001	1053812270	1053812
105381201001	1053812010	1053812	1 Alone
105381205002	1053812050	1053812
105381222001	1053812220	1053812
105381226001	1053812260	1053812
105381326001	1053813260	1053813	1 Alone
105381315001	1053813150	1053813		1 Alone				5 Spouse's Siblings																																				0 No	0 No	0 No	0 No	0 No	6 Yes
105381302002	1053813020	1053813						3 Respondents
105381324001	1053813240	1053813
105381332001	1053813320	1053813					1 Alone
105381307001	1053813070	1053813
105381336002	1053813360	1053813	4 Siblings					10 Nursing home			1 Yes	0 No	0 No	0 No	0 No	0 No	0 No	0 No	0 No	0 No	0 No
105381337002	1053813370	1053813	2 His/Her Spouse				2 His/Her Spouse
105381304001	1053813040	1053813					1 Alone
105381308001	1053813080	1053813
105381321001	1053813210	1053813
105381311002	1053813110	1053813
105381319001	1053813190	1053813
105381301001	1053813010	1053813	4 Siblings								1 Yes	0 No	0 No	0 No	0 No	0 No	0 No	0 No	0 No	0 No	0 No
105381329001	1053813290	1053813	4 Siblings					1 Alone			0 No	0 No	3 Yes	0 No	0 No	0 No	0 No	0 No	0 No	0 No	0 No
105381327001	1053813270	1053813		4 Siblings																		0 No	0 No	0 No	4 Yes	5 Yes	6 Yes	0 No	0 No	0 No
105381328001	1053813280	1053813	4 Siblings								0 No	0 No	0 No	4 Yes	0 No	0 No	0 No	0 No	0 No	0 No	0 No
105381309002	1053813090	1053813
105381325001	1053813250	1053813
105381312002	1053813120	1053813
105381333002	1053813330	1053813		4 Siblings				1 Alone														0 No	0 No	3 Yes	0 No	0 No	0 No	0 No	0 No	0 No
105381330002	1053813300	1053813		1 Alone
105381310002	1053813100	1053813
105381334001	1053813340	1053813
105381335002	1053813350	1053813	1 Alone				1 Alone
105381305001	1053813050	1053813
105381331002	1053813310	1053813						5 Spouse's Siblings																																				0 No	2 Yes	0 No	0 No	0 No	0 No
105381322001	1053813220	1053813
105381323001	1053813230	1053813
105381317001	1053813170	1053813
105381313002	1053813130	1053813		4 Siblings																		0 No	0 No	0 No	0 No	0 No	6 Yes	0 No	0 No	0 No
105381303002	1053813030	1053813
105381338001	1053813380	1053813	2 His/Her Spouse				5 Spouse's Siblings																													0 No	2 Yes	0 No	0 No	0 No	0 No	0 No	0 No
105381320001	1053813200	1053813
105381131001	1053811310	1053811					5 Spouse's Siblings																													0 No	0 No	0 No	4 Yes	0 No	0 No	0 No	0 No
105381103001	1053811030	1053811
105381125001	1053811250	1053811
105381121002	1053811210	1053811					2 His/Her Spouse
105381104001	1053811040	1053811		1 Alone			1 Alone
105381101001	1053811010	1053811		4 Siblings																		0 No	0 No	0 No	4 Yes	0 No	0 No	0 No	0 No	0 No
105381115002	1053811150	1053811
105381117002	1053811170	1053811
105381127002	1053811270	1053811
105381133002	1053811330	1053811						1 Alone
105381135002	1053811350	1053811		1 Alone				1 Alone
105381134001	1053811340	1053811	2 His/Her Spouse				5 Spouse's Siblings																													0 No	2 Yes	0 No	0 No	0 No	0 No	0 No	0 No
105381132001	1053811320	1053811		4 Siblings			1 Alone															0 No	2 Yes	0 No	0 No	0 No	0 No	0 No	0 No	0 No
105381108001	1053811080	1053811
105381111002	1053811110	1053811
105381124001	1053811240	1053811	4 Siblings					5 Spouse's Siblings			1 Yes	0 No	0 No	0 No	0 No	0 No	0 No	0 No	0 No	0 No	0 No																							1 Yes	0 No	0 No	0 No	0 No	0 No
105381116001	1053811160	1053811	2 His/Her Spouse					1 Alone
105381119001	1053811190	1053811
105381110001	1053811100	1053811						5 Spouse's Siblings
105381129002	1053811290	1053811		7 Siblings' Children			2 His/Her Spouse
105381114002	1053811140	1053811					1 Alone
105381109002	1053811090	1053811
105381112002	1053811120	1053811
105381126002	1053811260	1053811		1 Alone
105381102002	1053811020	1053811
105381122002	1053811220	1053811	3 Respondents
105381106001	1053811060	1053811
105381105001	1053811050	1053811	2 His/Her Spouse			2 His/Her Spouse		5 Spouse's Siblings																																				0 No	2 Yes	0 No	0 No	0 No	0 No
105381128002	1053811280	1053811	2 His/Her Spouse
105381130001	1053811300	1053811	4 Siblings				3 Respondents				0 No	0 No	0 No	4 Yes	0 No	0 No	0 No	0 No	0 No	0 No	0 No
105381113001	1053811130	1053811
108259314001	1082593140	1082593
108259326001	1082593260	1082593
108259325001	1082593250	1082593
108259341002	1082593410	1082593
108259318002	1082593180	1082593		4 Siblings																		0 No	2 Yes	3 Yes	4 Yes	0 No	0 No	0 No	0 No	0 No
108259302001	1082593020	1082593		9 Other Relatives
108259306001	1082593060	1082593
108259317001	1082593170	1082593
108259310001	1082593100	1082593
108259335001	1082593350	1082593		3 Respondents			5 Spouse's Siblings																													0 No	0 No	3 Yes	0 No	0 No	0 No	0 No	0 No
108259321002	1082593210	1082593
108259319001	1082593190	1082593					5 Spouse's Siblings																													0 No	0 No	3 Yes	0 No	0 No	0 No	0 No	0 No
108259340001	1082593400	1082593
108259330002	1082593300	1082593
108259334001	1082593340	1082593
108259303002	1082593030	1082593	7 Siblings' Children
108259328001	1082593280	1082593
108259323002	1082593230	1082593	2 His/Her Spouse
108259339001	1082593390	1082593		7 Siblings' Children
108259327002	1082593270	1082593		7 Siblings' Children
108259344001	1082593440	1082593	4 Siblings								0 No	0 No	0 No	4 Yes	0 No	0 No	0 No	0 No	0 No	0 No	0 No
108259308002	1082593080	1082593	1 Alone					1 Alone
108259315001	1082593150	1082593	4 Siblings								1 Yes	0 No	0 No	0 No	0 No	0 No	0 No	0 No	0 No	0 No	0 No
108259332002	1082593320	1082593		4 Siblings																		0 No	2 Yes	0 No	0 No	0 No	0 No	0 No	0 No	0 No
108259301002	1082593010	1082593		4 Siblings				5 Spouse's Siblings														0 No	0 No	0 No	4 Yes	0 No	0 No	0 No	0 No	0 No														0 No	2 Yes	0 No	0 No	0 No	0 No
108259322001	1082593220	1082593
108259305001	1082593050	1082593
108259304002	1082593040	1082593
108259342001	1082593420	1082593
108259345002	1082593450	1082593		4 Siblings			1 Alone															0 No	0 No	0 No	4 Yes	0 No	0 No	0 No	0 No	0 No
108259329002	1082593290	1082593
108259311001	1082593110	1082593
108259346001	1082593460	1082593		4 Siblings																		0 No	0 No	0 No	0 No	5 Yes	0 No	0 No	0 No	0 No
108259307002	1082593070	1082593						5 Spouse's Siblings																																				0 No	0 No	3 Yes	0 No	0 No	0 No
108259324002	1082593240	1082593
108259333002	1082593330	1082593					5 Spouse's Siblings																													0 No	0 No	3 Yes	0 No	0 No	0 No	0 No	0 No
108259125001	1082591250	1082591
108259103002	1082591030	1082591
108259110001	1082591100	1082591
108259139001	1082591390	1082591
108259129001	1082591290	1082591
108259126001	1082591260	1082591						5 Spouse's Siblings																																				0 No	0 No	0 No	4 Yes	0 No	0 No
108259106002	1082591060	1082591
108259119002	1082591190	1082591		4 Siblings																		0 No	0 No	3 Yes	0 No	0 No	0 No	0 No	0 No	0 No
108259114002	1082591140	1082591
108259132001	1082591320	1082591
108259107001	1082591070	1082591		4 Siblings																		0 No	0 No	0 No	0 No	0 No	6 Yes	0 No	0 No	0 No
108259144001	1082591440	1082591
108259112001	1082591120	1082591	2 His/Her Spouse				2 His/Her Spouse
108259131001	1082591310	1082591
108259115001	1082591150	1082591
108259101002	1082591010	1082591
108259143002	1082591430	1082591		1 Alone			1 Alone
108259134001	1082591340	1082591		3 Respondents
108259109002	1082591090	1082591
108259102001	1082591020	1082591
108259135001	1082591350	1082591
108259124002	1082591240	1082591
108259118002	1082591180	1082591
108259142001	1082591420	1082591	4 Siblings					5 Spouse's Siblings			0 No	0 No	3 Yes	0 No	0 No	0 No	0 No	0 No	0 No	0 No	0 No																							0 No	0 No	0 No	0 No	5 Yes	0 No
108259111002	1082591110	1082591
108259145002	1082591450	1082591		1 Alone
108259122002	1082591220	1082591	4 Siblings								0 No	2 Yes	0 No	0 No	0 No	0 No	0 No	0 No	0 No	0 No	0 No
108259140001	1082591400	1082591
108259104001	1082591040	1082591
108259105001	1082591050	1082591
108259113002	1082591130	1082591
108259120001	1082591200	1082591	4 Siblings				1 Alone	1 Alone			1 Yes	2 Yes	3 Yes	4 Yes	5 Yes	0 No	0 No	0 No	0 No	0 No	0 No
108259133001	1082591330	1082591
108259130002	1082591300	1082591
108259108002	1082591080	1082591
108259137001	1082591370	1082591
108259121001	1082591210	1082591
108259127002	1082591270	1082591
108259116002	1082591160	1082591	4 Siblings								0 No	0 No	3 Yes	0 No	0 No	0 No	0 No	0 No	0 No	0 No	0 No
108259138002	1082591380	1082591					3 Respondents
108259214002	1082592140	1082592	2 His/Her Spouse	2 His/Her Spouse				5 Spouse's Siblings																																				1 Yes	0 No	0 No	0 No	0 No	0 No
108259210001	1082592100	1082592
108259204002	1082592040	1082592
108259212001	1082592120	1082592	4 Siblings								0 No	0 No	3 Yes	0 No	0 No	0 No	0 No	0 No	0 No	0 No	0 No
108259206001	1082592060	1082592
108259209001	1082592090	1082592
108259259001	1082592590	1082592					5 Spouse's Siblings
108259237001	1082592370	1082592
108259241001	1082592410	1082592
108259234002	1082592340	1082592					3 Respondents
108259254001	1082592540	1082592	4 Siblings								0 No	2 Yes	0 No	0 No	0 No	0 No	0 No	0 No	0 No	0 No	0 No
108259252001	1082592520	1082592
108259233001	1082592330	1082592
108259247002	1082592470	1082592
108259232001	1082592320	1082592
108259217002	1082592170	1082592
108259220001	1082592200	1082592						5 Spouse's Siblings																																				1 Yes	0 No	0 No	0 No	0 No	0 No
108259239002	1082592390	1082592
108259242001	1082592420	1082592	2 His/Her Spouse				5 Spouse's Siblings																													0 No	0 No	3 Yes	0 No	0 No	0 No	0 No	0 No
108259211002	1082592110	1082592
108259222001	1082592220	1082592
108259243002	1082592430	1082592
108259248001	1082592480	1082592
108259251001	1082592510	1082592	4 Siblings								0 No	0 No	0 No	4 Yes	0 No	0 No	0 No	0 No	0 No	0 No	0 No
108259258002	1082592580	1082592	2 His/Her Spouse
108259250001	1082592500	1082592
108259260002	1082592600	1082592					3 Respondents
108259244002	1082592440	1082592
108259213002	1082592130	1082592
108259226002	1082592260	1082592
108259238002	1082592380	1082592
108259249002	1082592490	1082592
108259256002	1082592560	1082592		4 Siblings			1 Alone															0 No	0 No	3 Yes	0 No	0 No	0 No	0 No	0 No	0 No
108259230002	1082592300	1082592
108259246002	1082592460	1082592
108259219001	1082592190	1082592
108259245001	1082592450	1082592
108259235001	1082592350	1082592
108259224002	1082592240	1082592		4 Siblings																		0 No	2 Yes	0 No	0 No	0 No	0 No	0 No	0 No	0 No
108259225002	1082592250	1082592
108259215002	1082592150	1082592
108259257002	1082592570	1082592		4 Siblings			2 His/Her Spouse															0 No	0 No	3 Yes	0 No	0 No	0 No	0 No	0 No	0 No
108259203002	1082592030	1082592	1 Alone
108259255002	1082592550	1082592		1 Alone
108259231001	1082592310	1082592
108259207002	1082592070	1082592	2 His/Her Spouse
108206239001	1082062390	1082062		3 Respondents
108206212001	1082062120	1082062						1 Alone
108206204002	1082062040	1082062
108206240002	1082062400	1082062					1 Alone
108206229002	1082062290	1082062						5 Spouse's Siblings																																				1 Yes	2 Yes	0 No	0 No	0 No	0 No
108206224001	1082062240	1082062
108206211001	1082062110	1082062
108206222002	1082062220	1082062
108206217002	1082062170	1082062
108206227001	1082062270	1082062
108206221002	1082062210	1082062							5 Spouse's Siblings
108206231001	1082062310	1082062	2 His/Her Spouse			2 His/Her Spouse		3 Respondents
108206226001	1082062260	1082062					10 Nursing home
108206241001	1082062410	1082062		4 Siblings			5 Spouse's Siblings															0 No	2 Yes	0 No	0 No	0 No	0 No	0 No	0 No	0 No						0 No	0 No	3 Yes	0 No	0 No	0 No	0 No	0 No
108206205002	1082062050	1082062					5 Spouse's Siblings																													0 No	0 No	0 No	4 Yes	0 No	0 No	0 No	0 No
108206206001	1082062060	1082062
108206238001	1082062380	1082062	2 His/Her Spouse
108206220001	1082062200	1082062		4 Siblings																		0 No	0 No	0 No	0 No	0 No	6 Yes	0 No	0 No	0 No
108206233002	1082062330	1082062						3 Respondents
108206210001	1082062100	1082062
108206230001	1082062300	1082062
108206237001	1082062370	1082062
108206207002	1082062070	1082062	1 Alone				5 Spouse's Siblings																													0 No	0 No	0 No	4 Yes	0 No	0 No	0 No	0 No
108206228001	1082062280	1082062
108206216001	1082062160	1082062
108206236001	1082062360	1082062
108206209002	1082062090	1082062
108206135001	1082061350	1082061
108206103001	1082061030	1082061
108206102002	1082061020	1082061					2 His/Her Spouse			2 His/Her Spouse
108206118002	1082061180	1082061
108206129002	1082061290	1082061
108206138002	1082061380	1082061
108206101002	1082061010	1082061						8 Siblings' Children of Spouse
108206137001	1082061370	1082061
108206115002	1082061150	1082061
108206120002	1082061200	1082061
108206111001	1082061110	1082061
108206132001	1082061320	1082061
108206108002	1082061080	1082061
108206140002	1082061400	1082061		10 Nursing home
108206112002	1082061120	1082061
108206136001	1082061360	1082061
108206119002	1082061190	1082061
108206122001	1082061220	1082061	4 Siblings								0 No	0 No	0 No	0 No	0 No	6 Yes	0 No	0 No	0 No	0 No	0 No
108206125002	1082061250	1082061
108206117001	1082061170	1082061		4 Siblings																		0 No	0 No	3 Yes	0 No	0 No	0 No	0 No	0 No	0 No
108206123002	1082061230	1082061						5 Spouse's Siblings																																				0 No	0 No	0 No	0 No	5 Yes	0 No
108206126002	1082061260	1082061
108206105002	1082061050	1082061
108206106002	1082061060	1082061
108206141001	1082061410	1082061						5 Spouse's Siblings																																				0 No	0 No	0 No	0 No	0 No	6 Yes
108206127002	1082061270	1082061
108206104001	1082061040	1082061
108206113002	1082061130	1082061					5 Spouse's Siblings																													1 Yes	0 No	0 No	0 No	0 No	0 No	0 No	0 No
108206107001	1082061070	1082061
108206134002	1082061340	1082061		4 Siblings			5 Spouse's Siblings															1 Yes	0 No	0 No	0 No	0 No	0 No	0 No	0 No	0 No						1 Yes	0 No	0 No	0 No	0 No	0 No	0 No	0 No
108206124001	1082061240	1082061
108206121001	1082061210	1082061
108206109001	1082061090	1082061
108206310001	1082063100	1082063
108206331001	1082063310	1082063		4 Siblings				10 Nursing home														0 No	0 No	0 No	4 Yes	0 No	0 No	0 No	0 No	0 No
108206313001	1082063130	1082063
108206302002	1082063020	1082063
108206312002	1082063120	1082063
108206314002	1082063140	1082063	3 Respondents
108206326002	1082063260	1082063
108206324002	1082063240	1082063
108206305002	1082063050	1082063
108206321001	1082063210	1082063
108206328001	1082063280	1082063	4 Siblings								1 Yes	0 No	0 No	0 No	0 No	0 No	0 No	0 No	0 No	0 No	0 No
108206330001	1082063300	1082063		4 Siblings																		0 No	0 No	3 Yes	0 No	0 No	0 No	0 No	0 No	0 No
108206319002	1082063190	1082063
108206339001	1082063390	1082063
108206303001	1082063030	1082063
108206322001	1082063220	1082063					2 His/Her Spouse
108206317002	1082063170	1082063		3 Respondents
108206340002	1082063400	1082063						5 Spouse's Siblings																																				1 Yes	0 No	0 No	0 No	0 No	0 No
108206334001	1082063340	1082063	1 Alone
108206307002	1082063070	1082063
108206329001	1082063290	1082063
108206308002	1082063080	1082063
108206323001	1082063230	1082063	1 Alone				1 Alone
108206337002	1082063370	1082063	2 His/Her Spouse				2 His/Her Spouse
108206335001	1082063350	1082063		4 Siblings			1 Alone															0 No	2 Yes	0 No	0 No	0 No	0 No	0 No	0 No	0 No
108206333002	1082063330	1082063
108206318001	1082063180	1082063
108206304001	1082063040	1082063
108206336002	1082063360	1082063	2 His/Her Spouse				2 His/Her Spouse
108206332002	1082063320	1082063
108206306002	1082063060	1082063
108206327001	1082063270	1082063
105102333002	1051023330	1051023
105102332002	1051023320	1051023					1 Alone
105102313001	1051023130	1051023
105102322002	1051023220	1051023
105102331002	1051023310	1051023						5 Spouse's Siblings																																				0 No	0 No	3 Yes	0 No	0 No	0 No
105102321002	1051023210	1051023
105102326003	1051023260	1051023						5 Spouse's Siblings																																				0 No	0 No	3 Yes	0 No	0 No	0 No
105102327002	1051023270	1051023
105102310001	1051023100	1051023		4 Siblings			3 Respondents															0 No	0 No	3 Yes	0 No	0 No	0 No	0 No	0 No	0 No
105102308002	1051023080	1051023
105102305001	1051023050	1051023	4 Siblings								0 No	0 No	0 No	0 No	0 No	0 No	7 Yes	0 No	0 No	0 No	0 No
105102302002	1051023020	1051023
105102306002	1051023060	1051023
105102323002	1051023230	1051023
105102311001	1051023110	1051023
105102330001	1051023300	1051023
105102301001	1051023010	1051023
105102143001	1051021430	1051021	1 Alone
105102107001	1051021070	1051021					5 Spouse's Siblings																													0 No	0 No	0 No	4 Yes	0 No	0 No	0 No	0 No
105102102002	1051021020	1051021						5 Spouse's Siblings																																				0 No	2 Yes	0 No	0 No	0 No	0 No
105102125001	1051021250	1051021
105102136001	1051021360	1051021
105102134001	1051021340	1051021
105102130001	1051021300	1051021
105102144001	1051021440	1051021	7 Siblings' Children
105102131001	1051021310	1051021		4 Siblings																		0 No	2 Yes	0 No	0 No	0 No	0 No	0 No	0 No	0 No
105102109001	1051021090	1051021
105102124002	1051021240	1051021
105102122001	1051021220	1051021
105102111001	1051021110	1051021						10 Nursing home
105102112001	1051021120	1051021
105102129001	1051021290	1051021	3 Respondents
105102115002	1051021150	1051021
105102116002	1051021160	1051021
105102137001	1051021370	1051021	7 Siblings' Children
105102118001	1051021180	1051021
105102108002	1051021080	1051021		1 Alone
105102142001	1051021420	1051021	1 Alone					3 Respondents
105102104001	1051021040	1051021
105102117001	1051021170	1051021
105102135002	1051021350	1051021
105102127002	1051021270	1051021						5 Spouse's Siblings																																				0 No	0 No	3 Yes	0 No	0 No	0 No
105102119002	1051021190	1051021		3 Respondents
105102120002	1051021200	1051021					5 Spouse's Siblings																													0 No	0 No	0 No	0 No	0 No	6 Yes	0 No	0 No
105102113001	1051021130	1051021
105102121002	1051021210	1051021						5 Spouse's Siblings																																				0 No	0 No	0 No	4 Yes	0 No	0 No
105102106002	1051021060	1051021		1 Alone
105102101001	1051021010	1051021
105102139001	1051021390	1051021		3 Respondents			2 His/Her Spouse
105102133001	1051021330	1051021
105102132001	1051021320	1051021
105102138002	1051021380	1051021
105102105001	1051021050	1051021		4 Siblings			1 Alone															1 Yes	0 No	0 No	0 No	0 No	0 No	0 No	0 No	0 No
105102141001	1051021410	1051021
105102228002	1051022280	1051022
105102241002	1051022410	1051022		3 Respondents
105102253002	1051022530	1051022					2 His/Her Spouse
105102222001	1051022220	1051022
105102210002	1051022100	1051022
105102232002	1051022320	1051022
105102201002	1051022010	1051022
105102218001	1051022180	1051022		4 Siblings																		0 No	2 Yes	0 No	0 No	0 No	0 No	0 No	0 No	0 No
105102224002	1051022240	1051022
105102240001	1051022400	1051022					2 His/Her Spouse
105102212002	1051022120	1051022
105102237002	1051022370	1051022	4 Siblings				5 Spouse's Siblings				0 No	0 No	3 Yes	0 No	0 No	0 No	0 No	0 No	0 No	0 No	0 No															0 No	2 Yes	0 No	0 No	0 No	0 No	0 No	0 No
105102226002	1051022260	1051022
105102249002	1051022490	1051022		3 Respondents			1 Alone
105102225001	1051022250	1051022
105102235001	1051022350	1051022
105102206001	1051022060	1051022
105102202002	1051022020	1051022					5 Spouse's Siblings																													0 No	0 No	0 No	4 Yes	0 No	0 No	0 No	0 No
105102236001	1051022360	1051022
105102208002	1051022080	1051022
105102234002	1051022340	1051022
105102219001	1051022190	1051022
105102252001	1051022520	1051022	1 Alone					5 Spouse's Siblings																																				0 No	0 No	0 No	0 No	0 No	0 No
105102220002	1051022200	1051022
105102207001	1051022070	1051022
105102217001	1051022170	1051022
105102233002	1051022330	1051022
105102230001	1051022300	1051022
105102214002	1051022140	1051022
105102245002	1051022450	1051022					1 Alone
105102242002	1051022420	1051022		4 Siblings																		0 No	0 No	0 No	4 Yes	0 No	0 No	0 No	0 No	0 No
105102231001	1051022310	1051022
105102215002	1051022150	1051022					1 Alone
105102216001	1051022160	1051022		7 Siblings' Children
105102204001	1051022040	1051022
105102221001	1051022210	1051022
105102203001	1051022030	1051022
105102229002	1051022290	1051022					5 Spouse's Siblings																													0 No	2 Yes	0 No	0 No	0 No	0 No	0 No	0 No
105102205001	1051022050	1051022
105102205102	1051022051	1051022
105102239002	1051022390	1051022
105102209001	1051022090	1051022
105102213002	1051022130	1051022
101791322002	1017913220	1017913		4 Siblings				5 Spouse's Siblings														0 No	0 No	0 No	0 No	0 No	6 Yes	0 No	0 No	0 No														0 No	2 Yes	0 No	0 No	0 No	0 No
101791321002	1017913210	1017913						5 Spouse's Siblings																																				0 No	2 Yes	0 No	0 No	0 No	0 No
101791328001	1017913280	1017913	4 Siblings					3 Respondents			0 No	2 Yes	0 No	0 No	0 No	0 No	0 No	0 No	0 No	0 No	0 No
101791304001	1017913040	1017913	4 Siblings								1 Yes	0 No	0 No	0 No	0 No	0 No	0 No	0 No	0 No	0 No	0 No
101791305001	1017913050	1017913
101791330001	1017913300	1017913		1 Alone			2 His/Her Spouse
101791315001	1017913150	1017913
101791323002	1017913230	1017913		4 Siblings			2 His/Her Spouse															0 No	0 No	0 No	0 No	0 No	0 No	7 Yes	0 No	0 No
101791312002	1017913120	1017913		4 Siblings																		0 No	0 No	0 No	0 No	0 No	0 No	7 Yes	0 No	0 No
101791318001	1017913180	1017913
101791303001	1017913030	1017913
101791309001	1017913090	1017913
101791317002	1017913170	1017913
101791331002	1017913310	1017913
101791316001	1017913160	1017913						8 Siblings' Children of Spouse
101791324002	1017913240	1017913
101791306001	1017913060	1017913		4 Siblings																		0 No	2 Yes	0 No	0 No	0 No	0 No	0 No	0 No	0 No
101791301001	1017913010	1017913
101791320002	1017913200	1017913
101791327001	1017913270	1017913						5 Spouse's Siblings																																				0 No	0 No	0 No	0 No	0 No	6 Yes
101791314001	1017913140	1017913
101791326002	1017913260	1017913		1 Alone			5 Spouse's Siblings																													0 No	0 No	3 Yes	0 No	0 No	0 No	0 No	0 No
101791310001	1017913100	1017913
101791332001	1017913320	1017913
101791313001	1017913130	1017913
101791307002	1017913070	1017913		4 Siblings				5 Spouse's Siblings														0 No	0 No	0 No	0 No	5 Yes	0 No	0 No	0 No	0 No														0 No	0 No	0 No	0 No	5 Yes	0 No
101791302002	1017913020	1017913
101791308001	1017913080	1017913		4 Siblings																		0 No	0 No	0 No	4 Yes	0 No	0 No	0 No	0 No	0 No
101791329001	1017913290	1017913						3 Respondents
101791205002	1017912050	1017912
101791226002	1017912260	1017912						2 His/Her Spouse	2 His/Her Spouse
101791208001	1017912080	1017912
101791213002	1017912130	1017912		4 Siblings																		0 No	0 No	0 No	4 Yes	0 No	0 No	0 No	0 No	0 No
101791228001	1017912280	1017912	4 Siblings								0 No	2 Yes	0 No	0 No	0 No	0 No	0 No	0 No	0 No	0 No	0 No
101791221001	1017912210	1017912
101791218002	1017912180	1017912		4 Siblings																		1 Yes	0 No	0 No	0 No	0 No	0 No	0 No	0 No	0 No
101791214002	1017912140	1017912
101791216001	1017912160	1017912					1 Alone
101791212002	1017912120	1017912
101791224001	1017912240	1017912
101791204002	1017912040	1017912
101791255002	1017912550	1017912
101791229001	1017912290	1017912	4 Siblings								0 No	0 No	3 Yes	0 No	0 No	0 No	0 No	0 No	0 No	0 No	0 No
101791239002	1017912390	1017912
101791250001	1017912500	1017912	2 His/Her Spouse					2 His/Her Spouse
101791258002	1017912580	1017912
101791244001	1017912440	1017912
101791249002	1017912490	1017912	4 Siblings					1 Alone			0 No	2 Yes	0 No	0 No	0 No	0 No	0 No	0 No	0 No	0 No	0 No
101791243001	1017912430	1017912		1 Alone				8 Siblings' Children of Spouse
101791231001	1017912310	1017912
101791234001	1017912340	1017912		1 Alone			5 Spouse's Siblings																													0 No	0 No	3 Yes	0 No	0 No	0 No	0 No	0 No
101791248001	1017912480	1017912
101791242001	1017912420	1017912
101791247001	1017912470	1017912
101791253001	1017912530	1017912	1 Alone					1 Alone
101791251001	1017912510	1017912
101791237002	1017912370	1017912					1 Alone
101791252001	1017912520	1017912
101791261002	1017912610	1017912
101791259001	1017912590	1017912
101791262002	1017912620	1017912
101791257001	1017912570	1017912
101791238001	1017912380	1017912
101791116002	1017911160	1017911
101791115002	1017911150	1017911
101791119001	1017911190	1017911		1 Alone				5 Spouse's Siblings																																				0 No	0 No	0 No	4 Yes	0 No	0 No
101791112001	1017911120	1017911
101791113001	1017911130	1017911
101791109001	1017911090	1017911
101791114001	1017911140	1017911
101791104002	1017911040	1017911						5 Spouse's Siblings																																				0 No	0 No	0 No	0 No	0 No	6 Yes
101791124002	1017911240	1017911						5 Spouse's Siblings																																				0 No	0 No	0 No	0 No	0 No	6 Yes
101791120002	1017911200	1017911
101791118001	1017911180	1017911					3 Respondents
101791106001	1017911060	1017911					1 Alone
101791105002	1017911050	1017911					5 Spouse's Siblings																													0 No	0 No	0 No	4 Yes	0 No	0 No	0 No	0 No
101791102002	1017911020	1017911
101791125002	1017911250	1017911	1 Alone
101791110002	1017911100	1017911		4 Siblings																		0 No	0 No	0 No	0 No	5 Yes	0 No	0 No	0 No	0 No
101791108002	1017911080	1017911
162431302001	1624313020	1624313	2 His/Her Spouse
162431304001	1624313040	1624313
162431315001	1624313150	1624313						1 Alone
162431308002	1624313080	1624313
162431319002	1624313190	1624313	1 Alone					5 Spouse's Siblings																																				0 No	0 No	0 No	0 No	5 Yes	0 No
162431301002	1624313010	1624313
162431332001	1624313320	1624313
162431328002	1624313280	1624313	1 Alone
162431326002	1624313260	1624313
162431311002	1624313110	1624313	3 Respondents				3 Respondents
162431331002	1624313310	1624313
162431318001	1624313180	1624313
162431324002	1624313240	1624313					5 Spouse's Siblings																													0 No	2 Yes	0 No	0 No	0 No	0 No	0 No	0 No
162431312002	1624313120	1624313
162431309001	1624313090	1624313		1 Alone			2 His/Her Spouse
162431316002	1624313160	1624313		4 Siblings																		1 Yes	0 No	0 No	0 No	0 No	0 No	0 No	0 No	0 No
162431110002	1624311100	1624311						1 Alone
162431105001	1624311050	1624311		4 Siblings			1 Alone															0 No	0 No	3 Yes	0 No	0 No	0 No	0 No	0 No	0 No
162431112003	1624311120	1624311
162431106002	1624311060	1624311						5 Spouse's Siblings																																				0 No	0 No	3 Yes	0 No	0 No	0 No
162431123002	1624311230	1624311
162431115001	1624311150	1624311	4 Siblings				1 Alone				1 Yes	2 Yes	3 Yes	0 No	0 No	0 No	0 No	0 No	0 No	0 No	0 No
162431121001	1624311210	1624311		1 Alone			5 Spouse's Siblings																													0 No	2 Yes	0 No	0 No	0 No	0 No	0 No	0 No
162431111002	1624311110	1624311		4 Siblings																		0 No	0 No	0 No	0 No	5 Yes	0 No	0 No	0 No	0 No
162431214001	1624312140	1624312		9 Other Relatives
162431226001	1624312260	1624312
162431215002	1624312150	1624312
162431212002	1624312120	1624312
162431225001	1624312250	1624312
162431204001	1624312040	1624312
162431218001	1624312180	1624312
162431205001	1624312050	1624312
162431222001	1624312220	1624312
162431209001	1624312090	1624312
162431210002	1624312100	1624312
162431207001	1624312070	1624312
162431221001	1624312210	1624312
162431216002	1624312160	1624312
162431203001	1624312030	1624312
162431233002	1624312330	1624312	1 Alone				3 Respondents
162431230001	1624312300	1624312	1 Alone					1 Alone
162431220001	1624312200	1624312
162431208002	1624312080	1624312
162431228001	1624312280	1624312
162431232001	1624312320	1624312	4 Siblings					3 Respondents			0 No	0 No	0 No	0 No	5 Yes	0 No	0 No	0 No	0 No	0 No	0 No
162431211001	1624312110	1624312
162431206002	1624312060	1624312
162431234001	1624312340	1624312
162431224001	1624312240	1624312
162431201001	1624312010	1624312
162431217001	1624312170	1624312
162431227002	1624312270	1624312
162431223002	1624312230	1624312
162431231002	1624312310	1624312
162431213001	1624312130	1624312
162431219002	1624312190	1624312		4 Siblings																		0 No	0 No	3 Yes	0 No	0 No	0 No	0 No	0 No	0 No
161159313001	1611593130	1611593	1 Alone
161159306001	1611593060	1611593
161159312002	1611593120	1611593		1 Alone			1 Alone
161159304001	1611593040	1611593
161159302002	1611593020	1611593		4 Siblings																		0 No	0 No	3 Yes	0 No	0 No	0 No	0 No	0 No	0 No
161159303002	1611593030	1611593
161159307001	1611593070	1611593
161159229001	1611592290	1611592
161159221001	1611592210	1611592
161159225001	1611592250	1611592
161159216002	1611592160	1611592
161159212001	1611592120	1611592
161159226001	1611592260	1611592		1 Alone
161159218002	1611592180	1611592
161159210001	1611592100	1611592	1 Alone
161159223001	1611592230	1611592		4 Siblings																		0 No	0 No	0 No	4 Yes	0 No	0 No	0 No	0 No	0 No
161159224001	1611592240	1611592	1 Alone
161159205001	1611592050	1611592
161159230001	1611592300	1611592	1 Alone
161159201002	1611592010	1611592
161159214001	1611592140	1611592
161159228001	1611592280	1611592	1 Alone				1 Alone
161159206002	1611592060	1611592
161159207001	1611592070	1611592
161159203002	1611592030	1611592
161159202002	1611592020	1611592
161159220002	1611592200	1611592
161159231002	1611592310	1611592
161159215002	1611592150	1611592	1 Alone
161159211002	1611592110	1611592		4 Siblings																		0 No	0 No	3 Yes	0 No	0 No	0 No	0 No	0 No	0 No
161159213001	1611592130	1611592
161159209001	1611592090	1611592	4 Siblings								1 Yes	0 No	0 No	0 No	0 No	0 No	0 No	0 No	0 No	0 No	0 No
161159208001	1611592080	1611592						5 Spouse's Siblings																																				0 No	0 No	3 Yes	0 No	0 No	0 No
161159204001	1611592040	1611592
161159227002	1611592270	1611592		4 Siblings			1 Alone															1 Yes	2 Yes	0 No	0 No	0 No	0 No	0 No	0 No	0 No
161159222001	1611592220	1611592
161159129002	1611591290	1611591					1 Alone
161159130002	1611591300	1611591						2 His/Her Spouse
161159101002	1611591010	1611591
161159116002	1611591160	1611591	4 Siblings								1 Yes	0 No	0 No	0 No	0 No	0 No	0 No	0 No	0 No	0 No	0 No
161159105001	1611591050	1611591
161159120001	1611591200	1611591
161159115001	1611591150	1611591
161159114001	1611591140	1611591
161159111001	1611591110	1611591
161159121001	1611591210	1611591
161159113001	1611591130	1611591
161159119003	1611591190	1611591
161159103002	1611591030	1611591
161159107001	1611591070	1611591		4 Siblings																		0 No	2 Yes	0 No	0 No	0 No	0 No	0 No	0 No	0 No
161159125002	1611591250	1611591
161159109001	1611591090	1611591
161159112001	1611591120	1611591		7 Siblings' Children
161159104002	1611591040	1611591
161159128002	1611591280	1611591					2 His/Her Spouse
161159108002	1611591080	1611591		4 Siblings				5 Spouse's Siblings														1 Yes	0 No	0 No	0 No	0 No	0 No	0 No	0 No	0 No														0 No	0 No	3 Yes	0 No	0 No	0 No
161159110001	1611591100	1611591
161159126002	1611591260	1611591		4 Siblings			5 Spouse's Siblings															0 No	0 No	3 Yes	0 No	0 No	0 No	0 No	0 No	0 No						1 Yes	0 No	0 No	0 No	0 No	0 No	0 No	0 No
161159118001	1611591180	1611591	3 Respondents
161159124002	1611591240	1611591	1 Alone				1 Alone
161159127001	1611591270	1611591		4 Siblings			1 Alone															0 No	2 Yes	0 No	0 No	0 No	0 No	0 No	0 No	0 No
161159102002	1611591020	1611591					1 Alone
161159106001	1611591060	1611591					2 His/Her Spouse	2 His/Her Spouse
160104325001	1601043250	1601043
160104316001	1601043160	1601043
160104302001	1601043020	1601043
160104301001	1601043010	1601043
160104308002	1601043080	1601043
160104309002	1601043090	1601043					1 Alone
160104306001	1601043060	1601043
160104314001	1601043140	1601043
160104313001	1601043130	1601043
160104327001	1601043270	1601043
160104307001	1601043070	1601043
160104137001	1601041370	1601041	1 Alone
160104133001	1601041330	1601041
160104139001	1601041390	1601041		4 Siblings			8 Siblings' Children of Spouse															0 No	0 No	3 Yes	0 No	0 No	0 No	0 No	0 No	0 No
160104110001	1601041100	1601041
160104119001	1601041190	1601041
160104131002	1601041310	1601041
160104106002	1601041060	1601041
160104111001	1601041110	1601041
160104117002	1601041170	1601041
160104104002	1601041040	1601041
160104114001	1601041140	1601041
160104140001	1601041400	1601041		3 Respondents				5 Spouse's Siblings																																				0 No	0 No	3 Yes	0 No	0 No	0 No
160104120001	1601041200	1601041
160104135002	1601041350	1601041						5 Spouse's Siblings																																				1 Yes	0 No	0 No	0 No	0 No	0 No
160104127001	1601041270	1601041
160104141002	1601041410	1601041
160104121002	1601041210	1601041
160104128001	1601041280	1601041						5 Spouse's Siblings																																				0 No	2 Yes	0 No	0 No	0 No	0 No
160104107002	1601041070	1601041
160104101002	1601041010	1601041
160104122001	1601041220	1601041
160104138001	1601041380	1601041	4 Siblings					5 Spouse's Siblings			1 Yes	0 No	0 No	0 No	0 No	0 No	0 No	0 No	0 No	0 No	0 No																							0 No	2 Yes	0 No	0 No	0 No	0 No
160104112002	1601041120	1601041
160104129002	1601041290	1601041								1 Alone
160104115001	1601041150	1601041
160104125001	1601041250	1601041
160104126001	1601041260	1601041
160104136001	1601041360	1601041		4 Siblings																		1 Yes	0 No	0 No	0 No	0 No	0 No	0 No	0 No	0 No
160104132001	1601041320	1601041						1 Alone
160104103002	1601041030	1601041
160104113002	1601041130	1601041
160104218001	1601042180	1601042
160104228001	1601042280	1601042
160104208001	1601042080	1601042
160104225001	1601042250	1601042
160104216001	1601042160	1601042
160104224002	1601042240	1601042		3 Respondents			5 Spouse's Siblings																													0 No	0 No	0 No	4 Yes	0 No	0 No	0 No	0 No
160104239002	1601042390	1601042	2 His/Her Spouse
160104240002	1601042400	1601042	1 Alone
160104233002	1601042330	1601042
160104243001	1601042430	1601042		1 Alone			1 Alone
160104205001	1601042050	1601042
160104230002	1601042300	1601042
160104230103	1601042301	1601042
160104222001	1601042220	1601042
160104209002	1601042090	1601042
160104213001	1601042130	1601042
168231205001	1682312050	1682312
168231213001	1682312130	1682312		4 Siblings																		1 Yes	0 No	0 No	0 No	0 No	0 No	0 No	0 No	0 No
168231201001	1682312010	1682312
168231211001	1682312110	1682312
168231204001	1682312040	1682312
168231224002	1682312240	1682312						5 Spouse's Siblings																																				0 No	0 No	0 No	4 Yes	0 No	0 No
168231203001	1682312030	1682312
168231218001	1682312180	1682312		3 Respondents			8 Siblings' Children of Spouse
168231231001	1682312310	1682312	3 Respondents				5 Spouse's Siblings																													0 No	0 No	0 No	0 No	5 Yes	0 No	0 No	0 No
168231206002	1682312060	1682312		3 Respondents
168231220001	1682312200	1682312		3 Respondents			1 Alone
168231225001	1682312250	1682312		4 Siblings																		1 Yes	0 No	0 No	0 No	0 No	0 No	0 No	0 No	0 No
168231227001	1682312270	1682312						5 Spouse's Siblings																																				0 No	0 No	0 No	0 No	5 Yes	0 No
168231230001	1682312300	1682312
168231202001	1682312020	1682312
168231223001	1682312230	1682312		4 Siblings			5 Spouse's Siblings															0 No	2 Yes	0 No	0 No	0 No	0 No	0 No	0 No	0 No						1 Yes	0 No	0 No	0 No	0 No	0 No	0 No	0 No
168231208002	1682312080	1682312
168231210002	1682312100	1682312
168231219002	1682312190	1682312						5 Spouse's Siblings																																				0 No	0 No	3 Yes	0 No	0 No	0 No
168231222001	1682312220	1682312
168231207001	1682312070	1682312
168231217001	1682312170	1682312		4 Siblings																		0 No	0 No	0 No	0 No	5 Yes	0 No	0 No	0 No	0 No
168231209001	1682312090	1682312						5 Spouse's Siblings																																				0 No	0 No	0 No	4 Yes	0 No	0 No
168231221002	1682312210	1682312
168231228001	1682312280	1682312
168231212002	1682312120	1682312
168231110002	1682311100	1682311		4 Siblings			3 Respondents															0 No	2 Yes	0 No	0 No	0 No	0 No	0 No	0 No	0 No
168231101001	1682311010	1682311
168231120002	1682311200	1682311
168231106001	1682311060	1682311
168231114002	1682311140	1682311
168231132001	1682311320	1682311	1 Alone					3 Respondents
168231124002	1682311240	1682311
168231104001	1682311040	1682311						5 Spouse's Siblings																																				0 No	2 Yes	0 No	0 No	0 No	0 No
168231130002	1682311300	1682311					5 Spouse's Siblings																													0 No	0 No	0 No	0 No	0 No	6 Yes	0 No	0 No
168231108001	1682311080	1682311
168231107002	1682311070	1682311
168231109002	1682311090	1682311
168231126001	1682311260	1682311
168231116001	1682311160	1682311
168231133002	1682311330	1682311
168231115001	1682311150	1682311
168231127002	1682311270	1682311		4 Siblings																		0 No	0 No	0 No	0 No	0 No	6 Yes	0 No	0 No	0 No
168231118001	1682311180	1682311
168231135002	1682311350	1682311		4 Siblings			1 Alone															0 No	0 No	3 Yes	0 No	0 No	0 No	0 No	0 No	0 No
168231102001	1682311020	1682311
168231105002	1682311050	1682311
168231122002	1682311220	1682311
168231103002	1682311030	1682311
168231121001	1682311210	1682311
168231125002	1682311250	1682311	4 Siblings								0 No	0 No	0 No	0 No	0 No	0 No	7 Yes	0 No	0 No	0 No	0 No
168231112001	1682311120	1682311
168231129002	1682311290	1682311		4 Siblings																		0 No	0 No	0 No	0 No	5 Yes	0 No	0 No	0 No	0 No
168231113002	1682311130	1682311
168231128003	1682311280	1682311
168231315002	1682313150	1682313	4 Siblings								0 No	0 No	0 No	4 Yes	0 No	0 No	0 No	0 No	0 No	0 No	0 No
168231321001	1682313210	1682313
168231319001	1682313190	1682313
168231314002	1682313140	1682313
168231317002	1682313170	1682313
168231312001	1682313120	1682313
168231304002	1682313040	1682313	4 Siblings								1 Yes	0 No	0 No	0 No	0 No	0 No	0 No	0 No	0 No	0 No	0 No
168231304101	1682313041	1682313		3 Respondents
168231313001	1682313130	1682313
168231316001	1682313160	1682313
168231306002	1682313060	1682313
168231325001	1682313250	1682313
168231307001	1682313070	1682313					1 Alone
168231324001	1682313240	1682313		1 Alone
168231320001	1682313200	1682313		4 Siblings																		0 No	0 No	3 Yes	0 No	0 No	0 No	0 No	0 No	0 No
168231305001	1682313050	1682313
168231327001	1682313270	1682313		4 Siblings																		0 No	2 Yes	0 No	0 No	0 No	0 No	0 No	0 No	0 No
168231302002	1682313020	1682313
168231310001	1682313100	1682313
168231308001	1682313080	1682313
166006233002	1660062330	1660062	1 Alone					1 Alone
166006214001	1660062140	1660062
166006216001	1660062160	1660062
166006223001	1660062230	1660062						5 Spouse's Siblings																																				1 Yes	0 No	0 No	0 No	0 No	0 No
166006215001	1660062150	1660062
166006228002	1660062280	1660062	1 Alone
166006224002	1660062240	1660062					5 Spouse's Siblings																													0 No	0 No	0 No	0 No	0 No	6 Yes	0 No	0 No
166006201001	1660062010	1660062
166006212002	1660062120	1660062		4 Siblings																		1 Yes	0 No	0 No	0 No	0 No	0 No	0 No	0 No	0 No
166006225001	1660062250	1660062		1 Alone
166006221002	1660062210	1660062
166006218001	1660062180	1660062
166006202001	1660062020	1660062					5 Spouse's Siblings																													0 No	2 Yes	0 No	0 No	0 No	0 No	0 No	0 No
166006227001	1660062270	1660062		1 Alone
166006219001	1660062190	1660062
166006232001	1660062320	1660062					10 Nursing home	1 Alone
166006234001	1660062340	1660062		7 Siblings' Children				5 Spouse's Siblings																																				0 No	0 No	0 No	0 No	5 Yes	0 No
166006210002	1660062100	1660062						3 Respondents
166006209001	1660062090	1660062
166006220001	1660062200	1660062						5 Spouse's Siblings																																				0 No	0 No	3 Yes	0 No	0 No	0 No
166006207001	1660062070	1660062
166006231002	1660062310	1660062						1 Alone
166006206001	1660062060	1660062
166006213002	1660062130	1660062
166006230001	1660062300	1660062		1 Alone
166006208002	1660062080	1660062
166006222002	1660062220	1660062
166006323001	1660063230	1660063	4 Siblings								1 Yes	0 No	0 No	0 No	0 No	0 No	0 No	0 No	0 No	0 No	0 No
166006308002	1660063080	1660063
166006311001	1660063110	1660063						5 Spouse's Siblings																																				0 No	2 Yes	0 No	0 No	0 No	0 No
166006306002	1660063060	1660063
166006325002	1660063250	1660063					5 Spouse's Siblings																													0 No	0 No	0 No	0 No	0 No	6 Yes	0 No	0 No
166006320001	1660063200	1660063
166006331001	1660063310	1660063		4 Siblings																		0 No	0 No	3 Yes	0 No	0 No	0 No	0 No	0 No	0 No
166006333001	1660063330	1660063		4 Siblings																		1 Yes	0 No	0 No	0 No	0 No	0 No	0 No	0 No	0 No
166006316002	1660063160	1660063						5 Spouse's Siblings																																				0 No	0 No	3 Yes	0 No	0 No	0 No
166006321001	1660063210	1660063						5 Spouse's Siblings																																				1 Yes	0 No	0 No	0 No	0 No	0 No
166006303001	1660063030	1660063
166006322002	1660063220	1660063
166006324002	1660063240	1660063
166006301001	1660063010	1660063
166006334002	1660063340	1660063
166006310001	1660063100	1660063		3 Respondents
166006328002	1660063280	1660063						5 Spouse's Siblings																																				1 Yes	0 No	0 No	0 No	0 No	0 No
166006302002	1660063020	1660063
166006317001	1660063170	1660063
166006315001	1660063150	1660063
166006337001	1660063370	1660063					5 Spouse's Siblings																													1 Yes	0 No	0 No	0 No	0 No	0 No	0 No	0 No
166006305002	1660063050	1660063
166006304001	1660063040	1660063
166006327002	1660063270	1660063						5 Spouse's Siblings																																				0 No	0 No	3 Yes	0 No	0 No	0 No
166006326001	1660063260	1660063
166006319001	1660063190	1660063
166006314002	1660063140	1660063		4 Siblings			2 His/Her Spouse															0 No	0 No	0 No	0 No	5 Yes	0 No	0 No	0 No	0 No
166006336002	1660063360	1660063	4 Siblings								0 No	2 Yes	0 No	0 No	0 No	0 No	0 No	0 No	0 No	0 No	0 No
166006309001	1660063090	1660063
166006335002	1660063350	1660063
166006332002	1660063320	1660063	4 Siblings								0 No	0 No	3 Yes	0 No	0 No	0 No	0 No	0 No	0 No	0 No	0 No
166006318002	1660063180	1660063
166006307001	1660063070	1660063
166006312002	1660063120	1660063
166006115001	1660061150	1660061						5 Spouse's Siblings																																				0 No	0 No	0 No	4 Yes	0 No	0 No
166006107001	1660061070	1660061
166006102001	1660061020	1660061
166006125001	1660061250	1660061		4 Siblings																		0 No	0 No	0 No	4 Yes	0 No	0 No	0 No	0 No	0 No
166006111002	1660061110	1660061
166006105001	1660061050	1660061						5 Spouse's Siblings																																				0 No	2 Yes	0 No	0 No	0 No	0 No
166006104001	1660061040	1660061						3 Respondents
166006126001	1660061260	1660061						5 Spouse's Siblings																																				1 Yes	0 No	0 No	0 No	0 No	0 No
166006103002	1660061030	1660061
166006124001	1660061240	1660061
166006108001	1660061080	1660061
166006106002	1660061060	1660061		4 Siblings			1 Alone															0 No	0 No	0 No	0 No	5 Yes	0 No	0 No	0 No	0 No
166006116001	1660061160	1660061
166006114002	1660061140	1660061						1 Alone
166006101002	1660061010	1660061						2 His/Her Spouse	2 His/Her Spouse
166006127002	1660061270	1660061		3 Respondents			5 Spouse's Siblings																													1 Yes	0 No	0 No	4 Yes	0 No	0 No	0 No	0 No
166006109001	1660061090	1660061
166006118001	1660061180	1660061		4 Siblings				3 Respondents														0 No	0 No	3 Yes	0 No	0 No	0 No	0 No	0 No	0 No
166006121001	1660061210	1660061
166006110001	1660061100	1660061
166006119003	1660061190	1660061
166006123001	1660061230	1660061
166006112001	1660061120	1660061
166006120001	1660061200	1660061							5 Spouse's Siblings
212428326001	2124283260	2124283
212428312002	2124283120	2124283
212428304002	2124283040	2124283
212428306002	2124283060	2124283	3 Respondents
212428308001	2124283080	2124283
212428328001	2124283280	2124283
212428339001	2124283390	2124283	1 Alone
212428322001	2124283220	2124283		3 Respondents
212428319001	2124283190	2124283	4 Siblings				5 Spouse's Siblings				1 Yes	0 No	0 No	0 No	0 No	0 No	0 No	0 No	0 No	0 No	0 No															1 Yes	0 No	0 No	0 No	0 No	0 No	0 No	0 No
212428318001	2124283180	2124283						5 Spouse's Siblings																																				0 No	0 No	0 No	4 Yes	0 No	0 No
212428335001	2124283350	2124283	4 Siblings				5 Spouse's Siblings				1 Yes	0 No	0 No	0 No	0 No	0 No	0 No	0 No	0 No	0 No	0 No															0 No	0 No	3 Yes	0 No	0 No	0 No	0 No	0 No
212428314002	2124283140	2124283
212428333001	2124283330	2124283	3 Respondents
212428324002	2124283240	2124283
212428330001	2124283300	2124283
212428331002	2124283310	2124283
212428321001	2124283210	2124283
212428310001	2124283100	2124283
212428309001	2124283090	2124283
212428316001	2124283160	2124283		3 Respondents				5 Spouse's Siblings																																				0 No	0 No	0 No	0 No	5 Yes	0 No
212428313001	2124283130	2124283					1 Alone
212428303001	2124283030	2124283
212428311002	2124283110	2124283
212428332001	2124283320	2124283
212428336001	2124283360	2124283	4 Siblings								1 Yes	0 No	0 No	0 No	0 No	0 No	0 No	0 No	0 No	0 No	0 No
212428337001	2124283370	2124283					10 Nursing home
212428317002	2124283170	2124283
212428323002	2124283230	2124283
212428329002	2124283290	2124283
212428325002	2124283250	2124283
212428232001	2124282320	2124282	2 His/Her Spouse				1 Alone	1 Alone
212428211002	2124282110	2124282						3 Respondents
212428202002	2124282020	2124282
212428219002	2124282190	2124282
212428215001	2124282150	2124282						5 Spouse's Siblings																																				0 No	0 No	3 Yes	0 No	0 No	0 No
212428228002	2124282280	2124282
212428223002	2124282230	2124282		4 Siblings			1 Alone															1 Yes	0 No	0 No	0 No	0 No	0 No	0 No	0 No	0 No
212428218001	2124282180	2124282
212428225002	2124282250	2124282	4 Siblings				5 Spouse's Siblings				1 Yes	0 No	0 No	0 No	0 No	0 No	0 No	0 No	0 No	0 No	0 No															1 Yes	0 No	0 No	0 No	0 No	0 No	0 No	0 No
212428214002	2124282140	2124282
212428227002	2124282270	2124282					5 Spouse's Siblings																													0 No	2 Yes	0 No	0 No	0 No	0 No	0 No	0 No
212428234001	2124282340	2124282
212428220002	2124282200	2124282
212428206002	2124282060	2124282		4 Siblings
212428231002	2124282310	2124282		4 Siblings				5 Spouse's Siblings														1 Yes	2 Yes	3 Yes	4 Yes	0 No	0 No	0 No	0 No	0 No														0 No	0 No	3 Yes	0 No	0 No	0 No
212428216001	2124282160	2124282
212428213002	2124282130	2124282
212428212001	2124282120	2124282		4 Siblings																		0 No	0 No	3 Yes	0 No	0 No	0 No	0 No	0 No	0 No
212428205002	2124282050	2124282
212428236002	2124282360	2124282	1 Alone
212428208002	2124282080	2124282					5 Spouse's Siblings																													0 No	2 Yes	0 No	0 No	0 No	0 No	0 No	0 No
212428224001	2124282240	2124282
212428115001	2124281150	2124281
212428125002	2124281250	2124281		1 Alone
212428113002	2124281130	2124281
212428117001	2124281170	2124281
212428118002	2124281180	2124281						5 Spouse's Siblings																																				0 No	0 No	0 No	4 Yes	0 No	0 No
212428124002	2124281240	2124281	4 Siblings								1 Yes	0 No	0 No	0 No	0 No	0 No	0 No	0 No	0 No	0 No	0 No
212428106001	2124281060	2124281						1 Alone
212428104001	2124281040	2124281
212428132001	2124281320	2124281
212428134001	2124281340	2124281
212428107002	2124281070	2124281
212428119001	2124281190	2124281						1 Alone
212428130001	2124281300	2124281		3 Respondents
212428112002	2124281120	2124281
212428121001	2124281210	2124281	1 Alone
212428103002	2124281030	2124281
212428108002	2124281080	2124281
211176135002	2111761350	2111761		4 Siblings				3 Respondents														0 No	0 No	0 No	4 Yes	0 No	0 No	0 No	0 No	0 No
211176124002	2111761240	2111761		4 Siblings																		0 No	2 Yes	0 No	0 No	0 No	0 No	0 No	0 No	0 No
211176110002	2111761100	2111761
211176106002	2111761060	2111761
211176115002	2111761150	2111761
211176137001	2111761370	2111761					3 Respondents
211176119001	2111761190	2111761
211176107002	2111761070	2111761	4 Siblings								0 No	0 No	3 Yes	0 No	0 No	0 No	0 No	0 No	0 No	0 No	0 No
211176111002	2111761110	2111761
211176138002	2111761380	2111761	2 His/Her Spouse				2 His/Her Spouse
211176125002	2111761250	2111761
211176130002	2111761300	2111761
211176117001	2111761170	2111761
211176128002	2111761280	2111761
211176127002	2111761270	2111761
211176113001	2111761130	2111761
211176136001	2111761360	2111761		4 Siblings			5 Spouse's Siblings															0 No	2 Yes	0 No	0 No	0 No	0 No	0 No	0 No	0 No						1 Yes	0 No	0 No	0 No	0 No	0 No	0 No	0 No
211176134001	2111761340	2111761		1 Alone				2 His/Her Spouse	2 His/Her Spouse
211176102001	2111761020	2111761						5 Spouse's Siblings																																				0 No	2 Yes	0 No	0 No	0 No	0 No
211176120002	2111761200	2111761
211176101002	2111761010	2111761
211176116002	2111761160	2111761					5 Spouse's Siblings																													0 No	0 No	3 Yes	0 No	0 No	0 No	0 No	0 No
211176103002	2111761030	2111761	4 Siblings								0 No	0 No	0 No	0 No	0 No	0 No	0 No	8 Yes	0 No	0 No	0 No
211176108001	2111761080	2111761
211176122002	2111761220	2111761
211176133002	2111761330	2111761
211176112001	2111761120	2111761
211176131001	2111761310	2111761
211176105002	2111761050	2111761
211176114002	2111761140	2111761
211176129002	2111761290	2111761
211176132001	2111761320	2111761					1 Alone
211176139001	2111761390	2111761		3 Respondents			2 His/Her Spouse
211176121002	2111761210	2111761
211176126001	2111761260	2111761						5 Spouse's Siblings																																				0 No	0 No	0 No	0 No	0 No	6 Yes
211176123002	2111761230	2111761
211176118002	2111761180	2111761
211176104001	2111761040	2111761
211176203001	2111762030	2111762		2 His/Her Spouse				3 Respondents
211176207001	2111762070	2111762
211176204002	2111762040	2111762
211176220002	2111762200	2111762
211176225001	2111762250	2111762	1 Alone				5 Spouse's Siblings																													0 No	0 No	3 Yes	0 No	0 No	0 No	0 No	0 No
211176226002	2111762260	2111762						5 Spouse's Siblings																																				0 No	2 Yes	0 No	0 No	0 No	0 No
211176208001	2111762080	2111762
211176223002	2111762230	2111762					5 Spouse's Siblings																													0 No	0 No	3 Yes	0 No	0 No	0 No	0 No	0 No
211176205002	2111762050	2111762					5 Spouse's Siblings																													0 No	0 No	0 No	4 Yes	0 No	0 No	0 No	0 No
211176236002	2111762360	2111762	4 Siblings				3 Respondents				1 Yes	0 No	0 No	0 No	0 No	0 No	0 No	0 No	0 No	0 No	0 No
211176214001	2111762140	2111762
211176238001	2111762380	2111762		1 Alone				5 Spouse's Siblings																																				0 No	0 No	3 Yes	0 No	0 No	0 No
211176211001	2111762110	2111762	3 Respondents				5 Spouse's Siblings																													0 No	2 Yes	0 No	0 No	0 No	0 No	0 No	0 No
211176218002	2111762180	2111762					1 Alone
211176215002	2111762150	2111762					5 Spouse's Siblings																													0 No	2 Yes	0 No	0 No	0 No	0 No	0 No	0 No
211176228001	2111762280	2111762						5 Spouse's Siblings																																				0 No	2 Yes	0 No	0 No	0 No	0 No
211176233002	2111762330	2111762					1 Alone	1 Alone
211176201002	2111762010	2111762		4 Siblings																		0 No	0 No	0 No	0 No	5 Yes	0 No	0 No	0 No	0 No
211176210001	2111762100	2111762
211176227001	2111762270	2111762
211176221001	2111762210	2111762
211176229001	2111762290	2111762						5 Spouse's Siblings																																				1 Yes	0 No	0 No	0 No	0 No	0 No
211176230001	2111762300	2111762	4 Siblings				1 Alone				0 No	0 No	0 No	0 No	5 Yes	0 No	0 No	0 No	0 No	0 No	0 No
211176232002	2111762320	2111762	4 Siblings				1 Alone				0 No	0 No	3 Yes	0 No	0 No	0 No	0 No	0 No	0 No	0 No	0 No
211176212002	2111762120	2111762
211176219001	2111762190	2111762
211176222001	2111762220	2111762
211176216001	2111762160	2111762
211176209001	2111762090	2111762	3 Respondents
211176202001	2111762020	2111762
211176206001	2111762060	2111762
211176231002	2111762310	2111762			11 Others		5 Spouse's Siblings																													0 No	2 Yes	0 No	0 No	0 No	0 No	0 No	0 No
211176235002	2111762350	2111762
211176213002	2111762130	2111762
211176217001	2111762170	2111762
211176234001	2111762340	2111762	3 Respondents
211176237001	2111762370	2111762	1 Alone				1 Alone
211176224002	2111762240	2111762						5 Spouse's Siblings																																				0 No	0 No	3 Yes	0 No	0 No	0 No
211176334001	2111763340	2111763						3 Respondents
211176327002	2111763270	2111763
211176322002	2111763220	2111763	2 His/Her Spouse				5 Spouse's Siblings																													1 Yes	0 No	0 No	0 No	0 No	0 No	0 No	0 No
211176317002	2111763170	2111763
211176314001	2111763140	2111763						8 Siblings' Children of Spouse
211176304002	2111763040	2111763
211176336001	2111763360	2111763		4 Siblings			3 Respondents															1 Yes	0 No	0 No	0 No	0 No	0 No	0 No	0 No	0 No
211176309001	2111763090	2111763
211176320002	2111763200	2111763
211176321001	2111763210	2111763		4 Siblings				5 Spouse's Siblings														0 No	0 No	0 No	0 No	0 No	0 No	0 No	8 Yes	0 No														0 No	0 No	3 Yes	0 No	0 No	0 No
211176324002	2111763240	2111763
211176316002	2111763160	2111763
211176325001	2111763250	2111763
211176332001	2111763320	2111763
211176326001	2111763260	2111763
211176318002	2111763180	2111763
211176313001	2111763130	2111763
211176310001	2111763100	2111763						5 Spouse's Siblings																																				0 No	0 No	0 No	4 Yes	0 No	0 No
211176330002	2111763300	2111763		3 Respondents			8 Siblings' Children of Spouse
211176331001	2111763310	2111763	1 Alone				1 Alone
211176335002	2111763350	2111763	2 His/Her Spouse
211176311002	2111763110	2111763
211176312001	2111763120	2111763
211176308001	2111763080	2111763
211176319002	2111763190	2111763		4 Siblings																		0 No	0 No	3 Yes	0 No	0 No	0 No	0 No	0 No	0 No
211176307001	2111763070	2111763
211176301002	2111763010	2111763
211176305001	2111763050	2111763
211176303001	2111763030	2111763
211176315001	2111763150	2111763
211176329002	2111763290	2111763	4 Siblings					5 Spouse's Siblings			0 No	2 Yes	0 No	0 No	0 No	0 No	0 No	0 No	0 No	0 No	0 No																							0 No	0 No	3 Yes	0 No	0 No	0 No
211176323001	2111763230	2111763
211176302001	2111763020	2111763
211176328001	2111763280	2111763
211154227001	2111542270	2111542
211154208002	2111542080	2111542		3 Respondents
211154218002	2111542180	2111542
211154215001	2111542150	2111542
211154236001	2111542360	2111542	4 Siblings				1 Alone				1 Yes	0 No	0 No	0 No	0 No	0 No	0 No	0 No	0 No	0 No	0 No
211154231002	2111542310	2111542
[truncated: 9,569 more rows]
[truncated: 1,070 more columns]
